# Supplementary material for: Transcriptomic Analyses Reveal the Role of Cytokinin and the Nodal Stem in Microtuber Sprouting in Potato (Solanum tuberosum L.)
Source: Int J Mol Sci. 2023 Dec 15;24(24):17534. doi: 10.3390/ijms242417534 (PMC10743403; doi:10.3390/ijms242417534)
Supplement: Supplementary file 1 [file ijms-24-17534-s001.zip]

Archive with 30 entries (24 files):
- ijms-2753479-supplementary/
- ijms-2753479-supplementary/Zhang_IJMS_supplementary files/
- ijms-2753479-supplementary/Zhang_IJMS_supplementary files/.DS_Store
- ijms-2753479-supplementary/Zhang_IJMS_supplementary files/Xia. et.al,_IJMS_Supplemental_information_revised.pdf
- ijms-2753479-supplementary/Zhang_IJMS_supplementary files/Zhang_IJMS_Supplementary Tables/
- ijms-2753479-supplementary/Zhang_IJMS_supplementary files/Zhang_IJMS_Supplementary Tables/.DS_Store
- ijms-2753479-supplementary/Zhang_IJMS_supplementary files/Zhang_IJMS_Supplementary Tables/Supplementary Table S1 The significance difference for sprouting rate in three kinds of microtubers.xlsx
- ijms-2753479-supplementary/Zhang_IJMS_supplementary files/Zhang_IJMS_Supplementary Tables/Supplementary Table S2. Gene Ontology (GO) and KEGG pathway enrichment analysis for 6515 DEGs.xlsx
- ijms-2753479-supplementary/Zhang_IJMS_supplementary files/Zhang_IJMS_Supplementary Tables/Supplementary Table S3. Gene Ontology analysis for 335 and 725co-down-regulated DEGs in sprouting-induced conditions.xls
- ijms-2753479-supplementary/Zhang_IJMS_supplementary files/Zhang_IJMS_Supplementary Tables/Supplementary Table S4. Gene Ontology (GO) and KEGG pathway enrichment analysis for 3-hMT-bd-GAvsCon.xlsx
- ijms-2753479-supplementary/Zhang_IJMS_supplementary files/Zhang_IJMS_Supplementary Tables/Supplementary Table S5. Gene Ontology (GO) analysis for cytokinin treatment.xlsx
- ijms-2753479-supplementary/Zhang_IJMS_supplementary files/Zhang_IJMS_Supplementary Tables/Supplementary Table S6. Corelationship and Module Membership between Module and Sample of WGCNA analysis..xlsx
- ijms-2753479-supplementary/Zhang_IJMS_supplementary files/Zhang_IJMS_Supplementary Tables/Supplementary Table S7. Gene Ontology (GO) analysis and KEGG enrichment analysis  for 117 DEGs in red module  .xlsx
- ijms-2753479-supplementary/Zhang_IJMS_supplementary files/Zhang_IJMS_Supplementary Tables/Supplementary Table S8. Gene Ontology (GO) analysis and KEGG enrichment analysis  for 275 DEGs in red module.xlsx
- ijms-2753479-supplementary/__MACOSX/
- ijms-2753479-supplementary/__MACOSX/._Zhang_IJMS_supplementary files
- ijms-2753479-supplementary/__MACOSX/Zhang_IJMS_supplementary files/
- ijms-2753479-supplementary/__MACOSX/Zhang_IJMS_supplementary files/._.DS_Store
- ijms-2753479-supplementary/__MACOSX/Zhang_IJMS_supplementary files/._Xia. et.al,_IJMS_Supplemental_information.pdf
- ijms-2753479-supplementary/__MACOSX/Zhang_IJMS_supplementary files/._Zhang_IJMS_Supplementary Tables
- ijms-2753479-supplementary/__MACOSX/Zhang_IJMS_supplementary files/Zhang_IJMS_Supplementary Tables/
- ijms-2753479-supplementary/__MACOSX/Zhang_IJMS_supplementary files/Zhang_IJMS_Supplementary Tables/._.DS_Store
- ijms-2753479-supplementary/__MACOSX/Zhang_IJMS_supplementary files/Zhang_IJMS_Supplementary Tables/._Supplementary Table S1 The significance difference for sprouting rate in three kinds of microtubers.xlsx
- ijms-2753479-supplementary/__MACOSX/Zhang_IJMS_supplementary files/Zhang_IJMS_Supplementary Tables/._Supplementary Table S2. Gene Ontology (GO) and KEGG pathway enrichment analysis for 6515 DEGs.xlsx
- ijms-2753479-supplementary/__MACOSX/Zhang_IJMS_supplementary files/Zhang_IJMS_Supplementary Tables/._Supplementary Table S3. Gene Ontology analysis for 335 and 725co-down-regulated DEGs in sprouting-induced conditions.xls
- ijms-2753479-supplementary/__MACOSX/Zhang_IJMS_supplementary files/Zhang_IJMS_Supplementary Tables/._Supplementary Table S4. Gene Ontology (GO) and KEGG pathway enrichment analysis for 3-hMT-bd-GAvsCon.xlsx
- ijms-2753479-supplementary/__MACOSX/Zhang_IJMS_supplementary files/Zhang_IJMS_Supplementary Tables/._Supplementary Table S5. Gene Ontology (GO) analysis for cytokinin treatment.xlsx
- ijms-2753479-supplementary/__MACOSX/Zhang_IJMS_supplementary files/Zhang_IJMS_Supplementary Tables/._Supplementary Table S6. Corelationship and Module Membership between Module and Sample of WGCNA analysis..xlsx
- ijms-2753479-supplementary/__MACOSX/Zhang_IJMS_supplementary files/Zhang_IJMS_Supplementary Tables/._Supplementary Table S7. Gene Ontology (GO) analysis and KEGG enrichment analysis  for 117 DEGs in red module  .xlsx
- ijms-2753479-supplementary/__MACOSX/Zhang_IJMS_supplementary files/Zhang_IJMS_Supplementary Tables/._Supplementary Table S8. Gene Ontology (GO) analysis and KEGG enrichment analysis  for 275 DEGs in red module.xlsx
