# Supplementary material for: Transcriptomic Analyses Reveal the Role of Cytokinin and the Nodal Stem in Microtuber Sprouting in Potato (Solanum tuberosum L.)
Source: Int J Mol Sci. 2023 Dec 15;24(24):17534. doi: 10.3390/ijms242417534 (PMC10743403; doi:10.3390/ijms242417534)
Supplement: Supplementary file 1 [file ijms-24-17534-s001.zip › ijms-2753479-supplementary/Zhang_IJMS_supplementary files/Zhang_IJMS_Supplementary Tables/Supplementary Table S1 The significance difference for sprouting rate in three kinds of microtubers.xlsx]

## Sheet: Sprouting rate-stMTs
Sprouting rate in stemmed microtubers (stMTs) for 15 days
Hormone treatment	Control			Gibberellin (GA)			Cytokinin (CK)			Both GA and CK (GACK)
Culture Days	sample1	sample2	sample3	sample1	sample2	sample3	sample1	sample2	sample3	sample1	sample2	sample3
0	0	0	0	0	0	0	0	0	0	0	0	0
1	0	0	0	9.09091	13.6364	13.6364	0	0	0	13.6364	18.1818	13.6364
2	0	0	0	31.8182	36.3636	31.8182	0	0	0	31.8182	36.3636	31.8182
3	0	0	0	40.9091	45.4545	36.3636	0	0	0	59.0909	63.6364	59.0909
4	0	0	0	54.5455	50	50	0	0	0	86.3636	90.9091	68.1818
5	0	0	0	68.1818	72.7273	68.1818	0	0	0	86.3636	90.9091	90.9091
6	0	0	0	68.1818	72.7273	68.1818	0	0	0	90.9091	95.4545	95.4545
7	0	0	0	77.2727	81.8182	86.3636	0	0	0	90.9091	95.4545	100
8	0	0	0	77.2727	81.8182	86.3636	0	0	0	95.4545	100	100
9	0	0	0	81.8182	86.3636	90.9091	0	0	0	95.4545	100	100
10	0	0	0	81.8182	86.3636	90.9091	0	0	0	95.4545	100	100
11	0	0	0	95.4545	100	100	0	0	0	95.4545	100	100
12	0	0	0	95.4545	100	95.4545	0	0	0	95.4545	100	100
13	0	0	0	95.4545	100	95.4545	0	0	0	95.4545	100	100
14	0	0	0	95.4545	100	95.4545	0	0	0	95.4545	100	100
15	4.54545	9.09091	4.54545	95.4545	100	95.4545	0	0	0	95.4545	100	100
Ordinary one-way ANOVA of sprouting rate in stemmed microtubers
Number of families	1
Number of comparisons per family	6
Alpha	0.05
Tukey's multiple comparisons test	Mean Diff.	95.00% CI of diff.	Below threshold?	Summary	Adjusted P Value
Control vs. GA	-68.37	-89.85 to -46.89	Yes	****	<0.0001	A-B
Control vs. CK	0.3788	-21.10 to 21.86	No	ns	>0.9999	A-C
Control vs. GACK	-78.22	-99.70 to -56.74	Yes	****	<0.0001	A-D
GA vs. CK	68.75	47.27 to 90.23	Yes	****	<0.0001	B-C
GA vs. GACK	-9.848	-31.33 to 11.63	No	ns	0.622	B-D
CK vs. GACK	-78.6	-100.1 to -57.12	Yes	****	<0.0001	C-D
Test details	Mean 1	Mean 2	Mean Diff.	SE of diff.	n1	n2	q	DF
Control vs. GA	0.3788	68.75	-68.37	8.128	16	16	11.9	60
Control vs. CK	0.3788	0	0.3788	8.128	16	16	0.0659	60
Control vs. GACK	0.3788	78.6	-78.22	8.128	16	16	13.61	60
GA vs. CK	68.75	0	68.75	8.128	16	16	11.96	60
GA vs. GACK	68.75	78.6	-9.848	8.128	16	16	1.713	60
CK vs. GACK	0	78.6	-78.6	8.128	16	16	13.67	60

## Sheet: Sprouting rate-deMTs
Sprouting rate in destemmed microtubers (deMTs) for 15 days
Hormone treatment	Control			Gibberellin (GA)			Cytokinin (CK)			Both GA and CK (GACK)
Culture Days	sample1	sample2	sample3	sample1	sample2	sample3	sample1	sample2	sample3	sample1	sample2	sample3
0	0	0	0	0	0	0	0	0	0	0	0	0
1	0	0	0	9.09091	13.6364	13.6364	0	0	0	13.6364	18.1818	13.6364
2	0	0	0	31.8182	36.3636	31.8182	0	0	0	31.8182	36.3636	31.8182
3	0	0	0	40.9091	45.4545	36.3636	0	0	0	59.0909	63.6364	59.0909
4	0	0	0	54.5455	50	50	0	0	0	86.3636	90.9091	68.1818
5	0	0	0	68.1818	72.7273	68.1818	0	0	0	86.3636	90.9091	90.9091
6	0	0	0	68.1818	72.7273	68.1818	0	0	0	90.9091	95.4545	95.4545
7	0	0	0	77.2727	81.8182	86.3636	0	0	0	90.9091	95.4545	100
8	0	0	0	77.2727	81.8182	86.3636	0	0	0	95.4545	100	100
9	0	0	0	81.8182	86.3636	90.9091	0	0	0	95.4545	100	100
10	0	0	0	81.8182	86.3636	90.9091	0	0	0	95.4545	100	100
11	0	0	0	95.4545	100	100	0	0	0	95.4545	100	100
12	0	0	0	95.4545	100	95.4545	0	0	0	95.4545	100	100
13	0	0	0	95.4545	100	95.4545	0	0	0	95.4545	100	100
14	0	0	0	95.4545	100	95.4545	0	0	0	95.4545	100	100
15	4.54545	9.09091	4.54545	95.4545	100	95.4545	0	0	0	95.4545	100	100
Ordinary one-way ANOVA of sprouting rate in destemmed microtubers
Number of families	1
Number of comparisons per family	6
Alpha	0.05
Tukey's multiple comparisons test	Mean Diff.	95.00% CI of diff.	Below threshold?	Summary	Adjusted P Value
Control vs. GA	-28.41	-40.38 to -16.44	Yes	****	<0.0001	A-B
Control vs. CK	0	-11.97 to 11.97	No	ns	>0.9999	A-C
Control vs. GACK	-48.2	-60.17 to -36.23	Yes	****	<0.0001	A-D
GA vs. CK	28.41	16.44 to 40.38	Yes	****	<0.0001	B-C
GA vs. GACK	-19.79	-31.76 to -7.823	Yes	***	0.0003	B-D
CK vs. GACK	-48.2	-60.17 to -36.23	Yes	****	<0.0001	C-D
Test details	Mean 1	Mean 2	Mean Diff.	SE of diff.	n1	n2	q	DF
Control vs. GA	0	28.41	-28.41	4.529	16	16	8.87	60
Control vs. CK	0	0	0	4.529	16	16	0	60
Control vs. GACK	0	48.2	-48.2	4.529	16	16	15.05	60
GA vs. CK	28.41	0	28.41	4.529	16	16	8.87	60
GA vs. GACK	28.41	48.2	-19.79	4.529	16	16	6.18	60
CK vs. GACK	0	48.2	-48.2	4.529	16	16	15.05	60

## Sheet: Sprouting rate-hMTs
Sprouting rate in microtuber halves (hMTs) for 15 days
Hormone treatment	Control			Gibberellin (GA)			Cytokinin (CK)			Both GA and CK (GACK)
Culture Days	sample1	sample2	sample3	sample1	sample2	sample3	sample1	sample2	sample3	sample1	sample2	sample3
0	0	0	0	0	0	0	0	0	0	0	0	0
1	0	0	0	0	0	0	0	0	0	13.6364	13.6364	13.6364
2	0	0	0	0	0	0	0	0	0	27.2727	31.8182	27.2727
3	0	0	0	0	0	0	0	0	0	45.4545	50.8182	45.4545
4	0	0	0	0	0	0	0	0	0	50.4545	50	54.5455
5	0	0	0	0	0	0	0	0	0	50	54.5455	54.5455
6	0	0	0	0	0	0	0	0	0	50	59.0909	54.5455
7	0	0	0	0	0	0	0	0	0	54.5455	59.0909	54.5455
8	0	0	0	0	0	0	0	0	0	63.6364	68.1818	63.6364
9	0	0	0	0	0	0	0	0	0	68.1818	72.7273	68.1818
10	0	0	0	0	0	0	0	0	0	68.1818	72.7273	68.1818
11	0	0	0	0	0	0	0	0	0	72.7273	77.2727	72.7273
12	0	0	0	0	0	0	0	0	0	86.3636	90.9091	86.3636
13	0	0	0	0	0	0	0	0	0	86.3636	90.9091	86.3636
14	0	0	0	0	0	0	0	0	0	86.3636	90.9091	86.3636
15	0	0	0	0	0	0	0	0	0	86.3636	90.9091	86.3636
Ordinary one-way ANOVA of sprouting rate in microtuber halves
Number of families	1
Number of comparisons per family	6
Alpha	0.05
Tukey's multiple comparisons test	Mean Diff.	95.00% CI of diff.	Below threshold?	Summary	Adjusted P Value
Control vs. GA	0	-12.38 to 12.38	No	ns	>0.9999	A-B
Control vs. CK	0	-12.38 to 12.38	No	ns	>0.9999	A-C
Control vs. GACK	-58.45	-70.84 to -46.07	Yes	****	<0.0001	A-D
GA vs. CK	0	-12.38 to 12.38	No	ns	>0.9999	B-C
GA vs. GACK	-58.45	-70.84 to -46.07	Yes	****	<0.0001	B-D
CK vs. GACK	-58.45	-70.84 to -46.07	Yes	****	<0.0001	C-D
Test details	Mean 1	Mean 2	Mean Diff.	SE of diff.	n1	n2	q	DF
Control vs. GA	0	0	0	4.686	16	16	0	60
Control vs. CK	0	0	0	4.686	16	16	0	60
Control vs. GACK	0	58.45	-58.45	4.686	16	16	17.64	60
GA vs. CK	0	0	0	4.686	16	16	0	60
GA vs. GACK	0	58.45	-58.45	4.686	16	16	17.64	60
CK vs. GACK	0	58.45	-58.45	4.686	16	16	17.64	60

## Sheet: Sprouting-induced conditions
Comparison among three sprouting-induced conditions for 15 days
Hormone treatment	stMT-GA			stMT-GACK			hMT-GACK
Culture Days	sample1	sample2	sample3	sample1	sample2	sample3	sample1	sample2	sample3
0	0	0	0	0	0	0	0	0	0
1	9.09091	13.6364	13.6364	13.6364	18.1818	13.6364	13.6364	13.6364	13.6364
2	31.8182	36.3636	31.8182	31.8182	36.3636	31.8182	27.2727	31.8182	27.2727
3	40.9091	45.4545	36.3636	59.0909	63.6364	59.0909	45.4545	50.8182	45.4545
4	54.5455	50	50	86.3636	90.9091	68.1818	50.4545	50	54.5455
5	68.1818	72.7273	68.1818	86.3636	90.9091	90.9091	50	54.5455	54.5455
6	68.1818	72.7273	68.1818	90.9091	95.4545	95.4545	50	59.0909	54.5455
7	77.2727	81.8182	86.3636	90.9091	95.4545	100	54.5455	59.0909	54.5455
8	77.2727	81.8182	86.3636	95.4545	100	100	63.6364	68.1818	63.6364
9	81.8182	86.3636	90.9091	95.4545	100	100	68.1818	72.7273	68.1818
10	81.8182	86.3636	90.9091	95.4545	100	100	68.1818	72.7273	68.1818
11	95.4545	100	100	95.4545	100	100	72.7273	77.2727	72.7273
12	95.4545	100	95.4545	95.4545	100	100	86.3636	90.9091	86.3636
13	95.4545	100	95.4545	95.4545	100	100	86.3636	90.9091	86.3636
14	95.4545	100	95.4545	95.4545	100	100	86.3636	90.9091	86.3636
15	95.4545	100	95.4545	95.4545	100	100	86.3636	90.9091	86.3636
*stMT-GA: Gibberellin treated stemmed microtuber
stMT-GACK: Both gibberellin and cytokinin treated stemmed microtuber
hMT-GACK: Both gibberellin and cytokinin treated microtuber halves
Ordinary one-way ANOVA of three sprouting-induced conditions
Number of families	1
Number of comparisons per family	3
Alpha	0.05
Tukey's multiple comparisons test	Mean Diff.	95.00% CI of diff.	Below threshold?	Summary	Adjusted P Value
stMT-GA vs. stMT-GACK	-9.848	-36.09 to 16.40	No	ns	0.6372	A-B
stMT-GA vs. hMT-GACK	10.3	-15.95 to 36.54	No	ns	0.6114	A-C
stMT-GACK vs. hMT-GACK	20.14	-6.102 to 46.39	No	ns	0.1621	B-C
Test details	Mean 1	Mean 2	Mean Diff.	SE of diff.	n1	n2	q	DF
stMT-GA vs. stMT-GACK	68.75	78.6	-9.848	10.83	16	16	1.286	45
stMT-GA vs. hMT-GACK	68.75	58.45	10.3	10.83	16	16	1.345	45
stMT-GACK vs. hMT-GACK	78.6	58.45	20.14	10.83	16	16	2.631	45
