# Supplementary material for: Transcriptomic Analyses Reveal the Role of Cytokinin and the Nodal Stem in Microtuber Sprouting in Potato (Solanum tuberosum L.)
Source: Int J Mol Sci. 2023 Dec 15;24(24):17534. doi: 10.3390/ijms242417534 (PMC10743403; doi:10.3390/ijms242417534)
Supplement: Supplementary file 1 [file ijms-24-17534-s001.zip › ijms-2753479-supplementary/Zhang_IJMS_supplementary files/Zhang_IJMS_Supplementary Tables/Supplementary Table S2. Gene Ontology (GO) and KEGG pathway enrichment analysis for 6515 DEGs.xlsx]

## Sheet: Entrez ID
Entrez ID for 6515 DEGs (2796 DEGs have no Entrez ID )
PGSC gene ID	Entrez gene ID	Gene Description [Source: S. tuberosum PGSC_DM_v4.03]
PGSC0003DMG404030108	107062152	CXE carboxylesterase
PGSC0003DMG404024620	102581174	Conserved gene of unknown function
PGSC0003DMG404010943	107057652	Conserved gene of unknown function
PGSC0003DMG403031436	102578221	Polygalacturonase
PGSC0003DMG403021681	102599259	F-Box protein
PGSC0003DMG403019589	102583116	Conserved gene of unknown function
PGSC0003DMG403019589	102587054	Conserved gene of unknown function
PGSC0003DMG403013422	102594361	Zinc finger protein
PGSC0003DMG403007838	102601607	Purple acid phosphatase 3
PGSC0003DMG402031751	102579399	Conserved gene of unknown function
PGSC0003DMG402031741	102600477	UPA16
PGSC0003DMG402031237	102598583	Non-specific lipid-transfer protein
PGSC0003DMG402031064	102581594	PEThy;ZPT2-6
PGSC0003DMG402031052	102605498	Polysialic acid capsule expression protein kpsF
PGSC0003DMG402030822	102606387	Glycosyltransferase
PGSC0003DMG402030595	102602533	Conserved gene of unknown function
PGSC0003DMG402030099	102598538	Prosystemin
PGSC0003DMG402029795	102595970	Ribosomal RNA small subunit methyltransferase B
PGSC0003DMG402029631	102584338	Pleiotropic drug resistance protein 1
PGSC0003DMG402028895	102580560	Ornithine cyclodeaminase
PGSC0003DMG402028807	102597559	Conserved gene of unknown function
PGSC0003DMG402028683	102602171	Pentatricopeptide repeat-containing protein
PGSC0003DMG402028626	102579625	Chloroplast post-illumination chlorophyll fluorescence increase protein
PGSC0003DMG402028370	102595216	Pentatricopeptide repeat-containing protein
PGSC0003DMG402028319	102599057	Alpha/beta hydrolase
PGSC0003DMG402027501	102598158	Oligopeptide transporter
PGSC0003DMG402027395	102589603	2-oxoglutarate-dependent dioxygenase
PGSC0003DMG402027210	107062160	Glucosyltransferase
PGSC0003DMG402027172	102580775	Adenosine diphosphatase
PGSC0003DMG402027116	102578240	Laccase 90d
PGSC0003DMG402026486	102587701	Conserved gene of unknown function
PGSC0003DMG402026034	102584395	Oxidoreductase
PGSC0003DMG402025899	102605850	Serine carboxypeptidase
PGSC0003DMG402025899	107060380	Serine carboxypeptidase
PGSC0003DMG402025892	102596749	Polcalcin Jun o
PGSC0003DMG402025870	102601025	Cysteine protease
PGSC0003DMG402025807	107060375	Conserved gene of unknown function
PGSC0003DMG402025647	102579356	Hydrolase
PGSC0003DMG402025438	102594662	Desacetoxyvindoline 4-hydroxylase
PGSC0003DMG402025150	102605832	Conserved gene of unknown function
PGSC0003DMG402025066	102584670	Short-chain dehydrogenase/reductase
PGSC0003DMG402025057	102580664	Short-chain dehydrogenase/reductase family protein
PGSC0003DMG402024882	102584406	Conserved gene of unknown function
PGSC0003DMG402024871	102578218	Conserved gene of unknown function
PGSC0003DMG402024815	107062287	Pentatricopeptide repeat protein PPR868-14
PGSC0003DMG402024742	102593769	AMP-activated protein kinase, gamma regulatory subunit
PGSC0003DMG402024610	102587252	Conserved gene of unknown function
PGSC0003DMG402024517	102605842	Pentatricopeptide repeat-containing protein
PGSC0003DMG402024469	102579077	E2F
PGSC0003DMG402024222	102601871	BRASSINOSTEROID INSENSITIVE 1-associated receptor kinase 1
PGSC0003DMG402023991	102603000	Conserved gene of unknown function
PGSC0003DMG402023974	102605702	Germin 18
PGSC0003DMG402023951	102579330	Laccase
PGSC0003DMG402023851	102580843	LOB domain-containing protein
PGSC0003DMG402023845	102598267	Fatty acid desaturase
PGSC0003DMG402023644	102584386	Zinc finger protein
PGSC0003DMG402023481	102592779	Pectate lyase
PGSC0003DMG402023438	102577626	Epoxide hydrolase
PGSC0003DMG402023061	102587789	HVA22 c
PGSC0003DMG402023052	102586360	F-box domain-containing protein
PGSC0003DMG402022924	102601018	Inositol monophosphatase 2
PGSC0003DMG402022640	102602758	Two-component sensor protein histidine protein kinase
PGSC0003DMG402022167	102580382	Cellulose synthase
PGSC0003DMG402022140	102588994	Mitochondrial import receptor subunit TOM20
PGSC0003DMG402020473	102589140	Conserved gene of unknown function
PGSC0003DMG402020445	102597955	F-box protein
PGSC0003DMG402020263	102600855	Leucine-rich repeat protein
PGSC0003DMG402020132	102594346	Non-specific lipid-transfer protein
PGSC0003DMG402019589	102582558	Neoxanthin synthase
PGSC0003DMG402019442	102595210	Conserved gene of unknown function
PGSC0003DMG402019427	102590515	Annexin
PGSC0003DMG402018962	102592553	Beta-amyrin synthase
PGSC0003DMG402018530	102598177	Conserved gene of unknown function
PGSC0003DMG402018475	102577541	ABA 8'-hydroxylase CYP707A1
PGSC0003DMG402017934	102588169	Pectinesterase
PGSC0003DMG402017504	102591024	Pentatricopeptide repeat-containing protein
PGSC0003DMG402017416	102582115	Disease resistance protein; Calcium-binding EF-hand; AAA ATPase
PGSC0003DMG402016414	102587709	Pentatricopeptide repeat-containing protein
PGSC0003DMG402016333	102600925	Conserved gene of unknown function
PGSC0003DMG402016112	102595339	Sinapyl alcohol dehydrogenase 2
PGSC0003DMG402015928	102577725	OTU-like cysteine protease family protein
PGSC0003DMG402015689	102586248	Protein RSI-1
PGSC0003DMG402015537	102594637	Late embryogenesis abundant protein
PGSC0003DMG402014825	102601868	Pentatricopeptide repeat-containing protein
PGSC0003DMG402014734	102590830	P-coumaroyl quinate/shikimate 3'-hydroxylase
PGSC0003DMG402014605	102601767	DUF26 domain-containing protein 1
PGSC0003DMG402013505	102591700	Leafy cotyledon1
PGSC0003DMG402013278	102596911	Acyltransferase
PGSC0003DMG402012500	102597132	Homeobox-leucine zipper protein
PGSC0003DMG402012324	102584705	Polygalacturonase
PGSC0003DMG402011540	102594516	Branched-chain-amino-acid aminotransferase
PGSC0003DMG402011377	102592280	UDP-glucuronate decarboxylase 3
PGSC0003DMG402011297	102603187	Pseudo-response regulator 9
PGSC0003DMG402011095	102581796	Undecaprenyl pyrophosphate synthetase
PGSC0003DMG402010991	102600076	Cytochrome P450 hydroxylase
PGSC0003DMG402010218	102597699	Phospholipase A1
PGSC0003DMG402010181	102579985	Xyloglucan endotransglucosylase/hydrolase protein 9
PGSC0003DMG402010073	102597454	Conserved gene of unknown function
PGSC0003DMG402009727	102602267	Calcium ion binding protein
PGSC0003DMG402009338	102602199	Serine/threonine-protein kinase bri1
PGSC0003DMG402009045	102597958	GRAS family transcription factor
PGSC0003DMG402008946	102597152	Desacetoxyvindoline 4-hydroxylase
PGSC0003DMG402008895	102596831	Tropinone reductase 1
PGSC0003DMG402008010	102593823	DNA binding protein
PGSC0003DMG402007388	102600986	MRNA, 1346 bp sequence
PGSC0003DMG402007101	102580740	Epidermis-specific secreted glycoprotein EP1
PGSC0003DMG402006756	102602248	Conserved gene of unknown function
PGSC0003DMG402006401	102605503	Hexose transporter HT2
PGSC0003DMG402006315	102581522	Histone H3.2
PGSC0003DMG402006315	102581855	Histone H3.2
PGSC0003DMG402006315	102584150	Histone H3.2
PGSC0003DMG402006315	102586107	Histone H3.2
PGSC0003DMG402006315	102589756	Histone H3.2
PGSC0003DMG402006315	102601089	Histone H3.2
PGSC0003DMG402006315	102601431	Histone H3.2
PGSC0003DMG402005954	102606022	Histone H1/H5 family protein
PGSC0003DMG402005932	102578597	Transcription factor
PGSC0003DMG402005796	102580634	Brain protein 44
PGSC0003DMG402005729	102584343	Wall-associated kinase
PGSC0003DMG402005714	102599003	Conserved gene of unknown function
PGSC0003DMG402004946	107062458	S-locus-specific glycoprotein S13
PGSC0003DMG402004840	102584868	Phosphatase
PGSC0003DMG402004611	102587827	MYB transcription factor
PGSC0003DMG402003646	102597684	Ascorbate peroxidase
PGSC0003DMG402003636	102587539	Endo-1,4-beta-glucanase
PGSC0003DMG402003479	102589018	Oxidoreductase, 2OG-Fe(II) oxygenase family protein
PGSC0003DMG402003286	102590196	ACI112
PGSC0003DMG402002797	102583373	2-deoxyglucose-6-phosphate phosphatase
PGSC0003DMG402002771	102606174	Anaerobic basic leucine zipper protein
PGSC0003DMG402002714	102591728	Gene of unknown function
PGSC0003DMG402002685	102597482	Conserved gene of unknown function
PGSC0003DMG402002599	102598450	Jacalin-domain protein
PGSC0003DMG402001984	102578965	Charged multivesicular body protein
PGSC0003DMG402001979	102580490	Disease resistance protein BS2
PGSC0003DMG402001531	102587337	Chitinase 134
PGSC0003DMG402001401	102578145	Conserved gene of unknown function
PGSC0003DMG402001316	102590459	Aldose-1-epimerase
PGSC0003DMG402000764	102594824	Protein ASYMMETRIC LEAVES2
PGSC0003DMG402000668	102604781	Nitrate transporter NRT1.1
PGSC0003DMG402000410	102601267	Conserved gene of unknown function
PGSC0003DMG402000216	102578151	Long-chain acyl-CoA synthetase 4
PGSC0003DMG402000019	102581238	Dtdp-4-dehydrorhamnose dehydrogenase
PGSC0003DMG401033888	102578245	Universal stress protein family protein
PGSC0003DMG401032501	107062313	RWP-RK domain-containing protein
PGSC0003DMG401031803	102590048	Cyclin-L1
PGSC0003DMG401031751	102579726	Pentatricopeptide repeat
PGSC0003DMG401031741	102600144	UPA16
PGSC0003DMG401030532	102587241	Wall-associated kinase
PGSC0003DMG401030312	102588802	ZPT2-12
PGSC0003DMG401030252	102590739	Conserved gene of unknown function
PGSC0003DMG401029758	102597229	Pentatricopeptide repeat-containing protein
PGSC0003DMG401029709	102582383	Squamosa promoter binding
PGSC0003DMG401028807	102596910	Conserved gene of unknown function
PGSC0003DMG401028796	102585694	Conserved gene of unknown function
PGSC0003DMG401028385	107057663	Conserved gene of unknown function
PGSC0003DMG401028367	102593016	Esterase PIR7B
PGSC0003DMG401028319	102605753	Alpha/beta hydrolase
PGSC0003DMG401028232	102586323	Pentatricopeptide repeat-containing protein
PGSC0003DMG401028052	102595788	Cytochrome P450
PGSC0003DMG401027271	102580410	Leucine-rich repeat receptor kinase
PGSC0003DMG401027116	102606225	Laccase 90c
PGSC0003DMG401026923	102604390	1-aminocyclopropane-1-carboxylate oxidase
PGSC0003DMG401026447	102596939	F-box family protein
PGSC0003DMG401026407	102591831	Neoxanthin synthase
PGSC0003DMG401026400	102587090	CRS1 (ARABIDOPSIS ORTHOLOG OF MAIZE CHLOROPLAST SPLICING FACTOR CRS1)
PGSC0003DMG401026044	102594776	Palmitoyl-protein thioesterase
PGSC0003DMG401025809	102602481	EMB2745
PGSC0003DMG401025807	102601473	Conserved gene of unknown function
PGSC0003DMG401025807	102604384	Conserved gene of unknown function
PGSC0003DMG401025733	102604383	PTOR
PGSC0003DMG401025689	102602479	Conserved gene of unknown function
PGSC0003DMG401025427	102593346	GRF1-interacting factor 1
PGSC0003DMG401025083	102586327	Peroxidase 12
PGSC0003DMG401024882	102584080	Conserved gene of unknown function
PGSC0003DMG401024548	102600012	Leucine-rich repeat containing protein
PGSC0003DMG401024463	102600330	DNA binding protein
PGSC0003DMG401024074	102594410	Amine oxidase
PGSC0003DMG401023845	102600240	Fatty acid desaturase
PGSC0003DMG401023631	107060483	Lipid binding protein
PGSC0003DMG401023562	102598481	Ubiquitin thiolesterase
PGSC0003DMG401023504	102593336	ATP binding protein
PGSC0003DMG401023186	102589219	Conserved gene of unknown function
PGSC0003DMG401023061	102588539	Regulator of chromosome condensation RCC1
PGSC0003DMG401022924	102601367	Calmodulin
PGSC0003DMG401022625	102589915	Pentatricopeptide repeat-containing protein, mitochondrial
PGSC0003DMG401022600	102587955	MYC1
PGSC0003DMG401022351	102598486	Pentatricopeptide repeat-containing protein
PGSC0003DMG401022197	102596198	Polygalacturonase inhibitor protein
PGSC0003DMG401022117	102604714	Serine/threonine protein kinase
PGSC0003DMG401021955	102591778	Gene of unknown function
PGSC0003DMG401021841	102578577	Replication factor A
PGSC0003DMG401021412	102588116	Conserved gene of unknown function
PGSC0003DMG401020784	102588526	Transcription factor HY5
PGSC0003DMG401020721	102600816	Leucine-rich repeat-containing protein
PGSC0003DMG401020668	102596632	Conserved gene of unknown function
PGSC0003DMG401020596	102579783	Conserved gene of unknown function
PGSC0003DMG401020415	102605526	Pentatricopeptide repeat-containing protein
PGSC0003DMG401020339	102591310	Conserved gene of unknown function
PGSC0003DMG401020085	102605986	Leucine-rich repeat family protein
PGSC0003DMG401020059	102592139	Protein TIFY 4B
PGSC0003DMG401019891	102594991	AMP dependent CoA ligase
PGSC0003DMG401019681	102582916	Serine-threonine protein kinase, plant-type
PGSC0003DMG401019533	102600781	Gip1
PGSC0003DMG401019442	102594549	Conserved gene of unknown function
PGSC0003DMG401019427	102591446	Annexin
PGSC0003DMG401018790	102579591	S-adenosylmethionine transporter
PGSC0003DMG401018740	102581401	Xyloglucan endotransglucosylase-hydrolase XTH3
PGSC0003DMG401018708	102598224	Aldehyde oxidase
PGSC0003DMG401018646	102599248	O-methyltransferase
PGSC0003DMG401018597	102578574	Alpha-L-fucosidase 2
PGSC0003DMG401017810	107058215	RNA recognition motif-containing protein
PGSC0003DMG401017656	102586519	Kinase
PGSC0003DMG401017380	102600847	Cytosolic acetoacetyl-coenzyme A thiolase
PGSC0003DMG401016766	102582509	Ceo protein
PGSC0003DMG401016626	102592722	Dopamine beta-monooxygenase
PGSC0003DMG401016495	102598975	Stem 28 kDa glycoprotein
PGSC0003DMG401016370	102591792	Lipase
PGSC0003DMG401016309	102581649	Non-specific lipid-transfer protein
PGSC0003DMG401016307	102580295	Transporter
PGSC0003DMG401015928	102578809	Conserved gene of unknown function
PGSC0003DMG401015926	102604886	Isoform 2 of Transcription factor PIF5
PGSC0003DMG401015879	102595992	Methylketone synthase II
PGSC0003DMG401015669	102581946	Glucan endo-1,3-beta-glucosidase
PGSC0003DMG401015433	102583812	CycD3;3 protein
PGSC0003DMG401015205	102588157	TDR8 protein
PGSC0003DMG401014997	102586444	Zinc finger protein
PGSC0003DMG401014619	102605212	Serine racemase
PGSC0003DMG401014608	102595601	ThiF family protein
PGSC0003DMG401014605	107063209	EIX receptor 1
PGSC0003DMG401014197	102603907	Serine/threonine-protein kinase PBS1
PGSC0003DMG401014160	102594285	Protein WAX2
PGSC0003DMG401013892	102592697	Ethylene-responsive transcription factor 7
PGSC0003DMG401013639	102600121	RNA recognition motif-containing protein
PGSC0003DMG401012981	102584728	Conserved gene of unknown function
PGSC0003DMG401012482	102604555	DNA binding protein
PGSC0003DMG401012474	102600292	Conserved gene of unknown function
PGSC0003DMG401011556	102591973	Conserved gene of unknown function
PGSC0003DMG401011162	102594296	Eukaryotic peptide chain release factor subunit 1-1
PGSC0003DMG401011117	107061297	Leucine-rich repeat containing protein
PGSC0003DMG401011095	102581469	Undecaprenyl pyrophosphate synthetase
PGSC0003DMG401010896	102580723	Isoform 2 of Putative E3 ubiquitin-protein ligase XBAT35
PGSC0003DMG401010883	102606303	R2r3-myb transcription factor
PGSC0003DMG401010218	102598019	Phospholipase A1
PGSC0003DMG401009494	102578945	Ferric-chelate reductase
PGSC0003DMG401009385	102578778	Pentatricopeptide repeat-containing protein
PGSC0003DMG401008996	102582402	Uncharacterized GPI-anchored protein
PGSC0003DMG401008890	102593628	Aldo-keto reductase family 4 member C10
PGSC0003DMG401008875	102600536	ABC transporter family, retinal flippase subfamily
PGSC0003DMG401008565	102585268	Histone H2B
PGSC0003DMG401008167	102594573	AT-HSFB3 (Arabidopsis thaliana heat shock transcription factor B3)
PGSC0003DMG401007810	102603174	Transcription factor RF2a
PGSC0003DMG401007298	107062192	Transcription factor
PGSC0003DMG401007101	102581082	Conserved gene of unknown function
PGSC0003DMG401006445	102598253	F-box
PGSC0003DMG401006333	102581522	Histone H3.2
PGSC0003DMG401006333	102581855	Histone H3.2
PGSC0003DMG401006333	102584150	Histone H3.2
PGSC0003DMG401006333	102586107	Histone H3.2
PGSC0003DMG401006333	102589756	Histone H3.2
PGSC0003DMG401006333	102601089	Histone H3.2
PGSC0003DMG401006333	102601431	Histone H3.2
PGSC0003DMG401006305	102582448	F-box family protein
PGSC0003DMG401006007	102594387	High mobility group family
PGSC0003DMG401005966	102598006	Fertility restorer
PGSC0003DMG401004858	102593511	Ran GTPase binding protein
PGSC0003DMG401004840	102585181	Phosphatase
PGSC0003DMG401004451	102588894	Conserved gene of unknown function
PGSC0003DMG401004066	102603976	Conserved gene of unknown function
PGSC0003DMG401004023	102593941	Heat shock factor protein HSF24
PGSC0003DMG401003998	102588253	Serine/threonine-protein kinase
PGSC0003DMG401003636	102587215	Conserved gene of unknown function
PGSC0003DMG401003620	102604343	Mitochondrion protein
PGSC0003DMG401003552	102580907	NAC domain protein
PGSC0003DMG401002685	102597689	Conserved gene of unknown function
PGSC0003DMG401002606	102602452	AR791
PGSC0003DMG401002538	102584037	Conserved gene of unknown function
PGSC0003DMG401001903	102586474	Cytochrome P450
PGSC0003DMG401001693	102593160	Rac gtpase
PGSC0003DMG401001610	107063084	Auxin-induced SAUR
PGSC0003DMG401001610	107063085	Auxin-induced SAUR
PGSC0003DMG401001401	102600523	Inositol-1,4,5-triphosphate-5-phosphatase
PGSC0003DMG401001384	102596260	Protein GAST1
PGSC0003DMG401001341	102603431	Conserved gene of unknown function
PGSC0003DMG401001316	102590807	Non-cell-autonomous protein pathway1
PGSC0003DMG401000796	102584038	C2H2-type zinc finger protein
PGSC0003DMG401000790	102603584	Mitochondrial carrier protein
PGSC0003DMG401000668	102605119	Glycosyl hydrolase family 9
PGSC0003DMG401000629	102606173	Stigma-specific protein Stig1
PGSC0003DMG401000287	102581550	Myo-inositol oxygenase
PGSC0003DMG401000117	102585761	Importin-alpha re-exporter
PGSC0003DMG401000100	102604659	Helicase domain-containing protein
PGSC0003DMG400047215	107060495	Cystatin
PGSC0003DMG400046998	102598482	S-adenosylmethionine-dependent methyltransferase
PGSC0003DMG400046746	102582381	Glycosyltransferase 1
PGSC0003DMG400046434	107062263	Cell surface glycoprotein
PGSC0003DMG400046433	102594197	Pentatricopeptide repeat-containing protein
PGSC0003DMG400046061	102582740	ATOFP17/OFP17
PGSC0003DMG400045432	107062219	Spotted leaf protein
PGSC0003DMG400045409	102601121	Conserved gene of unknown function
PGSC0003DMG400045338	102583614	Prenylcysteine oxidase
PGSC0003DMG400044996	107059767	Conserved gene of unknown function
PGSC0003DMG400044958	102584581	Conserved gene of unknown function
PGSC0003DMG400044445	102579364	Pentatricopeptide repeat-containing protein
PGSC0003DMG400044320	102588269	Glucose-6-phosphate/phosphate translocator 1, chloroplast
PGSC0003DMG400044242	102604536	Leucine-rich repeat family protein
PGSC0003DMG400044171	102595368	P69E protein
PGSC0003DMG400044110	102579310	Amine oxidase
PGSC0003DMG400044023	107062860	Non-specific lipid-transfer protein
PGSC0003DMG400043471	102582932	Phosphate-responsive 1 family protein
PGSC0003DMG400043394	102595240	Conserved gene of unknown function
PGSC0003DMG400042999	102595447	Pentatricopeptide
PGSC0003DMG400042886	102592634	ATP binding protein
PGSC0003DMG400042760	102588389	RD22
PGSC0003DMG400042760	102588719	RD22
PGSC0003DMG400042760	102589051	RD22
PGSC0003DMG400042498	102589532	Chlorophyll a/b binding protein
PGSC0003DMG400042481	102580883	Circadian clock coupling factor ZGT
PGSC0003DMG400042133	102583371	Conserved gene of unknown function
PGSC0003DMG400041963	102584667	Soul heme-binding family protein
PGSC0003DMG400041876	102586915	Conserved gene of unknown function
PGSC0003DMG400041780	107060494	Cystatin
PGSC0003DMG400041467	102589957	Zinc-finger protein
PGSC0003DMG400041451	102604619	Ethylene response factor 1
PGSC0003DMG400041435	102593204	Arabinogalactan protein
PGSC0003DMG400041402	102582436	Basic 7S globulin 2 small subunit
PGSC0003DMG400041029	107060638	Bcl-2-associated athanogene
PGSC0003DMG400040994	102589098	Ring finger protein
PGSC0003DMG400040677	102584481	Gene of unknown function
PGSC0003DMG400040547	102581507	Mitogen-activated protein kinase kinase kinase
PGSC0003DMG400040066	102588300	Receptor kinase THESEUS 1
PGSC0003DMG400040046	107062792	Ethylene response factor 5
PGSC0003DMG400039443	102599154	Conserved gene of unknown function
PGSC0003DMG400039347	102578664	Reticuline oxidase
PGSC0003DMG400039256	102596773	Synaptotagmin
PGSC0003DMG400039214	102604988	Arachidonic acid-induced DEA1
PGSC0003DMG400038913	102578412	YUP8H12R.21 protein
PGSC0003DMG400038453	102585543	Alcohol dehydrogenase
PGSC0003DMG400038332	102602027	Subtilisin-like protease
PGSC0003DMG400037933	107062536	N-hydroxycinnamoyl-CoA:tyramine N-hydroxycinnamoyl transferase THT1-3
PGSC0003DMG400037894	102583658	Aspartic proteinase nepenthesin-1
PGSC0003DMG400037860	102595924	Eukaryotic initiation factor 4A-15
PGSC0003DMG400037636	107061031	Conserved gene of unknown function
PGSC0003DMG400037424	102580560	Ornithine cyclodeaminase
PGSC0003DMG400036566	102585525	Ethylene response factor 5
PGSC0003DMG400036538	107058583	Conserved gene of unknown function
PGSC0003DMG400036493	102591238	AP2/ERF domain-containing transcription factor
PGSC0003DMG400035893	102577850	Ran GTPase-activating protein 1
PGSC0003DMG400035805	107062039	KID-containing protein
PGSC0003DMG400035783	102591075	Auxin-induced protein 6B
PGSC0003DMG400035598	102586553	Conserved gene of unknown function
PGSC0003DMG400035573	102593031	Glucosyltransferase
PGSC0003DMG400035559	102597801	Conserved gene of unknown function
PGSC0003DMG400035320	102601824	F-box/leucine rich repeat protein
PGSC0003DMG400035130	102606174	Anaerobic basic leucine zipper protein
PGSC0003DMG400035001	102592941	Cucumisin
PGSC0003DMG400034745	102594116	SBP transcription factor
PGSC0003DMG400034554	102583404	Pentatricopeptide repeat-containing protein
PGSC0003DMG400034369	102591696	Conserved gene of unknown function
PGSC0003DMG400034352	102582070	Anthranilate N-benzoyltransferase protein
PGSC0003DMG400034312	102586616	Conserved gene of unknown function
PGSC0003DMG400034310	102588591	LIGULELESS1 protein
PGSC0003DMG400034309	102589672	Non-specific lipid-transfer protein
PGSC0003DMG400034096	102592748	EZ2
PGSC0003DMG400033902	102588150	RNA-binding gricine-rich protein-1c
PGSC0003DMG400033902	102600363	RNA-binding gricine-rich protein-1c
PGSC0003DMG400033872	102581622	Delta-8 sphingolipid desaturase
PGSC0003DMG400033695	107058244	DC1 domain containing protein
PGSC0003DMG400033694	102602352	Zinc finger homeodomain protein SZF-HD1
PGSC0003DMG400033693	102598354	UPA16
PGSC0003DMG400033688	102601357	Tartrate-resistant acid phosphatase type 5
PGSC0003DMG400033650	102593084	Sterol desaturase
PGSC0003DMG400033644	102596534	Phospholipid-transporting ATPase
PGSC0003DMG400033641	102594319	Multidrug resistance-associated protein 1, 3 (Mrp1, 3), abc-transoprter
PGSC0003DMG400033638	102595861	Endosomal P24A protein
PGSC0003DMG400033634	102598049	Fatty acid desaturase
PGSC0003DMG400033607	102585573	Uncharacterized mitochondrial protein
PGSC0003DMG400033588	102593586	Gamma-gliadin
PGSC0003DMG400033567	102596780	Leucoanthocyanidin dioxygenase
PGSC0003DMG400033139	102578461	Conserved gene of unknown function
PGSC0003DMG400033135	102580434	RING-H2 finger protein ATL7
PGSC0003DMG400033126	102605445	Aspartate kinase
PGSC0003DMG400033121	102598094	RING zinc finger protein
PGSC0003DMG400033112	102597464	Heavy-metal-associated domain-containing protein
PGSC0003DMG400033100	102591367	Short chain dehydrogenase
PGSC0003DMG400033085	102583325	Thioredoxin II
PGSC0003DMG400033084	102583646	Chlorophyll a/b-binding protein (cab-12)
PGSC0003DMG400033078	102587309	Transcription factor
PGSC0003DMG400033070	102590126	Pectate lyase
PGSC0003DMG400033067	102605106	Ubiquitin thiolesterase/ zinc ion binding
PGSC0003DMG400033065	102593043	HIPL1 protein
PGSC0003DMG400033050	102581660	Conserved gene of unknown function
PGSC0003DMG400033048	102582324	Sensory transduction histidine kinase
PGSC0003DMG400033047	102582995	Nam 18
PGSC0003DMG400033044	102585629	Gip1
PGSC0003DMG400033028	102598406	Betaine aldehyde dehyrogenase
PGSC0003DMG400032828	102578772	Serine-threonine protein kinase, plant-type
PGSC0003DMG400032821	102602717	Conserved gene of unknown function
PGSC0003DMG400032817	102605185	Squamosa promoter binding
PGSC0003DMG400032814	102583852	AGG2
PGSC0003DMG400032803	102598022	Conserved gene of unknown function
PGSC0003DMG400032792	102592495	Calmodulin-binding protein
PGSC0003DMG400032780	102603247	Conserved gene of unknown function
PGSC0003DMG400032778	102603587	Conserved gene of unknown function
PGSC0003DMG400032545	102594158	Pentatricopeptide repeat-containing protein, mitochondrial
PGSC0003DMG400032539	102598426	Conserved gene of unknown function
PGSC0003DMG400032510	102593165	L-ascorbate oxidase
PGSC0003DMG400032506	102596463	Copper ion binding protein
PGSC0003DMG400032503	102597766	Conserved gene of unknown function
PGSC0003DMG400032279	107062402	Gene of unknown function
PGSC0003DMG400032274	102602782	Conserved gene of unknown function
PGSC0003DMG400032273	102601440	N-acetyltransferase
PGSC0003DMG400032260	102599869	Lipid binding protein
PGSC0003DMG400032250	102600748	Non-specific lipid-transfer protein
PGSC0003DMG400032249	102600207	Non-specific lipid-transfer protein
PGSC0003DMG400032247	102598565	Vicilin
PGSC0003DMG400032246	102598229	Endonuclease/exonuclease/phosphatase family protein
PGSC0003DMG400032245	102597364	Pentatricopeptide repeat-containing protein
PGSC0003DMG400032243	102595383	Homocysteine s-methyltransferase
PGSC0003DMG400032231	102589039	NDR1
PGSC0003DMG400032229	102579986	Dirigent 2
PGSC0003DMG400032228	102579654	Conserved gene of unknown function
PGSC0003DMG400032227	102603417	Amino acid transporter
PGSC0003DMG400032208	102597329	Oxidoreductase, 2OG-Fe(II) oxygenase family protein
PGSC0003DMG400032202	102590545	Callose synthase 3
PGSC0003DMG400032199	102588377	Peroxidase
PGSC0003DMG400032182	102605660	Non-specific lipid-transfer protein
PGSC0003DMG400032181	102605321	Conserved gene of unknown function
PGSC0003DMG400032162	102589038	Short chain alcohol dehydrogenase
PGSC0003DMG400032159	102587184	Dynein light chain type 1 family protein
PGSC0003DMG400032152	102593496	Enoyl-acyl-carrier-protein reductase
PGSC0003DMG400032129	102595783	Carboxy-lyase
PGSC0003DMG400032124	102591365	Isocitrate dehydrogenase
PGSC0003DMG400032121	102589358	Short chain alcohol dehydrogenase
PGSC0003DMG400032117	102596192	S-adenosylmethionine decarboxylase proenzyme
PGSC0003DMG400032114	102592775	Conserved gene of unknown function
PGSC0003DMG400032112	102581522	Histone H3.2
PGSC0003DMG400032112	102581855	Histone H3.2
PGSC0003DMG400032112	102584150	Histone H3.2
PGSC0003DMG400032112	102586107	Histone H3.2
PGSC0003DMG400032112	102589756	Histone H3.2
PGSC0003DMG400032112	102601089	Histone H3.2
PGSC0003DMG400032112	102601431	Histone H3.2
PGSC0003DMG400031871	102596059	Stress-associated protein 3
PGSC0003DMG400031864	102584996	Classical arabinogalactan protein 26
PGSC0003DMG400031860	102596150	Conserved gene of unknown function
PGSC0003DMG400031852	102589716	Conserved gene of unknown function
PGSC0003DMG400031851	102598768	Conserved gene of unknown function
PGSC0003DMG400031850	102589071	2-Hydroxyisoflavanone dehydratase
PGSC0003DMG400031849	102588409	2-Hydroxyisoflavanone dehydratase
PGSC0003DMG400031842	107063122	Nutrient reservoir
PGSC0003DMG400031841	102584218	Binding protein
PGSC0003DMG400031835	102595598	Spermine synthase
PGSC0003DMG400031821	102580557	Heat shock protein binding protein
PGSC0003DMG400031816	102604662	Pectinesterase
PGSC0003DMG400031809	102593728	Lipoxygenase
PGSC0003DMG400031808	102592172	ATP binding protein
PGSC0003DMG400031794	102597471	Structural constituent of cell wall
PGSC0003DMG400031791	102605006	Pectinesterase
PGSC0003DMG400031788	102577657	Protein induced upon tuberization
PGSC0003DMG400031778	102581522	Histone H3.2
PGSC0003DMG400031778	102581855	Histone H3.2
PGSC0003DMG400031778	102584150	Histone H3.2
PGSC0003DMG400031778	102586107	Histone H3.2
PGSC0003DMG400031778	102589756	Histone H3.2
PGSC0003DMG400031778	102601089	Histone H3.2
PGSC0003DMG400031778	102601431	Histone H3.2
PGSC0003DMG400031777	102581508	Homeobox-leucine zipper protein ATHB-52
PGSC0003DMG400031775	102605497	ROX1
PGSC0003DMG400031771	102583828	O-methyltransferase
PGSC0003DMG400031770	102587035	Conserved gene of unknown function
PGSC0003DMG400031763	102605161	Conserved gene of unknown function
PGSC0003DMG400031744	102598616	SAUR family protein
PGSC0003DMG400031742	102600803	UPA16
PGSC0003DMG400031731	102577559	Feruloyl transferase
PGSC0003DMG400031534	102594376	Glycine-rich cell wall structural protein
PGSC0003DMG400031522	102594043	Peptidylprolyl isomerase
PGSC0003DMG400031519	102591837	Conserved gene of unknown function
PGSC0003DMG400031486	102598051	Conserved gene of unknown function
PGSC0003DMG400031457	102596891	Phenylalanine ammonia-lyase 1
PGSC0003DMG400031421	102605861	Cytokinin oxidase/dehydrogenase
PGSC0003DMG400031392	102606053	Anthranilate phosphoribosyltransferase
PGSC0003DMG400031378	102586846	Autophagy protein 9
PGSC0003DMG400031360	102578982	UDP-glucoronosyl/UDP-glucosyl transferase family protein
PGSC0003DMG400031348	102589362	Transferase family protein
PGSC0003DMG400031327	102584767	Conserved gene of unknown function
PGSC0003DMG400031310	102588890	Cyclin-dependent protein kinase
PGSC0003DMG400031299	102605067	Transcription factor
PGSC0003DMG400031296	102579746	Purple acid phosphatase
PGSC0003DMG400031271	102580725	AAA ATPase
PGSC0003DMG400031263	102580385	Phytochrome kinase substrate 1
PGSC0003DMG400031250	102604357	Hydroxymethylglutaryl-CoA lyase
PGSC0003DMG400031236	102598243	Non-specific lipid-transfer protein
PGSC0003DMG400031231	102593750	Conserved gene of unknown function
PGSC0003DMG400031221	102591414	Hydrolase, hydrolyzing O-glycosyl compounds
PGSC0003DMG400031187	102602426	Zinc finger protein
PGSC0003DMG400031183	102603322	Conserved gene of unknown function
PGSC0003DMG400031175	102578532	Transcription factor
PGSC0003DMG400031153	102602769	Pentatricopeptide repeat-containing protein
PGSC0003DMG400031131	102590701	Conserved gene of unknown function
PGSC0003DMG400031127	102588833	Non-specific lipid-transfer protein
PGSC0003DMG400031125	107062967	Non-specific lipid-transfer protein
PGSC0003DMG400031120	102584329	Glycine-rich protein A3
PGSC0003DMG400031117	102604456	Conserved gene of unknown function
PGSC0003DMG400031116	102589484	Conserved gene of unknown function
PGSC0003DMG400031103	102578872	Leucine-rich receptor kinase
PGSC0003DMG400031101	102605859	Xyloglucan endotransglycosylase
PGSC0003DMG400031101	102606196	Xyloglucan endotransglycosylase
PGSC0003DMG400031092	102579851	Glutathione S-transferase
PGSC0003DMG400031091	102579204	Glutathione S-transferase
PGSC0003DMG400031090	102578527	PsPK3 protein
PGSC0003DMG400031074	102580920	Conserved gene of unknown function
PGSC0003DMG400031066	102604809	Cysteine proteinase
PGSC0003DMG400031065	102578838	Pectate lyase
PGSC0003DMG400031054	102583602	Transcription factor
PGSC0003DMG400031049	102603699	Nucleic acid binding protein
PGSC0003DMG400031044	102582047	MYB transcription factor
PGSC0003DMG400031031	102600482	Alpha-l-fucosidase
PGSC0003DMG400031025	102606305	Microtubule-associated protein
PGSC0003DMG400031023	102578642	B3 domain-containing protein Os02g0598200
PGSC0003DMG400031020	102581079	Allyl alcohol dehydrogenase
PGSC0003DMG400031012	102604397	Hydroxyproline-rich glycoprotein family protein
PGSC0003DMG400031011	102604731	Conserved gene of unknown function
PGSC0003DMG400030995	102601700	Polygalacturonase-1 non-catalytic subunit beta
PGSC0003DMG400030981	102602699	Polygalacturonase non-catalytic subunit AroGP3
PGSC0003DMG400030979	102602358	Polygalacturonase non-catalytic subunit AroGP3
PGSC0003DMG400030968	102584896	Minichromosome maintenance 4 protein
PGSC0003DMG400030964	102586551	Purple acid phosphatase
PGSC0003DMG400030957	102585555	Cysteine proteinase
PGSC0003DMG400030954	102587549	Beta-galactosidase
PGSC0003DMG400030913	102584003	Tuber-specific and sucrose-responsive element binding factor
PGSC0003DMG400030904	102578472	YABBY domain class transcription factor
PGSC0003DMG400030900	102581466	Conserved gene of unknown function
PGSC0003DMG400030894	102584665	Protein kinase APK1B, chloroplast
PGSC0003DMG400030893	102584987	Conserved gene of unknown function
PGSC0003DMG400030891	102586320	Hydrolase, hydrolyzing O-glycosyl compounds
PGSC0003DMG400030889	102587323	Lipid binding protein
PGSC0003DMG400030849	102585795	Conserved gene of unknown function
PGSC0003DMG400030839	102589845	Blue copper protein
PGSC0003DMG400030837	102587462	Gene of unknown function
PGSC0003DMG400030829	102580699	Phi-1 protein
PGSC0003DMG400030828	102580361	Phi-1 protein
PGSC0003DMG400030827	102580035	Phi-1 protein
PGSC0003DMG400030826	102579714	Phi-1 protein
PGSC0003DMG400030825	102592419	Phi-1
PGSC0003DMG400030824	102578731	Glycosyltransferase
PGSC0003DMG400030823	102578390	Glycosyltransferase
PGSC0003DMG400030819	102589511	Arabinogalactan-protein
PGSC0003DMG400030810	102581036	Conserved gene of unknown function
PGSC0003DMG400030809	102579389	Phi-1 protein
PGSC0003DMG400030808	102579064	Phi-1 protein
PGSC0003DMG400030804	102605035	UDP-glucose:glucosyltransferase
PGSC0003DMG400030793	102604773	Translation initiation factor IF-2
PGSC0003DMG400030766	102606123	S-adenosylmethionine decarboxylase proenzyme
PGSC0003DMG400030765	107062410	Conserved gene of unknown function
PGSC0003DMG400030742	102593527	Gene of unknown function
PGSC0003DMG400030742	102593846	Gene of unknown function
PGSC0003DMG400030741	102593527	Gene of unknown function
PGSC0003DMG400030741	102593846	Gene of unknown function
PGSC0003DMG400030731	107063047	Metallocarboxypeptidase inhibitor
PGSC0003DMG400030722	102582340	Ring finger protein
PGSC0003DMG400030720	102581682	Cytochrome P450 hydroxylase
PGSC0003DMG400030715	102580456	Heparanase
PGSC0003DMG400030713	102578822	1,2-diacylglycerol 3-beta-galactosyltransferase
PGSC0003DMG400030693	102586868	Conserved gene of unknown function
PGSC0003DMG400030682	102579479	Inorganic pyrophosphatase
PGSC0003DMG400030659	102590456	Conserved gene of unknown function
PGSC0003DMG400030652	102594147	Polcalcin Nic t 1
PGSC0003DMG400030646	102596355	Little protein 1
PGSC0003DMG400030640	107062687	Conserved gene of unknown function
PGSC0003DMG400030630	102605555	MATE transporter
PGSC0003DMG400030624	102584320	Hexokinase
PGSC0003DMG400030618	102586524	Conserved gene of unknown function
PGSC0003DMG400030617	102587194	Conserved gene of unknown function
PGSC0003DMG400030616	102588068	DNA binding protein
PGSC0003DMG400030610	102592157	Conserved gene of unknown function
PGSC0003DMG400030606	102592839	Nutrient reservoir
PGSC0003DMG400030601	102599308	Metal ion binding protein
PGSC0003DMG400030594	102603549	ATP synthase subunit beta
PGSC0003DMG400030593	102579244	Proteinase inhibitor IIa
PGSC0003DMG400030591	102580787	Zinc finger protein
PGSC0003DMG400030572	102590168	ATP binding protein
PGSC0003DMG400030567	102594190	Zinc finger protein
PGSC0003DMG400030564	102596511	Phosphatidylserine synthase
PGSC0003DMG400030552	102605275	Chloroplast-targeted copper chaperone
PGSC0003DMG400030546	102579607	Conserved gene of unknown function
PGSC0003DMG400030541	102582165	Nutrient reservoir
PGSC0003DMG400030521	102594525	E3 ubiquitin-protein ligase RHA2A
PGSC0003DMG400030514	102599244	Histone chaperone ASF1A
PGSC0003DMG400030504	102578951	Conserved gene of unknown function
PGSC0003DMG400030503	102579280	Conserved gene of unknown function
PGSC0003DMG400030502	102579931	Fyve finger-containing phosphoinositide kinase, fyv1
PGSC0003DMG400030494	102586567	Homeobox protein
PGSC0003DMG400030462	102601836	Avr9/Cf-9 rapidly elicited protein 216
PGSC0003DMG400030461	102601503	LOB domain-containing protein
PGSC0003DMG400030450	102595334	Protein kinase
PGSC0003DMG400030443	102588038	Receptor protein kinase
PGSC0003DMG400030440	107061263	Thylakoid soluble phosphoprotein
PGSC0003DMG400030432	102581875	Proliferating cell nuclear antigen
PGSC0003DMG400030431	102581203	Beta-tubulin 2
PGSC0003DMG400030427	102605762	Hsp20.1 protein
PGSC0003DMG400030418	102599715	Ripening protein
PGSC0003DMG400030415	102577442	Expansin18
PGSC0003DMG400030413	102595891	Cytochrome P450
PGSC0003DMG400030394	102586391	Conserved gene of unknown function
PGSC0003DMG400030393	102586057	Ankyrin repeat-containing protein
PGSC0003DMG400030391	102584634	Bipolar kinesin KRP-130
PGSC0003DMG400030384	102602169	Conserved gene of unknown function
PGSC0003DMG400030381	102591679	Nodulin
PGSC0003DMG400030375	102590003	ATCHX14
PGSC0003DMG400030366	102592348	EMB1507
PGSC0003DMG400030346	102583212	Conserved gene of unknown function
PGSC0003DMG400030342	102579113	Conserved gene of unknown function
PGSC0003DMG400030324	102598179	MYBR domain class transcription factor
PGSC0003DMG400030319	102593904	Actin
PGSC0003DMG400030308	102587828	Nodulin-26
PGSC0003DMG400030255	102602597	Sn-1 protein
PGSC0003DMG400030244	102591450	Conserved gene of unknown function
PGSC0003DMG400030243	102590200	Major latex
PGSC0003DMG400030234	102578891	SAUR family protein
PGSC0003DMG400030207	102599278	Avr9/Cf-9 rapidly elicited protein 4
PGSC0003DMG400030206	102599717	Conserved gene of unknown function
PGSC0003DMG400030201	102587038	Conserved gene of unknown function
PGSC0003DMG400030172	102595736	Aspartic proteinase oryzasin-1
PGSC0003DMG400030134	102599123	MLO1
PGSC0003DMG400030105	102599295	Glutaredoxin
PGSC0003DMG400030097	102597338	Gamma-glutamyl transferase
PGSC0003DMG400030059	102587481	RNA recognition motif-containing protein
PGSC0003DMG400030035	102583097	Receptor protein kinase
PGSC0003DMG400030032	102588048	Hypothetical cytoskeletal protein
PGSC0003DMG400030011	102605589	GEM 5
PGSC0003DMG400030009	102578494	Leucine-rich repeat protein
PGSC0003DMG400030008	102602565	Low-temperature-induced 65 kDa protein
PGSC0003DMG400030005	102603580	Poly(A) polymerase
PGSC0003DMG400029974	102587220	Conserved gene of unknown function
PGSC0003DMG400029973	102587543	Phosphoglycerate/bisphosphoglycerate mutase family protein
PGSC0003DMG400029894	102604709	Cytochrome P450 hydroxylase
PGSC0003DMG400029866	102593025	Amino acid transporter
PGSC0003DMG400029852	102601166	Type-a response regulator
PGSC0003DMG400029839	102599826	Type-a response regulator
PGSC0003DMG400029834	102603071	Aberrant large forked product
PGSC0003DMG400029790	102598699	Zinc finger family protein
PGSC0003DMG400029788	102599350	Farnesyl pyrophosphate synthase
PGSC0003DMG400029765	102580088	Serine carboxypeptidase
PGSC0003DMG400029744	102592810	Nodulin
PGSC0003DMG400029741	102590664	NAC domain-containing protein
PGSC0003DMG400029731	102582061	Protease/hydrolase
PGSC0003DMG400029730	102583191	Mitochondrial amino acid carrier
PGSC0003DMG400029718	102595317	DNA binding protein
PGSC0003DMG400029706	102584607	Late embryogenesis abundant domain-containing protein
PGSC0003DMG400029705	102584927	Gene of unknown function
PGSC0003DMG400029700	102587155	Proline-rich protein 1
PGSC0003DMG400029695	102587811	Proline-rich protein 1
PGSC0003DMG400029691	102591660	Transferase, transferring glycosyl groups
PGSC0003DMG400029690	102592563	UPF0497 membrane protein 1
PGSC0003DMG400029676	102601570	Conserved gene of unknown function
PGSC0003DMG400029654	107063206	F-box protein
PGSC0003DMG400029644	102591961	Leucine-rich repeat receptor protein kinase EXS
PGSC0003DMG400029632	102585204	F-Box protein
PGSC0003DMG400029575	102577727	Catechol oxidase B, chloroplastic
PGSC0003DMG400029569	102590907	Proline-rich protein
PGSC0003DMG400029546	102594915	Class III peroxidase
PGSC0003DMG400029534	107062008	Kunitz-type protease inhibitor KPI-D2.2
PGSC0003DMG400029516	102579558	Conserved gene of unknown function
PGSC0003DMG400029515	102578562	Myosin heavy chain, clone
PGSC0003DMG400029512	102603421	ZFP4 (ZINC FINGER PROTEIN 4)
PGSC0003DMG400029504	102589574	Hero resistance protein
PGSC0003DMG400029503	102601287	ETAG-A3
PGSC0003DMG400029490	107061994	Glucosyltransferase
PGSC0003DMG400029489	102595911	UDP-glucosyltransferase
PGSC0003DMG400029479	107062001	Gamma-gliadin
PGSC0003DMG400029476	102581557	Glucan endo-1,3-beta-glucosidase
PGSC0003DMG400029472	102580882	ADP-ribosylation factor, arf
PGSC0003DMG400029472	102604236	ADP-ribosylation factor, arf
PGSC0003DMG400029472	102604565	ADP-ribosylation factor, arf
PGSC0003DMG400029464	102604093	Avr9/Cf-9 rapidly elicited protein 74
PGSC0003DMG400029463	102603756	Cytokinin receptor 1
PGSC0003DMG400029450	102589249	Polygalacturonase
PGSC0003DMG400029447	107061997	Zeatin O-xylosyltransferase
PGSC0003DMG400029443	102595022	Pentatricopeptide repeat-containing protein
PGSC0003DMG400029426	102590610	Salt-tolerance protein
PGSC0003DMG400029420	102586779	Zinc finger protein
PGSC0003DMG400029419	102585447	Syringolide-induced protein 14-1-1
PGSC0003DMG400029415	107057669	Nematode resistance protein
PGSC0003DMG400029413	102582930	Conserved gene of unknown function
PGSC0003DMG400029401	102604252	RING-H2 finger protein ATL80
PGSC0003DMG400029400	102603914	Cysteine protease 14
PGSC0003DMG400029391	102597372	Poly(A) polymerase beta
PGSC0003DMG400029387	102594733	Gene of unknown function
PGSC0003DMG400029373	102584350	Meloidogyne-induced giant cell protein
PGSC0003DMG400029365	102578495	CONSTANS
PGSC0003DMG400029343	102597495	Caleosin
PGSC0003DMG400029339	102591186	ARF domain class transcription factor
PGSC0003DMG400029338	102588973	GAST
PGSC0003DMG400029331	102586448	Expansin
PGSC0003DMG400029330	102578173	Monooxygenase
PGSC0003DMG400029325	102584139	PS60 protein
PGSC0003DMG400029321	107059756	Conserved gene of unknown function
PGSC0003DMG400029318	102580145	Conserved gene of unknown function
PGSC0003DMG400029308	102600989	Conserved gene of unknown function
PGSC0003DMG400029298	102593636	Receptor-like kinase
PGSC0003DMG400029277	107059762	GDU1
PGSC0003DMG400029271	102603344	Conserved gene of unknown function
PGSC0003DMG400029265	102598444	Polygalacturonase 5
PGSC0003DMG400029195	102577652	Ferritin
PGSC0003DMG400029194	102602772	Abscisic acid receptor PYL4
PGSC0003DMG400029193	102601762	Conserved gene of unknown function
PGSC0003DMG400029190	102578418	Auxin-induced SAUR
PGSC0003DMG400029177	102580387	Conserved gene of unknown function
PGSC0003DMG400029162	102591509	Squamosa promoter binding protein-homologue 3
PGSC0003DMG400029153	102601737	Amino acid transporter
PGSC0003DMG400029146	102589161	Receptor protein kinase CLAVATA1
PGSC0003DMG400029088	102602132	Conserved gene of unknown function
PGSC0003DMG400029086	102598357	Conserved gene of unknown function
PGSC0003DMG400029063	102596258	Gibberellin 3beta-hydroxylase3
PGSC0003DMG400029061	102595580	O-acetyltransferase
PGSC0003DMG400029059	102595923	Poly(A) polymerase
PGSC0003DMG400029050	102581292	Aromatic amino acid decarboxylase 1B
PGSC0003DMG400029029	102585168	Phosphatidylinositol 4-phosphate 5-kinase
PGSC0003DMG400028986	102592725	ATP binding protein
PGSC0003DMG400028977	102592056	Non-specific lipid-transfer protein
PGSC0003DMG400028965	102597353	Gene of unknown function
PGSC0003DMG400028960	102588345	Corticosteroid 11-beta-dehydrogenase
PGSC0003DMG400028959	102588016	Multicopper oxidase
PGSC0003DMG400028956	107058789	Glycine-rich cell wall structural protein 1
PGSC0003DMG400028946	102585250	Conserved gene of unknown function
PGSC0003DMG400028925	102582059	Phosphate abc transporter
PGSC0003DMG400028915	102582380	Conserved gene of unknown function
PGSC0003DMG400028912	102581520	80 kDa MCM3-associated protein (GANP protein).
PGSC0003DMG400028911	102580497	Aspartic proteinase nepenthesin-1
PGSC0003DMG400028909	102583139	Protease inhibitor/seed storage/LTP family protein
PGSC0003DMG400028901	102605912	Proline-rich cell wall protein
PGSC0003DMG400028883	102579082	Multicopper oxidase
PGSC0003DMG400028857	102584804	Conserved gene of unknown function
PGSC0003DMG400028845	102588848	Ovule receptor-like kinase 28
PGSC0003DMG400028817	102602513	Glycine rich protein-interacting protein
PGSC0003DMG400028811	107061453	Acyltransferase
PGSC0003DMG400028801	102588664	ATP binding protein
PGSC0003DMG400028798	102587578	Phosphoethanolamine N-methyltransferase
PGSC0003DMG400028793	102584157	Conserved gene of unknown function
PGSC0003DMG400028779	102590983	NAC domain protein
PGSC0003DMG400028773	102588295	Conserved gene of unknown function
PGSC0003DMG400028751	107063476	Conserved gene of unknown function
PGSC0003DMG400028737	102585115	Subtilase family protein
PGSC0003DMG400028730	102593745	CRK1 protein
PGSC0003DMG400028724	102591410	Major latex
PGSC0003DMG400028710	102578704	Ammonium transporter 1 member 2
PGSC0003DMG400028694	102602170	Ethylene receptor homolog
PGSC0003DMG400028678	102581980	Pectinesterase inhibitor
PGSC0003DMG400028672	102585274	Protein MKS1
PGSC0003DMG400028648	102583063	Blue copper
PGSC0003DMG400028639	102604720	Conserved gene of unknown function
PGSC0003DMG400028635	102603154	Sulfate transporter
PGSC0003DMG400028632	102582377	Flavonoid glucoyltransferase UGT73E2
PGSC0003DMG400028622	102578306	Acyl-protein thioesterase
PGSC0003DMG400028604	102585340	Protein kinase
PGSC0003DMG400028584	102599882	Coleoptile phototropism protein 1
PGSC0003DMG400028578	102586012	DNA binding protein
PGSC0003DMG400028567	102591971	Sugar transporter
PGSC0003DMG400028544	102590910	Acyl-protein thioesterase
PGSC0003DMG400028543	102592148	Gene of unknown function
PGSC0003DMG400028535	102597244	Conserved gene of unknown function
PGSC0003DMG400028527	102602753	Jp18
PGSC0003DMG400028521	102580211	Cinnamoyl-CoA reductase
PGSC0003DMG400028520	102580885	WRKY transcription factor 1
PGSC0003DMG400028517	102589576	Conserved gene of unknown function
PGSC0003DMG400028509	102598306	SNF4
PGSC0003DMG400028501	102603646	Conserved gene of unknown function
PGSC0003DMG400028500	102603982	Protein PPLZ02
PGSC0003DMG400028491	102580534	CBL-interacting protein kinase 6
PGSC0003DMG400028469	102577692	WRKY transcription factor 5
PGSC0003DMG400028445	102578250	Secreted protein
PGSC0003DMG400028442	102586087	Floral homeotic protein AGAMOUS
PGSC0003DMG400028424	107062757	Conserved gene of unknown function
PGSC0003DMG400028423	107062756	Conserved gene of unknown function
PGSC0003DMG400028419	102597251	UNE1
PGSC0003DMG400028396	102588577	Phosphate transporter PHO1 homolog 10
PGSC0003DMG400028378	102601490	ATP binding protein
PGSC0003DMG400028361	102589020	Alpha-1,4-glucan-protein synthase
PGSC0003DMG400028357	102586821	Conserved gene of unknown function
PGSC0003DMG400028349	102583626	Flavonol 4'-sulfotransferase
PGSC0003DMG400028339	102581752	Late blight resistance protein
PGSC0003DMG400028338	102581421	Conserved gene of unknown function
PGSC0003DMG400028336	102581866	Zinc finger protein
PGSC0003DMG400028331	107060850	Zeatin O-glucosyltransferase
PGSC0003DMG400028306	102587162	60S ribosomal protein L7a
PGSC0003DMG400028287	102586863	S-adenosylmethionine synthase
PGSC0003DMG400028278	102590243	UDP-glucose:glucosyltransferase
PGSC0003DMG400028257	102600294	HECT; Ubiquitin
PGSC0003DMG400028254	102603556	SAUR family protein
PGSC0003DMG400028245	102580004	Short-chain dehydrogenase/reductase 2
PGSC0003DMG400028244	102585988	Short chain alcohol dehydrogenase
PGSC0003DMG400028236	102587965	Conserved gene of unknown function
PGSC0003DMG400028228	102589930	Lymphoid organ expressed yellow head virus receptor protein
PGSC0003DMG400028224	102591604	Carotenoid isomerase, chloroplastic
PGSC0003DMG400028220	102595151	Cytochrome P450 monooxygenase CYP82E3
PGSC0003DMG400028213	102598664	Exostosin family protein
PGSC0003DMG400028207	102602646	Peptidase C14, caspase catalytic subunit p20
PGSC0003DMG400028204	102578255	Proteophosphoglycan 5
PGSC0003DMG400028198	107061384	VQ
PGSC0003DMG400028193	102586422	Tubulin beta-1 chain
PGSC0003DMG400028191	102588079	Auxin efflux carrier
PGSC0003DMG400028183	102588077	Conserved gene of unknown function
PGSC0003DMG400028182	102589703	Aquaporin TIP1;3
PGSC0003DMG400028176	102593521	3-deoxy-d-manno-octulosonic-acid transferase
PGSC0003DMG400028175	102595697	Cytochrome P450 76A2
PGSC0003DMG400028172	102583015	Transcription factor
PGSC0003DMG400028169	102599640	Serine/threonine protein kinase
PGSC0003DMG400028167	102600965	Stress-associated protein 9
PGSC0003DMG400028158	102579674	Conserved gene of unknown function
PGSC0003DMG400028153	102583454	Hin1
PGSC0003DMG400028147	102585650	Protein kinase
PGSC0003DMG400028137	102590244	Fasciclin-like arabinogalactan protein 14
PGSC0003DMG400028125	102591950	MYB transcription factor
PGSC0003DMG400028120	102601310	Phytochrome kinase substrate 1,
PGSC0003DMG400028102	102585090	Nodulin
PGSC0003DMG400028100	102585758	DNA binding protein
PGSC0003DMG400028099	102586092	B-type cyclin
PGSC0003DMG400028098	102587098	Myb RL3
PGSC0003DMG400028078	102594117	Metalloendopeptidase
PGSC0003DMG400028068	102581863	Conserved gene of unknown function
PGSC0003DMG400028063	102594796	Coatomer
PGSC0003DMG400028053	102595462	Cytochrome P450
PGSC0003DMG400028048	102581529	Pectin methylesterase inhibitor isoform
PGSC0003DMG400027971	102583181	Receptor protein kinase
PGSC0003DMG400027946	102595809	CDC45 (Cell division cycle 45)
PGSC0003DMG400027945	102596147	RIN4c protein
PGSC0003DMG400027918	102600911	Exonuclease/ nucleic acid binding
PGSC0003DMG400027916	102598817	Inositol-3-phosphate synthase
PGSC0003DMG400027912	102599367	Sulfate/bicarbonate/oxalate exchanger and transporter sat-1
PGSC0003DMG400027893	102580142	Avr9/Cf-9 induced kinase 1
PGSC0003DMG400027892	102580470	Xylem serine proteinase 1
PGSC0003DMG400027888	102579266	Cysteine proteinase 3
PGSC0003DMG400027876	102606297	Serine/threonine-protein phosphatase 7 long form homolog
PGSC0003DMG400027852	102590518	Glucosyltransferase
PGSC0003DMG400027845	102599334	Histone H3
PGSC0003DMG400027819	102581997	Aquaporin NIP1.1
PGSC0003DMG400027797	102587037	TIR-NBS-LRR disease resistance
PGSC0003DMG400027788	102586134	Conserved gene of unknown function
PGSC0003DMG400027782	102585989	Acyl-CoA thioesterase
PGSC0003DMG400027777	102589819	F-box family protein
PGSC0003DMG400027769	102588181	Methyltransferase PMT13
PGSC0003DMG400027767	102588831	Alcohol dehydrogenase
PGSC0003DMG400027725	102605444	Transcription factor bHLH51
PGSC0003DMG400027718	102578348	LOB domain-containing protein
PGSC0003DMG400027693	102587550	Conserved gene of unknown function
PGSC0003DMG400027692	102577856	Calcium-binding protein CAST
PGSC0003DMG400027673	102593240	DNAJ heat shock N-terminal domain-containing protein
PGSC0003DMG400027672	102592900	Photosystem I subunit XI
PGSC0003DMG400027671	102592564	Photosystem I subunit XI
PGSC0003DMG400027669	102591335	FH protein NFH2
PGSC0003DMG400027663	107058871	LOB domain-containing protein
PGSC0003DMG400027654	102603281	Glycolate oxidase
PGSC0003DMG400027632	102600034	Gibberellin 2-oxidase 2
PGSC0003DMG400027629	107060814	Conserved gene of unknown function
PGSC0003DMG400027617	102597597	Conserved gene of unknown function
PGSC0003DMG400027597	102583233	Type-a response regulator
PGSC0003DMG400027596	102584108	Alpha-hydroxynitrile lyase
PGSC0003DMG400027589	102589055	Glutamate dehydrogenase A
PGSC0003DMG400027586	102581898	Serine-threonine protein kinase, plant-type
PGSC0003DMG400027538	102587512	Conserved gene of unknown function
PGSC0003DMG400027523	102600478	Phospholipid-transporting atpase
PGSC0003DMG400027499	102601034	Receptor-like kinase 17
PGSC0003DMG400027477	102582159	Xylose isomerase
PGSC0003DMG400027475	102582832	CONSTANS
PGSC0003DMG400027472	102585124	ATP binding protein
PGSC0003DMG400027455	102604928	Ribonuclease t2
PGSC0003DMG400027453	102584808	Ribonuclease t2
PGSC0003DMG400027449	102586120	Trehalose-6-phosphate synthase
PGSC0003DMG400027428	102593928	Sigma factor sigb regulation protein rsbq
PGSC0003DMG400027425	102590691	Sugar transporter
PGSC0003DMG400027418	102587763	GAMYB-like2
PGSC0003DMG400027414	102592173	Tyrosine-specific transport protein
PGSC0003DMG400027400	102586758	Non-specific lipid-transfer protein
PGSC0003DMG400027393	102589939	2-oxoglutarate-dependent dioxygenase
PGSC0003DMG400027378	102599750	Vicilin
PGSC0003DMG400027364	102590470	Histone H2B
PGSC0003DMG400027343	102578162	Cellulose synthase-like A1
PGSC0003DMG400027332	102589493	Self-pruning interacting protein 1
PGSC0003DMG400027283	102601498	AT-HSFB3 (Arabidopsis thaliana heat shock transcription factor B3)
PGSC0003DMG400027276	102605088	Mg protoporphyrin IX chelatase
PGSC0003DMG400027269	102585270	ATPIP5K1
PGSC0003DMG400027240	102583088	Hydrolase, hydrolyzing O-glycosyl compounds
PGSC0003DMG400027224	107062156	Conserved gene of unknown function
PGSC0003DMG400027202	102587080	MYB-like DNA-binding domain protein
PGSC0003DMG400027188	102590337	Proline transporter 2
PGSC0003DMG400027181	102585403	Transferase family protein
PGSC0003DMG400027180	102585742	Anthocyanin 5-aromatic acyltransferase
PGSC0003DMG400027168	102605547	Laccase 90a
PGSC0003DMG400027163	107062162	Zeatin O-xylosyltransferase
PGSC0003DMG400027157	102606117	R2R3 transcription factor MYB108 1
PGSC0003DMG400027141	102597763	Zeamatin
PGSC0003DMG400027127	102585071	Anthocyanin 5-aromatic acyltransferase
PGSC0003DMG400027125	102583431	Chloroplast sedoheptulose-1,7-bisphosphatase
PGSC0003DMG400027124	102585404	Serine/threonine-protein kinase CCR3
PGSC0003DMG400027111	102605400	Conserved gene of unknown function
PGSC0003DMG400027089	102593793	DOF domain class transcription factor
PGSC0003DMG400027088	102593132	Boron transporter
PGSC0003DMG400027083	102590867	Nitrate transporter
PGSC0003DMG400027079	102588233	Alliin lyase
PGSC0003DMG400027075	102585593	Conserved gene of unknown function
PGSC0003DMG400027070	102582513	Pectate lyase
PGSC0003DMG400027068	102581636	Conserved gene of unknown function
PGSC0003DMG400027053	102597848	Kunitz trypsin inhibitor
PGSC0003DMG400027052	102597537	Kunitz trypsin inhibitor
PGSC0003DMG400027047	102593993	UPF0497 membrane protein
PGSC0003DMG400027040	102588018	Mitochondrial import inner membrane translocase subunit Tim8/small zinc finger
PGSC0003DMG400027037	102584932	ATP binding protein
PGSC0003DMG400027035	102601596	Nucleic acid binding protein
PGSC0003DMG400027031	102581634	Hydrogen peroxide-induced 1
PGSC0003DMG400027025	102578639	UP-9A
PGSC0003DMG400027021	102577471	Chloroplast-specific ribosomal protein
PGSC0003DMG400026986	102585932	ATP binding protein
PGSC0003DMG400026963	102595869	ARGONAUTE 1
PGSC0003DMG400026959	102593666	C3HL domain class transcription factor
PGSC0003DMG400026955	102604289	Gene of unknown function
PGSC0003DMG400026945	102589541	UPF0497 membrane protein 8
PGSC0003DMG400026944	102589216	UPF0497 membrane protein 8
PGSC0003DMG400026938	102586151	Metal ion binding protein
PGSC0003DMG400026934	102582512	Conserved gene of unknown function
PGSC0003DMG400026933	107060657	Hydrogen peroxide-induced 1
PGSC0003DMG400026926	102598614	Osmotin
PGSC0003DMG400026901	102589539	2-methylacyl-CoA dehydrogenase, mitochondrial
PGSC0003DMG400026883	102595655	Gene of unknown function
PGSC0003DMG400026883	102595999	Gene of unknown function
PGSC0003DMG400026880	102588572	Conserved gene of unknown function
PGSC0003DMG400026821	102605299	Ethylene-responsive transcription factor 4
PGSC0003DMG400026779	102604395	PAS/LOV protein A
PGSC0003DMG400026778	102604056	Conserved gene of unknown function
PGSC0003DMG400026762	102604674	Gibberellin 20-oxidase
PGSC0003DMG400026750	102581968	Serine-threonine protein kinase, plant-type
PGSC0003DMG400026719	107057664	SKP1 3
PGSC0003DMG400026712	102590507	Conserved gene of unknown function
PGSC0003DMG400026709	102590858	SAUR family protein
PGSC0003DMG400026705	102588130	Aquaporin, MIP family, PIP subfamily
PGSC0003DMG400026667	102601327	Isoform 2 of PsbP 2, chloroplastic
PGSC0003DMG400026666	102580022	Cc-nbs-lrr resistance protein
PGSC0003DMG400026649	102601091	Gamma-interferon-inducible lysosomal thiol reductase
PGSC0003DMG400026641	102599745	Importin beta-1
PGSC0003DMG400026636	102604227	AvrPto-dependent Pto-interacting protein 3
PGSC0003DMG400026623	102592068	Conserved gene of unknown function
PGSC0003DMG400026617	102582574	Methylketone synthase Ib
PGSC0003DMG400026616	102582014	Wound-induced protein
PGSC0003DMG400026594	102602896	Cytochrome P450
PGSC0003DMG400026591	102601330	Conserved gene of unknown function
PGSC0003DMG400026554	102595198	Conserved gene of unknown function
PGSC0003DMG400026540	102593897	Conserved gene of unknown function
PGSC0003DMG400026538	102593250	Conserved gene of unknown function
PGSC0003DMG400026531	102598952	Protein kinase
PGSC0003DMG400026523	102590208	UPA15
PGSC0003DMG400026515	102580785	COL domain class transcription factor
PGSC0003DMG400026513	102581460	Ubiquitin-protein ligase
PGSC0003DMG400026512	102581787	Conserved gene of unknown function
PGSC0003DMG400026510	102583113	Conserved gene of unknown function
PGSC0003DMG400026502	102582778	Vacuolar H+-ATPase A2 subunit isoform
PGSC0003DMG400026500	102584316	Type I (26 kD) CP29 polypeptide
PGSC0003DMG400026495	107060683	Gene of unknown function
PGSC0003DMG400026494	102595208	Palmitoyl-acyl carrier protein thioesterase
PGSC0003DMG400026481	107060680	Inositol polyphosphate kinase
PGSC0003DMG400026472	102588681	Gamma-glutamylcyclotransferase
PGSC0003DMG400026464	102601653	F-box and wd40 domain protein
PGSC0003DMG400026463	102593526	Aquaporin TIP2;3
PGSC0003DMG400026455	102593188	Nitrate transporter
PGSC0003DMG400026446	102597263	Conserved gene of unknown function
PGSC0003DMG400026428	102581151	Sucrose-phosphate synthase isoform B
PGSC0003DMG400026425	102591292	Desacetoxyvindoline 4-hydroxylase
PGSC0003DMG400026388	102586743	Serine/threonine kinase
PGSC0003DMG400026359	102604922	Glucan endo-1,3-beta-glucosidase
PGSC0003DMG400026332	102598791	NAC-domain protein
PGSC0003DMG400026325	102604914	ATP binding protein
PGSC0003DMG400026323	102579997	UDP-glucose:glucosyltransferase
PGSC0003DMG400026301	102591379	Tyramine N-feruloyltransferase 10/30
PGSC0003DMG400026291	102584769	GDU1
PGSC0003DMG400026289	102586638	Lipid binding protein
PGSC0003DMG400026277	102601416	Leucoanthocyanidin dioxygenase
PGSC0003DMG400026275	102593171	O-methyltransferase
PGSC0003DMG400026261	102599644	ATERF-2/ATERF2/ERF2
PGSC0003DMG400026260	102599320	AP2 domain class transcription factor
PGSC0003DMG400026256	102596816	Pentatricopeptide repeat-containing protein, mitochondrial
PGSC0003DMG400026235	102601539	Conserved gene of unknown function
PGSC0003DMG400026233	102600629	Mutt domain protein
PGSC0003DMG400026231	102598994	Hcr2-2A
PGSC0003DMG400026228	102597786	Methylglutaconyl-CoA hydratase, mitochondrial
PGSC0003DMG400026222	102592623	Major pollen allergen Ory s 1
PGSC0003DMG400026221	102580120	Major pollen allergen Ory s 1
PGSC0003DMG400026220	102592278	Major pollen allergen Ory s 1
PGSC0003DMG400026214	102590040	DNA repair endonuclease UVH1
PGSC0003DMG400026191	102604010	GRAS family transcription factor
PGSC0003DMG400026189	102603337	Xyloglucan endotransglycosylase/hydrolase 16 protein
PGSC0003DMG400026186	102602326	Indole-3-acetic acid-amido synthetase GH3.6
PGSC0003DMG400026184	102600747	Conserved gene of unknown function
PGSC0003DMG400026180	102597594	Protein phosphatase 1 regulatory subunit
PGSC0003DMG400026179	102597035	Conserved gene of unknown function
PGSC0003DMG400026168	102584888	DNA binding protein
PGSC0003DMG400026167	107063252	Lipid binding protein
PGSC0003DMG400026165	102605690	Conserved gene of unknown function
PGSC0003DMG400026164	102605014	DNA binding protein
PGSC0003DMG400026161	102602996	NBS-LRR type disease resistance protein
PGSC0003DMG400026156	102600979	S-locus-specific glycoprotein S6
PGSC0003DMG400026148	102596704	USP family protein
PGSC0003DMG400026132	102605203	Protein phosphatase 2a, regulatory subunit
PGSC0003DMG400026131	102604535	ABC transporter
PGSC0003DMG400026126	102599943	Phosphatidylinositol-4-phosphate 5-kinase
PGSC0003DMG400026125	102593916	Zinc finger protein
PGSC0003DMG400026113	102593915	Conserved gene of unknown function
PGSC0003DMG400026107	102589904	Neutral/alkaline invertase
PGSC0003DMG400026101	102581551	Heat shock protein 70 (HSP70)-interacting protein
PGSC0003DMG400026100	102581215	Conserved gene of unknown function
PGSC0003DMG400026099	102580528	Conserved gene of unknown function
PGSC0003DMG400026052	102599591	AvrPto-dependent Pto-interacting protein 3
PGSC0003DMG400026051	102599267	Binding protein
PGSC0003DMG400026048	102585376	ERF1
PGSC0003DMG400026040	102591340	MTERF family protein
PGSC0003DMG400026035	102589769	AP2/ERF domain-containing transcription factor
PGSC0003DMG400026025	102584615	AG-motif binding protein-3
PGSC0003DMG400026023	102583298	Nuc-1 negative regulatory protein preg
PGSC0003DMG400026010	102604181	Auxin-induced protein X10A
PGSC0003DMG400026004	102599590	Leucine-rich repeat receptor kinase
PGSC0003DMG400025989	102597083	ERF1
PGSC0003DMG400025985	102594113	Conserved gene of unknown function
PGSC0003DMG400025976	102583621	Putative bHLH transcription factor
PGSC0003DMG400025973	102606202	GRAS family transcription factor
PGSC0003DMG400025972	102605865	14 kDa proline-rich protein DC2.15
PGSC0003DMG400025969	102604849	YABBY1
PGSC0003DMG400025939	102602035	Serine-threonine protein kinase, plant-type
PGSC0003DMG400025934	102579843	Conserved gene of unknown function
PGSC0003DMG400025929	102595314	Beta-glucanase
PGSC0003DMG400025912	102587042	Methylketone synthase Ib
PGSC0003DMG400025907	107060371	Methylketone synthase I
PGSC0003DMG400025896	102601809	Proteinase inhibitor 1
PGSC0003DMG400025881	102586143	Conserved gene of unknown function
PGSC0003DMG400025880	102585474	Protein binding / zinc ion binding
PGSC0003DMG400025875	102583189	Conserved gene of unknown function
PGSC0003DMG400025856	102595982	Auxin and ethylene responsive GH3
PGSC0003DMG400025854	102594434	Conserved gene of unknown function
PGSC0003DMG400025837	102580842	Nucleobase ascorbate transporter
PGSC0003DMG400025836	102580491	Conserved gene of unknown function
PGSC0003DMG400025820	102580845	ATPREP1
PGSC0003DMG400025808	102602145	Conserved gene of unknown function
PGSC0003DMG400025804	102600789	Conserved gene of unknown function
PGSC0003DMG400025797	102598046	Wound-responsive AP2 like factor 1
PGSC0003DMG400025778	102585808	Myosin heavy chain, fast skeletal muscle, embryonic
PGSC0003DMG400025759	102594765	GAST1 protein
PGSC0003DMG400025757	102594099	Proline-rich cell wall protein
PGSC0003DMG400025751	102588886	Signal transducer
PGSC0003DMG400025741	102581398	Adhesive/proline-rich protein
PGSC0003DMG400025737	102606295	Sterol regulatory element-binding protein site 2 protease
PGSC0003DMG400025625	107058135	Nutrient reservoir
PGSC0003DMG400025621	102588433	NDR1
PGSC0003DMG400025620	102587882	Breast carcinoma amplified sequence
PGSC0003DMG400025587	102595393	ATP-citrate synthase
PGSC0003DMG400025579	102589001	Conserved gene of unknown function
PGSC0003DMG400025574	102588132	Transferase, transferring glycosyl groups
PGSC0003DMG400025537	102599705	Non-specific lipid-transfer protein
PGSC0003DMG400025502	102581960	Nucleotide binding protein
PGSC0003DMG400025498	102586935	Septum-promoting GTP-binding protein 1 (GTPase spg1)
PGSC0003DMG400025495	102582859	Glucose-6-phosphate/phosphate translocator 2
PGSC0003DMG400025494	102582297	Conserved gene of unknown function
PGSC0003DMG400025492	102581076	Peroxidase
PGSC0003DMG400025476	102602439	Conserved gene of unknown function
PGSC0003DMG400025474	102589163	Nucleic acid binding protein
PGSC0003DMG400025472	102590361	ATP binding protein
PGSC0003DMG400025470	102591722	Aspartic proteinase nepenthesin-1
PGSC0003DMG400025433	102592002	Conserved gene of unknown function
PGSC0003DMG400025428	102593996	Associate of C-myc
PGSC0003DMG400025409	102602798	DNA binding protein
PGSC0003DMG400025390	102606071	Apetala 2
PGSC0003DMG400025389	102604508	Peptide transporter
PGSC0003DMG400025385	102600470	Senescence-associated protein
PGSC0003DMG400025361	102603264	Phototropin-1
PGSC0003DMG400025348	102584166	Quirky
PGSC0003DMG400025346	102583846	Voltage-dependent anion channel
PGSC0003DMG400025334	102581856	Nitrate transporter
PGSC0003DMG400025330	102580503	BRASSINOSTEROID INSENSITIVE 1-associated receptor kinase 1
PGSC0003DMG400025304	102599000	DNA-binding protein MNB1B
PGSC0003DMG400025293	102597798	Aspartic proteinase nepenthesin-1
PGSC0003DMG400025281	102602218	L-idonate 5-dehydrogenase
PGSC0003DMG400025276	102600417	ATP binding protein
PGSC0003DMG400025256	102579957	Synaptotagmin
PGSC0003DMG400025255	102579304	Cohesin subunit rad21
PGSC0003DMG400025254	102578636	S-adenosyl-L-methionine-dependent uroporphyrinogen III methyltransferase
PGSC0003DMG400025246	102581522	Histone H3.2
PGSC0003DMG400025246	102581855	Histone H3.2
PGSC0003DMG400025246	102584150	Histone H3.2
PGSC0003DMG400025246	102586107	Histone H3.2
PGSC0003DMG400025246	102589756	Histone H3.2
PGSC0003DMG400025246	102601089	Histone H3.2
PGSC0003DMG400025246	102601431	Histone H3.2
PGSC0003DMG400025244	102580280	Pentatricopeptide repeat-containing protein
PGSC0003DMG400025242	102578973	Glutathione S-transferase T1
PGSC0003DMG400025239	102606299	Beta-glucosidase
PGSC0003DMG400025230	102588368	Potassium transporter
PGSC0003DMG400025228	102597871	Gamma aminobutyrate transaminase isoform2
PGSC0003DMG400025192	102601020	Dehydration-responsive protein RD22
PGSC0003DMG400025191	102599684	Dehydration-responsive protein RD22
PGSC0003DMG400025189	102598367	Conserved gene of unknown function
PGSC0003DMG400025182	102593777	Cytochrome c biogenesis protein family
PGSC0003DMG400025174	102589531	Acyl CoA synthetase
PGSC0003DMG400025168	102596195	Lipid binding protein
PGSC0003DMG400025162	102590985	Conserved gene of unknown function
PGSC0003DMG400025160	102589207	COR413-PM2
PGSC0003DMG400025147	102602239	Pro-resilin
PGSC0003DMG400025145	102580038	Protein RIK
PGSC0003DMG400025126	102593677	Phospholipid-transporting ATPase 9
PGSC0003DMG400025104	102592683	AGP19 (ARABINOGALACTAN-PROTEIN 19)
PGSC0003DMG400025102	102594002	ATP binding protein
PGSC0003DMG400025099	102596100	PRF
PGSC0003DMG400025096	102598059	Conserved gene of unknown function
PGSC0003DMG400025080	102581679	Interferon-induced GTP-binding protein mx
PGSC0003DMG400025076	102590576	Leucine-rich repeat receptor protein kinase EXS
PGSC0003DMG400025063	102583127	Class IV chitinase
PGSC0003DMG400025059	102581345	Phosphoglycerate mutase
PGSC0003DMG400025047	102602795	Conserved gene of unknown function
PGSC0003DMG400025031	102593641	NAC domain protein
PGSC0003DMG400025029	102591862	Stromal membrane-associated protein
PGSC0003DMG400025023	102586681	Avr9/Cf-9 rapidly elicited protein 20
PGSC0003DMG400025022	102586119	Avr9/Cf-9 rapidly elicited protein 20
PGSC0003DMG400025008	102594632	Conserved gene of unknown function
PGSC0003DMG400025007	102594293	NADPH:protochlorophyllide oxidoreductase
PGSC0003DMG400024997	102584700	Indole-3-acetic acid-amido synthetase GH3.6
PGSC0003DMG400024995	102585451	Indole-3-acetic acid-amido synthetase GH3.6
PGSC0003DMG400024989	102581006	Nucleic acid binding protein
PGSC0003DMG400024987	102579033	Cysteine proteinase
PGSC0003DMG400024978	102600299	Indole-3-acetic acid-amido synthetase GH3.3
PGSC0003DMG400024967	102592844	Peroxidase
PGSC0003DMG400024965	102591839	Formamidase
PGSC0003DMG400024955	102603900	AtEB1c
PGSC0003DMG400024943	102596938	Conserved gene of unknown function
PGSC0003DMG400024934	102591498	Cytoplasmic protein of eukaryotic origin (38.3 kD)
PGSC0003DMG400024933	102589934	BZIP domain class transcription factor
PGSC0003DMG400024920	102593899	Lactoylglutathione lyase
PGSC0003DMG400024900	102599492	Protein kinase APK1B, chloroplast
PGSC0003DMG400024897	102599164	Conserved gene of unknown function
PGSC0003DMG400024895	102593019	Lactoylglutathione lyase
PGSC0003DMG400024890	102590655	Receptor protein kinase CLAVATA1
PGSC0003DMG400024887	102588246	Chloroplast heat shock protein 70-2
PGSC0003DMG400024863	107062300	Cytochrome P450 hydroxylase
PGSC0003DMG400024860	102580777	Branched chain alpha-keto acid dehydrogenase E1-alpha subunit
PGSC0003DMG400024843	102591037	Conserved gene of unknown function
PGSC0003DMG400024822	102602867	R2r3-myb transcription factor
PGSC0003DMG400024820	107062289	MAP3Ka
PGSC0003DMG400024819	102600613	Nodulin MtN3 family protein
PGSC0003DMG400024810	102596796	Conserved gene of unknown function
PGSC0003DMG400024803	102595255	Pentatricopeptide repeat-containing protein, mitochondrial
PGSC0003DMG400024796	102589805	Conserved gene of unknown function
PGSC0003DMG400024781	102595190	GRAS4
PGSC0003DMG400024771	102588330	Conserved gene of unknown function
PGSC0003DMG400024771	102588660	Conserved gene of unknown function
PGSC0003DMG400024768	102587135	Ubiquitin-protein ligase
PGSC0003DMG400024765	102585912	Epoxide hydrolase
PGSC0003DMG400024763	102584588	Conserved gene of unknown function
PGSC0003DMG400024755	102603929	Xyloglucan endotransglucosylase/hydrolase 1
PGSC0003DMG400024750	102601694	Pentatricopeptide repeat-containing protein
PGSC0003DMG400024749	102600777	Rapid alkalinization factor 2
PGSC0003DMG400024748	102598032	Histone H2A.1
PGSC0003DMG400024725	102589306	Deoxyuridine 5'-triphosphate nucleotidohydrolase
PGSC0003DMG400024707	102604599	Luminal binding protein
PGSC0003DMG400024706	102605377	Formin 11
PGSC0003DMG400024686	102587568	Protein AUXIN RESPONSE 4
PGSC0003DMG400024679	102590174	Calcium ion binding protein
PGSC0003DMG400024664	107060149	Conserved gene of unknown function
PGSC0003DMG400024661	102604375	Brassinosteroid LRR receptor kinase
PGSC0003DMG400024659	102604038	Conserved gene of unknown function
PGSC0003DMG400024656	102592885	Conserved gene of unknown function
PGSC0003DMG400024635	102590080	Conserved gene of unknown function
PGSC0003DMG400024634	102589752	70 kDa subunit of replication protein A
PGSC0003DMG400024625	102583048	MADS box protein
PGSC0003DMG400024622	107060147	Flavonol 4'-sulfotransferase
PGSC0003DMG400024606	102599677	ERF transcription factor
PGSC0003DMG400024596	102592991	Protein kinase atmrk1
PGSC0003DMG400024594	102592659	Glycosyltransferase UGT90A7
PGSC0003DMG400024593	102592315	Glycosyltransferase UGT90A7
PGSC0003DMG400024588	102587137	Permease I
PGSC0003DMG400024577	102580270	Actin binding protein
PGSC0003DMG400024573	102602805	Pentatricopeptide repeat-containing protein, chloroplastic
PGSC0003DMG400024564	102597828	Conserved gene of unknown function
PGSC0003DMG400024559	102605724	ATP binding protein
PGSC0003DMG400024543	102595302	Protein tyrosine phosphatase
PGSC0003DMG400024537	102589100	Basic 7S globulin 2 small subunit
PGSC0003DMG400024535	102587798	Conserved gene of unknown function
PGSC0003DMG400024530	102584372	Protein COBRA
PGSC0003DMG400024527	102583706	LIGULELESS1 protein
PGSC0003DMG400024519	102588552	Pentatricopeptide repeat-containing protein
PGSC0003DMG400024508	102600011	Extracellular Ca2+ sensing receptor
PGSC0003DMG400024500	102595845	HT1 protein kinase
PGSC0003DMG400024491	102591646	Spotted leaf protein
PGSC0003DMG400024484	102588004	BAH domain-containing protein
PGSC0003DMG400024477	102580949	Calmodulin binding protein
PGSC0003DMG400024475	102583829	Calmodulin binding protein
PGSC0003DMG400024466	102604373	ATP-binding cassette transporter
PGSC0003DMG400024395	102595245	Conserved gene of unknown function
PGSC0003DMG400024374	102586707	Gamma-glutamyl-gamma-aminobutyrate hydrolase
PGSC0003DMG400024368	102579240	Conserved gene of unknown function
PGSC0003DMG400024362	102588308	Anthranilate N-benzoyltransferase protein
PGSC0003DMG400024357	102605695	DnaJ isoform
PGSC0003DMG400024344	102581417	Anthocyanidin 3-O-glucosyltransferase
PGSC0003DMG400024339	107060975	Gene of unknown function
PGSC0003DMG400024336	102591130	Conserved gene of unknown function
PGSC0003DMG400024324	102600788	Conserved gene of unknown function
PGSC0003DMG400024323	102600128	Conserved gene of unknown function
PGSC0003DMG400024319	102580058	GATA-1 zinc finger protein
PGSC0003DMG400024318	102579740	Pleckstrin homology (PH) domain-containing protein / lipid-binding START domain-containing protein
PGSC0003DMG400024301	102600903	Eukaryotic translation initiation factor 2c
PGSC0003DMG400024291	102595433	Conserved gene of unknown function
PGSC0003DMG400024289	102596095	Reticuline oxidase
PGSC0003DMG400024285	102592332	Peroxidase 44
PGSC0003DMG400024283	102590516	Conserved gene of unknown function
PGSC0003DMG400024282	102596570	Fortune-1
PGSC0003DMG400024268	102589394	Peptide transporter
PGSC0003DMG400024262	102603447	Conserved gene of unknown function
PGSC0003DMG400024259	102604128	Receptor protein kinase zmpk1
PGSC0003DMG400024254	102587457	TCP domain class transcription factor
PGSC0003DMG400024253	102587127	Peroxidase 66
PGSC0003DMG400024251	102590616	Conserved gene of unknown function
PGSC0003DMG400024249	102584697	Gibberellin 20-oxidase-1
PGSC0003DMG400024242	107060580	3'-N-debenzoyl-2'-deoxytaxol N-benzoyltransferase
PGSC0003DMG400024236	102596265	2-oxoglutarate-dependent dioxygenase
PGSC0003DMG400024217	102599201	Pseudo response regulator
PGSC0003DMG400024192	102604841	MurB reductase
PGSC0003DMG400024185	102581404	Conserved gene of unknown function
PGSC0003DMG400024181	102606072	CER6
PGSC0003DMG400024159	102599051	Conserved gene of unknown function
PGSC0003DMG400024120	102586669	Peptide transporter
PGSC0003DMG400024107	102588298	GT2 protein
PGSC0003DMG400024100	102586098	Conserved gene of unknown function
PGSC0003DMG400024095	102584454	Thioredoxin Y1, chloroplastic
PGSC0003DMG400024093	102583792	Ci21B protein
PGSC0003DMG400024091	102585764	Conserved gene of unknown function
PGSC0003DMG400024082	102597052	AMP dependent ligase
PGSC0003DMG400024081	102596730	Oligopeptide transporter
PGSC0003DMG400024063	102593756	Phytoene synthase 1, chloroplastic
PGSC0003DMG400024061	102605265	Zinc finger, RING-type
PGSC0003DMG400024055	102597447	Nematode resistance
PGSC0003DMG400024029	102603971	Histone H2A
PGSC0003DMG400024017	102577925	Phytochrome B
PGSC0003DMG400024008	102583016	Conserved gene of unknown function
PGSC0003DMG400024000	107063247	Nodulin MtN21 family protein
PGSC0003DMG400023990	102605360	Conserved gene of unknown function
PGSC0003DMG400023979	102583805	ATPase inhibitor
PGSC0003DMG400023978	102604354	Mevalonate disphosphate decarboxylase
PGSC0003DMG400023964	102584136	F-box family protein
PGSC0003DMG400023953	102585733	Receptor-like kinase
PGSC0003DMG400023950	102579983	SNF2 domain-containing protein
PGSC0003DMG400023940	102581323	Conserved gene of unknown function
PGSC0003DMG400023939	102586400	LOB domain-containing protein
PGSC0003DMG400023923	102587898	Endonuclease/exonuclease/phosphatase family protein
PGSC0003DMG400023910	102592891	ATEXO70H4
PGSC0003DMG400023907	102591321	Conserved gene of unknown function
PGSC0003DMG400023905	102590633	Conserved gene of unknown function
PGSC0003DMG400023897	102586775	Self-pruning G-box protein
PGSC0003DMG400023891	102582472	Conserved gene of unknown function
PGSC0003DMG400023847	102598937	2,4-dienoyl-CoA reductase
PGSC0003DMG400023843	102596973	Fatty acid desaturase
PGSC0003DMG400023843	102597622	Fatty acid desaturase
PGSC0003DMG400023834	102596973	Fatty acid desaturase
PGSC0003DMG400023834	102597622	Fatty acid desaturase
PGSC0003DMG400023833	102597941	Microsomal oleic acid desaturase
PGSC0003DMG400023822	102603436	Isoamyl acetate-hydrolyzing esterase
PGSC0003DMG400023789	102582751	Conserved gene of unknown function
PGSC0003DMG400023764	102600491	Globulin
PGSC0003DMG400023762	102601158	Globulin
PGSC0003DMG400023759	102581089	Male sterility protein
PGSC0003DMG400023756	102602501	Zinc finger protein
PGSC0003DMG400023751	102587061	Basic blue copper protein
PGSC0003DMG400023725	102577517	3'-5'-exoribonuclease/RNA binding protein
PGSC0003DMG400023718	102589560	PhD-finger protein
PGSC0003DMG400023709	102596565	VQ motif-containing protein
PGSC0003DMG400023708	102597225	Actin-58
PGSC0003DMG400023699	102602735	Patatin B2
PGSC0003DMG400023691	102585390	Thioredoxin reductase
PGSC0003DMG400023678	102593688	TGA10 transcription factor
PGSC0003DMG400023676	102594343	Anthranilate phosphoribosyltransferase
PGSC0003DMG400023659	102604077	Thioredoxin
PGSC0003DMG400023657	102593147	Cytochrome P450
PGSC0003DMG400023620	102595103	Glutamine synthetase
PGSC0003DMG400023608	102600793	Fumarylacetoacetate hydrolase
PGSC0003DMG400023601	102603611	RNA-dependent RNA polymerase 6
PGSC0003DMG400023589	102588012	Protein kinase family protein / WD-40 repeat family protein
PGSC0003DMG400023582	102590407	Zinc finger homeodomain protein 1
PGSC0003DMG400023581	102580850	Conserved gene of unknown function
PGSC0003DMG400023578	107060486	Conserved gene of unknown function
PGSC0003DMG400023576	102591777	PASTICCINO 2
PGSC0003DMG400023574	102592787	BRASSINOSTEROID INSENSITIVE 1-associated receptor kinase 1
PGSC0003DMG400023569	102594769	Diphosphoinositol polyphosphate phosphohydrolase
PGSC0003DMG400023555	102603270	Conserved gene of unknown function
PGSC0003DMG400023522	102590298	Histone H4
PGSC0003DMG400023522	102604694	Histone H4
PGSC0003DMG400023522	102604795	Histone H4
PGSC0003DMG400023522	102605372	Histone H4
PGSC0003DMG400023514	102600127	Conserved gene of unknown function
PGSC0003DMG400023511	102597723	ATEXO70H2
PGSC0003DMG400023507	102596525	Conserved gene of unknown function
PGSC0003DMG400023505	102595852	Blue copper protein
PGSC0003DMG400023497	102595423	Conserved gene of unknown function
PGSC0003DMG400023493	102581513	Acyltransferase
PGSC0003DMG400023491	102594431	Cationic peroxidase 1
PGSC0003DMG400023490	102580487	Pleiotropic drug resistance protein 2
PGSC0003DMG400023479	102592101	Amine oxidase
PGSC0003DMG400023473	102594092	Protein phosphatase-2c
PGSC0003DMG400023467	102589864	DNA binding protein
PGSC0003DMG400023466	102589206	Plasma membrane intrinsic protein
PGSC0003DMG400023465	102588882	Phospholipase
PGSC0003DMG400023461	102586581	Chlorophyll a-b binding protein 6A, chloroplastic
PGSC0003DMG400023445	107060302	Spotted leaf protein
PGSC0003DMG400023429	102582178	Actin-58
PGSC0003DMG400023426	102598708	Zinc finger protein
PGSC0003DMG400023419	102598368	Receptor kinase THESEUS 1
PGSC0003DMG400023413	102597400	Conserved gene of unknown function
PGSC0003DMG400023405	102588336	Protein 2
PGSC0003DMG400023395	102595094	Conserved gene of unknown function
PGSC0003DMG400023371	102592436	Nodulin family protein
PGSC0003DMG400023370	102600238	Conserved gene of unknown function
PGSC0003DMG400023360	102591436	WRKY transcription factor
PGSC0003DMG400023359	102595093	Isopentenyl diphosphate isomerase
PGSC0003DMG400023353	102591435	MAR-binding protein
PGSC0003DMG400023344	102587257	Chlorophyll a-b binding protein 6A, chloroplastic
PGSC0003DMG400023341	102584259	AG-motif binding protein-1
PGSC0003DMG400023339	102583607	Conserved gene of unknown function
PGSC0003DMG400023324	102603034	Aspartic proteinase nepenthesin-1
PGSC0003DMG400023322	102602360	White-brown-complex ABC transporter family
PGSC0003DMG400023282	102604191	Leucine-rich repeat transmembrane protein kinase
PGSC0003DMG400023267	102590448	Zinc finger protein
PGSC0003DMG400023211	102596208	Phospholipase C
PGSC0003DMG400023206	102596882	Cold shock domain protein 2
PGSC0003DMG400023205	102597205	Amino acid transporter
PGSC0003DMG400023187	107058992	Conserved gene of unknown function
PGSC0003DMG400023146	102597513	Arginine N-methyltransferase family protein
PGSC0003DMG400023145	102596962	Pentatricopeptide repeat-containing protein
PGSC0003DMG400023144	102595513	41 kD chloroplast nucleoid DNA binding protein (CND41)
PGSC0003DMG400023142	102580231	Copper transporter
PGSC0003DMG400023107	102601407	Conserved gene of unknown function
PGSC0003DMG400023056	102591520	Transcription regulator
PGSC0003DMG400023051	102590485	Conserved gene of unknown function
PGSC0003DMG400023039	102600703	Mutt domain protein
PGSC0003DMG400023016	102580837	Conserved gene of unknown function
PGSC0003DMG400023015	102581176	Conserved gene of unknown function
PGSC0003DMG400023011	102583379	Conserved gene of unknown function
PGSC0003DMG400023004	102581512	Leucine rich repeat receptor kinase
PGSC0003DMG400022993	102604358	Peptide transporter
PGSC0003DMG400022986	102579269	Conserved gene of unknown function
PGSC0003DMG400022959	102589334	Thioredoxin h
PGSC0003DMG400022933	102606442	Auxin-induced beta-glucosidase
PGSC0003DMG400022923	102599576	Cold-inducible protein
PGSC0003DMG400022917	102600237	Exostosin family protein
PGSC0003DMG400022916	107058570	Conserved gene of unknown function
PGSC0003DMG400022911	102597193	Polyneuridine-aldehyde esterase
PGSC0003DMG400022900	102578944	Serine/threonine-protein kinase PBS1
PGSC0003DMG400022883	102596289	Exportin-T
PGSC0003DMG400022848	102592830	Peroxidase
PGSC0003DMG400022836	102581522	Histone H3.2
PGSC0003DMG400022836	102581855	Histone H3.2
PGSC0003DMG400022836	102584150	Histone H3.2
PGSC0003DMG400022836	102586107	Histone H3.2
PGSC0003DMG400022836	102589756	Histone H3.2
PGSC0003DMG400022836	102601089	Histone H3.2
PGSC0003DMG400022836	102601431	Histone H3.2
PGSC0003DMG400022815	102585436	Protein kinase
PGSC0003DMG400022812	102582809	Conserved gene of unknown function
PGSC0003DMG400022809	102581019	Frigida-essential 1
PGSC0003DMG400022806	102594059	Phosphoinositide-binding clathrin adaptor, N-terminal
PGSC0003DMG400022796	102596301	Aspartate-semialdehyde dehydrogenase
PGSC0003DMG400022791	102599785	Xyloglucan endotransglucosylase/hydrolase 13
PGSC0003DMG400022774	102599131	CONSTANS interacting protein 6
PGSC0003DMG400022760	102606009	Conserved gene of unknown function
PGSC0003DMG400022750	102601874	HMG-CoA synthase
PGSC0003DMG400022747	102599319	Green flesh protein
PGSC0003DMG400022743	102579029	Cytochrome P450
PGSC0003DMG400022733	102592054	Conserved gene of unknown function
PGSC0003DMG400022725	102597025	Subtilisin-like protease
PGSC0003DMG400022715	102580356	Phosphoesterase family protein
PGSC0003DMG400022709	102605596	GRAS family transcription factor
PGSC0003DMG400022699	102579831	Resistance gene
PGSC0003DMG400022689	102599237	GAMyb-like1
PGSC0003DMG400022678	102602338	Pale-green and chlorophyll B reduced 2
PGSC0003DMG400022677	102601676	UPF0497 membrane protein 10
PGSC0003DMG400022676	102600646	Pollen-specific lysine-rich protein SBgLR
PGSC0003DMG400022674	102598582	Glutaredoxin
PGSC0003DMG400022669	102593751	Cellulose synthase D
PGSC0003DMG400022667	102593425	AP2/ERF domain-containing transcription factor
PGSC0003DMG400022659	102602009	UPF0497 membrane protein In26
PGSC0003DMG400022656	102600991	Zinc finger family protein
PGSC0003DMG400022653	102598912	Glutaredoxin, grx
PGSC0003DMG400022639	102603094	Actin binding protein
PGSC0003DMG400022635	102584107	Increased size exclusion limit 2
PGSC0003DMG400022634	102585302	Microtubule-associated protein TORTIFOLIA1
PGSC0003DMG400022632	102585976	Inactive receptor kinase
PGSC0003DMG400022624	102590689	Glutathione s-transferase
PGSC0003DMG400022611	102582110	Vitellogenic carboxypeptidase
PGSC0003DMG400022598	102589255	Conserved gene of unknown function
PGSC0003DMG400022596	102591381	Kinase
PGSC0003DMG400022595	102592045	Pentatricopeptide repeat-containing protein, mitochondrial
PGSC0003DMG400022560	102587235	ARO1 1
PGSC0003DMG400022555	102583693	Ubiquitin carrier protein
PGSC0003DMG400022533	102588855	Conserved gene of unknown function
PGSC0003DMG400022492	102581191	Gibberellin receptor GID1
PGSC0003DMG400022488	102584734	Protein FRIGIDA
PGSC0003DMG400022440	102597946	Conserved gene of unknown function
PGSC0003DMG400022431	102604286	Zinc finger, Dof-type
PGSC0003DMG400022428	102606412	Conserved gene of unknown function
PGSC0003DMG400022421	102580388	Conserved gene of unknown function
PGSC0003DMG400022414	102589989	Fiber expressed protein
PGSC0003DMG400022412	107060604	Myosin vIII
PGSC0003DMG400022406	102595206	Surface protein Pls
PGSC0003DMG400022402	102596883	Hexose transporter 1
PGSC0003DMG400022399	102599805	MYB transcription factor
PGSC0003DMG400022398	102601929	ATP binding protein
PGSC0003DMG400022397	102583955	D6-type cyclin
PGSC0003DMG400022388	102596316	TSJT1
PGSC0003DMG400022373	102580614	Serine carboxypeptidase
PGSC0003DMG400022372	107060590	Conserved gene of unknown function
PGSC0003DMG400022371	102581407	Nucleic acid binding protein
PGSC0003DMG400022346	102603613	Proliferating-cell nucleolar antigen p120
PGSC0003DMG400022343	102604951	FAD-linked oxidoreductase 1
PGSC0003DMG400022341	102605292	Suberization-associated anionic peroxidase 2
PGSC0003DMG400022340	102605957	Ccd1
PGSC0003DMG400022312	102605953	Zinc finger protein
PGSC0003DMG400022304	102602141	Extracellular ligand-gated ion channel
PGSC0003DMG400022299	102599360	Microtubule-associated protein MAP65-1a
PGSC0003DMG400022286	102588010	Conserved gene of unknown function
PGSC0003DMG400022280	107060328	Conserved gene of unknown function
PGSC0003DMG400022279	102582955	Fasciclin-like arabinogalactan protein 10
PGSC0003DMG400022264	102603149	LRR receptor-like serine/threonine-protein kinase
PGSC0003DMG400022260	102600340	BTB/POZ domain-containing protein
PGSC0003DMG400022258	102598709	Alkaline alpha-galactosidase seed imbibition protein
PGSC0003DMG400022257	102598369	Oleosin 5
PGSC0003DMG400022233	102579086	Indole-3-acetic acid-induced protein ARG7
PGSC0003DMG400022224	102585243	Cytochrome P450
PGSC0003DMG400022217	102581296	Inducible plastid-lipid associated protein
PGSC0003DMG400022214	107060335	Geranyl geranyl pyrophosphate synthase
PGSC0003DMG400022210	102597525	Mitogen-activated protein kinase kinase kinase
PGSC0003DMG400022203	102598710	Benzoate carboxyl methyltransferase
PGSC0003DMG400022193	102594317	Pirin
PGSC0003DMG400022190	102592999	Chromosome-associated kinesin KIF4A
PGSC0003DMG400022176	102587371	Conserved gene of unknown function
PGSC0003DMG400022174	102585696	UPA24
PGSC0003DMG400022172	102584379	Ccaat-binding transcription factor subunit A
PGSC0003DMG400022156	102602476	Kinesin heavy chain
PGSC0003DMG400022153	102600019	Conserved gene of unknown function
PGSC0003DMG400022152	102599358	Chaperone protein DNAj
PGSC0003DMG400022151	102599037	Chaperone protein DNAj
PGSC0003DMG400022144	102590185	Conserved gene of unknown function
PGSC0003DMG400022139	102589645	Leucine rich repeat-type serine/threonine receptor-like kinase
PGSC0003DMG400022134	102585581	Salicylic acid-induced protein 19
PGSC0003DMG400022129	102583838	Pentatricopeptide repeat-containing protein
PGSC0003DMG400022120	102578756	YUP8H12R.23 protein
PGSC0003DMG400022079	102581044	Conserved gene of unknown function
PGSC0003DMG400022075	102591317	Cytochrome P450
PGSC0003DMG400022062	102606096	Aspartic proteinase
PGSC0003DMG400022055	102588775	Aspartyl-tRNA synthetase
PGSC0003DMG400022037	102583503	Metal ion binding protein
PGSC0003DMG400022022	102582873	Photosystem I reaction center subunit IV B isoform 2
PGSC0003DMG400021991	102604924	GID1-like gibberellin receptor
PGSC0003DMG400021948	102595864	Cc-nbs-lrr resistance protein
PGSC0003DMG400021947	102599474	Conserved gene of unknown function
PGSC0003DMG400021907	102585729	Conserved gene of unknown function
PGSC0003DMG400021895	102583094	WRKY-type DNA binding protein
PGSC0003DMG400021877	102588287	Xyloglucan endo-transglycosylase
PGSC0003DMG400021866	102594104	Aminotransferase family protein
PGSC0003DMG400021857	102593464	GPRI2
PGSC0003DMG400021856	102593125	Glutaredoxin
PGSC0003DMG400021854	102592447	O-methyltransferase 3
PGSC0003DMG400021834	102589325	Metal ion binding protein
PGSC0003DMG400021830	102587046	Allergen BRSn20
PGSC0003DMG400021829	102592218	Carbohydrate transporter
PGSC0003DMG400021814	102584485	Conserved gene of unknown function
PGSC0003DMG400021807	102586562	Kinesin
PGSC0003DMG400021803	102584145	Indole-3-acetic acid-amido synthetase GH3.6
PGSC0003DMG400021801	102581939	Peroxidase 27
PGSC0003DMG400021769	102601342	Conserved gene of unknown function
PGSC0003DMG400021728	102604949	Conserved gene of unknown function
PGSC0003DMG400021727	102602034	Photosystem II oxygen-evolving complex protein 3
PGSC0003DMG400021725	102601024	Transcription factor
PGSC0003DMG400021716	102602362	Thioredoxin h
PGSC0003DMG400021715	102601706	Conserved gene of unknown function
PGSC0003DMG400021712	102598145	Pentatricopeptide repeat-containing protein
PGSC0003DMG400021701	102592862	Conserved gene of unknown function
PGSC0003DMG400021691	102594513	Lipid binding protein
PGSC0003DMG400021682	102599581	Beta-expansin 3
PGSC0003DMG400021677	102594767	Pentatricopeptide repeat-containing protein
PGSC0003DMG400021675	102594100	Conserved gene of unknown function
PGSC0003DMG400021658	102583279	Polygalacturonase
PGSC0003DMG400021654	102587366	R2r3-myb transcription factor
PGSC0003DMG400021650	102599901	Conserved gene of unknown function
PGSC0003DMG400021638	107060253	Conserved gene of unknown function
PGSC0003DMG400021630	102579939	Polygalacturonase
PGSC0003DMG400021628	102603259	Adhesive/proline-rich protein
PGSC0003DMG400021617	102598137	WW domain containing protein
PGSC0003DMG400021574	102584206	21kD protein
PGSC0003DMG400021563	102593497	Calcium lipid binding protein
PGSC0003DMG400021561	102592821	Cytokinin riboside 5'-monophosphate phosphoribohydrolase LOG3
PGSC0003DMG400021558	102601180	Gene of unknown function
PGSC0003DMG400021555	102600509	UDP-glucosyltransferase
PGSC0003DMG400021545	102591579	Conserved gene of unknown function
PGSC0003DMG400021529	102602566	Conserved gene of unknown function
PGSC0003DMG400021517	102578496	Snakin-1
PGSC0003DMG400021513	102604251	SBT1 protein
PGSC0003DMG400021509	102601447	LOB domain-containing protein
PGSC0003DMG400021476	102577821	1-aminocyclopropane-1-carboxylate oxidase
PGSC0003DMG400021474	102583210	NAC domain protein
PGSC0003DMG400021472	102600697	OO_Ba0013J05-OO_Ba0033A15.14 protein
PGSC0003DMG400021454	102600044	NHL25 (NDR1/HIN1-LIKE 25)
PGSC0003DMG400021453	102599713	AMP dependent ligase
PGSC0003DMG400021447	102594963	Adenylyl-sulfate kinase
PGSC0003DMG400021442	102592656	GTP binding protein
PGSC0003DMG400021431	102585909	Ocs element-binding factor
PGSC0003DMG400021426	102583502	1-aminocyclopropane-1-carboxylate synthase 3
PGSC0003DMG400021407	107058203	Phytosulfokine peptide
PGSC0003DMG400021406	102586237	Phytosulfokine peptide
PGSC0003DMG400021403	102595967	GRF domain class transcription factor
PGSC0003DMG400021401	102583173	Transcription factor
PGSC0003DMG400021391	102603548	ATPAO5
PGSC0003DMG400021389	102602872	Conserved gene of unknown function
PGSC0003DMG400021378	102592008	ATP-dependent RNA helicase
PGSC0003DMG400021369	102598948	Conserved gene of unknown function
PGSC0003DMG400021350	102589659	C2 domain-containing protein
PGSC0003DMG400021345	102591344	Conserved gene of unknown function
PGSC0003DMG400021333	102599592	Ring finger protein
PGSC0003DMG400021319	102581084	C2 domain-containing protein
PGSC0003DMG400021301	102584680	Conserved gene of unknown function
PGSC0003DMG400021292	102605134	Gibberellin 2-oxidase 3
PGSC0003DMG400021286	102600415	Triacylglycerol lipase
PGSC0003DMG400021284	102598893	Conserved gene of unknown function
PGSC0003DMG400021278	107063159	Homeobox-leucine zipper protein ATHB-52
PGSC0003DMG400021276	102590152	Aminotransferase family protein
PGSC0003DMG400021265	102585539	BCS1 protein
PGSC0003DMG400021264	102585000	Phosphoenolpyruvate carboxylase
PGSC0003DMG400021257	102581685	Conserved gene of unknown function
PGSC0003DMG400021255	102592849	Conserved gene of unknown function
PGSC0003DMG400021241	102598226	AML1
PGSC0003DMG400021198	102579981	Subtilase family protein
PGSC0003DMG400021195	102605769	UPF0497 membrane protein 15
PGSC0003DMG400021161	102582541	Conserved gene of unknown function
PGSC0003DMG400021142	102584296	DWARF1/DIMINUTO
PGSC0003DMG400021139	102582987	Actin binding protein
PGSC0003DMG400021125	102601513	PHAVOLUTA-like HD-ZIPIII protein
PGSC0003DMG400021122	102599613	Conserved gene of unknown function
PGSC0003DMG400021114	102595566	Ethylene-responsive nuclear protein
PGSC0003DMG400021112	102594905	Reticuline oxidase
PGSC0003DMG400021109	102593264	Conserved gene of unknown function
PGSC0003DMG400021102	102590537	Cationic amino acid transporter
PGSC0003DMG400021095	102577495	Gibberellin 2-oxidase 1
PGSC0003DMG400021034	102587402	Serine/threonine protein kinase
PGSC0003DMG400021008	102599430	LRR receptor-like serine/threonine-protein kinase
PGSC0003DMG400020968	102582041	Flavonol 4'-sulfotransferase
PGSC0003DMG400020947	102595825	Myosin XI
PGSC0003DMG400020935	107063491	Tir-nbs-lrr resistance protein
PGSC0003DMG400020909	102586933	ATP binding protein
PGSC0003DMG400020907	102586595	ATP binding protein
PGSC0003DMG400020906	102587816	Plasma membrane intrinsic protein
PGSC0003DMG400020890	102605931	Conserved gene of unknown function
PGSC0003DMG400020888	102598584	White-brown-complex ABC transporter family
PGSC0003DMG400020887	102578280	Conserved gene of unknown function
PGSC0003DMG400020886	102578608	Conserved gene of unknown function
PGSC0003DMG400020863	102596382	Harpin-induced 1
PGSC0003DMG400020850	102594814	Beta-tubulin 16
PGSC0003DMG400020809	102603333	Cytochrome P450
PGSC0003DMG400020807	102591091	Transcription factor
PGSC0003DMG400020752	102598686	Dicer-1
PGSC0003DMG400020742	102581374	Aquaporin
PGSC0003DMG400020731	102586682	Protein WUSCHEL
PGSC0003DMG400020716	102602161	Transcription factor
PGSC0003DMG400020708	102603731	Peptide/nitrate transporter
PGSC0003DMG400020705	102605870	U2 snrnp auxiliary factor, small subunit
PGSC0003DMG400020682	102598471	Putative serine/threonine protein kinase
PGSC0003DMG400020681	102597831	Early nodulin
PGSC0003DMG400020681	102598139	Early nodulin
PGSC0003DMG400020653	102585354	Early tobacco anther 1
PGSC0003DMG400020638	102584365	Conserved gene of unknown function
PGSC0003DMG400020630	102594254	Allergen BRSn20
PGSC0003DMG400020628	102592939	Bristled
PGSC0003DMG400020622	102590020	Elicitor-inducible protein EIG-J7
PGSC0003DMG400020619	102591031	Trehalose-6-phosphate synthase
PGSC0003DMG400020618	102590679	Tropinone reductase homolog
PGSC0003DMG400020608	102581335	DNA-binding protein 3
PGSC0003DMG400020589	102603120	NAD dependent epimerase
PGSC0003DMG400020549	102578509	Conserved gene of unknown function
PGSC0003DMG400020522	102604136	Transcription regulator CPL1
PGSC0003DMG400020505	102602341	Photosystem I reaction center subunit X psaK
PGSC0003DMG400020497	102597814	Major pollen allergen Ory s 1
PGSC0003DMG400020481	102583982	14 kDa proline-rich protein DC2.15
PGSC0003DMG400020447	102580749	White-brown-complex ABC transporter family
PGSC0003DMG400020446	102595769	Ketol-acid reductoisomerase
PGSC0003DMG400020438	102604519	Serine/threonine-protein kinase PBS1
PGSC0003DMG400020431	102593679	Conserved gene of unknown function
PGSC0003DMG400020427	102595445	DNA binding protein
PGSC0003DMG400020426	102596105	2-deoxyglucose-6-phosphate phosphatase
PGSC0003DMG400020424	102596989	Class S F-box protein
PGSC0003DMG400020421	102601154	6b-interacting protein 1
PGSC0003DMG400020420	102601491	Conserved gene of unknown function
PGSC0003DMG400020401	102588703	Conserved gene of unknown function
PGSC0003DMG400020393	102582315	Polygalacturonase 1
PGSC0003DMG400020384	107061619	Conserved gene of unknown function
PGSC0003DMG400020377	102584093	70 kDa subunit of replication protein A
PGSC0003DMG400020372	102582654	Polygalacturonase 7
PGSC0003DMG400020364	102591639	Receptor protein kinase
PGSC0003DMG400020355	102593643	Conserved gene of unknown function
PGSC0003DMG400020347	102579926	Conserved gene of unknown function
PGSC0003DMG400020345	102605934	Diphenol oxidase
PGSC0003DMG400020343	102605267	AER
PGSC0003DMG400020334	102587993	Prephenate dehydrogenase
PGSC0003DMG400020319	102579061	Conserved gene of unknown function
PGSC0003DMG400020315	102603688	Glycerol-3-phosphate acyltransferase 6
PGSC0003DMG400020267	102596590	Ankyrin
PGSC0003DMG400020266	102596930	Amino acid transporter
PGSC0003DMG400020262	102601194	Conserved gene of unknown function
PGSC0003DMG400020261	102601867	Polcalcin Jun o
PGSC0003DMG400020242	102584664	Receptor serine-threonine protein kinase
PGSC0003DMG400020215	102603214	CLC-Nt2 protein
PGSC0003DMG400020204	102583450	Hydrolase, acting on ester bonds
PGSC0003DMG400020177	102588811	Conserved gene of unknown function
PGSC0003DMG400020174	102590121	Transcription factor
PGSC0003DMG400020173	102591469	Mak
PGSC0003DMG400020169	102593152	ER lumen retaining receptor family
PGSC0003DMG400020168	102593489	ER lumen retaining receptor family
PGSC0003DMG400020164	102596785	Conserved gene of unknown function
PGSC0003DMG400020160	102598635	Cytochrome b5
PGSC0003DMG400020156	102603970	Pectase lyase
PGSC0003DMG400020141	102590010	Photosystem II reaction center W protein, chloroplastic
PGSC0003DMG400020139	102590668	Auxin-induced protein 22B
PGSC0003DMG400020136	102593036	Sulfate/bicarbonate/oxalate exchanger and transporter sat-1
PGSC0003DMG400020131	102594678	Non-specific lipid-transfer protein
PGSC0003DMG400020128	102596573	Patatin T5
PGSC0003DMG400020123	102599939	AAA ATPase containing von Willebrand factor type A
PGSC0003DMG400020116	102586295	Wound-inducible carboxypeptidase
PGSC0003DMG400020112	102589138	Conserved gene of unknown function
PGSC0003DMG400020109	102585280	Conserved gene of unknown function
PGSC0003DMG400020094	102599938	Catechol O-methyltransferase
PGSC0003DMG400020089	102603296	F-box/kelch-repeat protein
PGSC0003DMG400020070	102586726	1-aminocyclopropane-1-carboxylate oxidase
PGSC0003DMG400020069	102588262	LOB domain-containing protein
PGSC0003DMG400019989	107058417	Conserved gene of unknown function
PGSC0003DMG400019973	102592879	Oxidoreductase
PGSC0003DMG400019964	102580613	Conserved gene of unknown function
PGSC0003DMG400019944	102580045	Conserved gene of unknown function
PGSC0003DMG400019935	102580500	Avr9 elicitor response protein
PGSC0003DMG400019914	102599649	Glutathione S-transferase
PGSC0003DMG400019898	102605883	Glycosyl hydrolase family 9
PGSC0003DMG400019894	102598054	Conserved gene of unknown function
PGSC0003DMG400019886	102605858	Nadhp hc toxin reductase
PGSC0003DMG400019884	102605179	WRKY transcription factor
PGSC0003DMG400019882	102604175	UDP-glucose:glucosyltransferase
PGSC0003DMG400019861	102596080	BHLH transcription factor Upa20
PGSC0003DMG400019829	102596055	Nucleic acid binding protein
PGSC0003DMG400019825	102577453	Cinnamoyl CoA reductase
PGSC0003DMG400019824	102590949	JA-induced WRKY protein
PGSC0003DMG400019773	102594859	Sesquiterpene synthase 2
PGSC0003DMG400019744	102595660	C2 and GRAM domain-containing protein
PGSC0003DMG400019718	102591553	Amine oxidase
PGSC0003DMG400019702	102603095	Zinc finger protein
PGSC0003DMG400019671	102605242	Glutaredoxin
PGSC0003DMG400019669	107057659	Potato resistance I2GA-SH23-3
PGSC0003DMG400019645	102579214	UDPG glucosyltransferase
PGSC0003DMG400019643	102579860	Enoyl-CoA hydratase/isomerase family protein
PGSC0003DMG400019642	102580185	Pentatricopeptide repeat-containing protein
PGSC0003DMG400019639	102591975	Harpin-induced family protein
PGSC0003DMG400019635	102590280	BEL5 protein
PGSC0003DMG400019627	102587459	Disease resistance protein Gpa2
PGSC0003DMG400019624	102589965	Helix-loop-helix DNA-binding
PGSC0003DMG400019622	102592303	Aspartic proteinase nepenthesin-2
PGSC0003DMG400019611	102598997	Pectin methylesterase 1
PGSC0003DMG400019601	102598672	Calcineurin B 04
PGSC0003DMG400019584	102577450	Ribulose bisphosphate carboxylase small chain 1, chloroplastic
PGSC0003DMG400019578	102580000	Conserved gene of unknown function
PGSC0003DMG400019575	102598241	Ran GTPase binding protein
PGSC0003DMG400019573	102599331	Conserved gene of unknown function
PGSC0003DMG400019570	102577611	ELF4
PGSC0003DMG400019567	102601223	Cytochrome P450
PGSC0003DMG400019539	107058371	42kDa chitin-binding protein
PGSC0003DMG400019537	107058373	Glutathione s-transferase
PGSC0003DMG400019534	102601125	Transcription factor
PGSC0003DMG400019529	102598258	Zinc finger protein
PGSC0003DMG400019528	102597615	Dof zinc finger protein
PGSC0003DMG400019515	102603143	SET protein, phospatase 2A inhibitor
PGSC0003DMG400019506	102596305	Thioredoxin II
PGSC0003DMG400019493	102586112	Serine/threonine protein kinase
PGSC0003DMG400019483	102594832	UDP-glucose:glucosyltransferase
PGSC0003DMG400019475	102586769	PpPPR_98 protein
PGSC0003DMG400019472	102597804	Copper chaperone
PGSC0003DMG400019471	102598113	Cytochrome P450
PGSC0003DMG400019470	102598439	Carboxylic ester hydrolase
PGSC0003DMG400019447	102588895	Calmodulin binding protein
PGSC0003DMG400019446	102590871	Annexin 11
PGSC0003DMG400019435	102581743	Hevein-like preproprotein
PGSC0003DMG400019435	102582068	Hevein-like preproprotein
PGSC0003DMG400019429	102589442	Conserved gene of unknown function
PGSC0003DMG400019418	102604559	Cc-nbs-lrr resistance protein
PGSC0003DMG400019396	102592273	Conserved gene of unknown function
PGSC0003DMG400019383	102596480	Delta-8 sphingolipid desaturase
PGSC0003DMG400019379	102593062	Ubiquitin ligase protein cop1
PGSC0003DMG400019351	102596901	ATP binding protein
PGSC0003DMG400019350	102597551	ATP binding protein
PGSC0003DMG400019337	102605085	Conserved gene of unknown function
PGSC0003DMG400019329	102586387	Conserved gene of unknown function
PGSC0003DMG400019324	102593253	Non-specific lipid-transfer protein
PGSC0003DMG400019323	102593808	Non-specific lipid-transfer protein
PGSC0003DMG400019315	102597220	Sulfate/bicarbonate/oxalate exchanger and transporter sat-1
PGSC0003DMG400019305	102605420	Beta-ketoacyl-coa synthase family protein
PGSC0003DMG400019300	102580408	F-box/leucine rich repeat protein
PGSC0003DMG400019289	102587335	Conserved gene of unknown function
PGSC0003DMG400019285	102585998	Conserved gene of unknown function
PGSC0003DMG400019274	102580803	Indole-3-acetic acid-amido synthetase GH3.6
PGSC0003DMG400019265	102604571	Small heat-shock protein
PGSC0003DMG400019248	102584787	Chlorophyll a-b binding protein 13, chloroplastic
PGSC0003DMG400019236	102581143	Transcription factor
PGSC0003DMG400019233	102578486	Organic cation transporter
PGSC0003DMG400019231	102605244	Gene of unknown function
PGSC0003DMG400019196	102595884	Tropinone reductase
PGSC0003DMG400019195	102595547	Conserved gene of unknown function
PGSC0003DMG400019189	102590778	Fructose-1,6-bisphosphatase
PGSC0003DMG400019185	102588474	Diphenol oxidase
PGSC0003DMG400019182	102586608	Auxin influx transport protein
PGSC0003DMG400019177	102582082	Conserved gene of unknown function
PGSC0003DMG400019161	102588475	AtRab GTP-binding protein
PGSC0003DMG400019155	102602609	F-box family protein
PGSC0003DMG400019153	102600255	Alpha-expansin
PGSC0003DMG400019150	102596768	Conserved gene of unknown function
PGSC0003DMG400019141	102594566	Glyoxal oxidase
PGSC0003DMG400019139	102594227	Rop guanine nucleotide exchange factor
PGSC0003DMG400019137	102593357	18.1 kDa class I heat shock protein
PGSC0003DMG400019136	102593021	18.1 kDa class I heat shock protein
PGSC0003DMG400019134	102591798	Zinc finger family protein
PGSC0003DMG400019129	102588148	DIV3B protein
PGSC0003DMG400019072	107057934	M18S-3Ap
PGSC0003DMG400019033	102578939	Cysteine proteinase 3
PGSC0003DMG400019017	102601425	BHLH transcriptional regulator
PGSC0003DMG400019000	102585563	Photoreceptor-interacting protein
PGSC0003DMG400018994	107057772	Serine/threonine-protein kinase bri1
PGSC0003DMG400018991	102578602	Kinesin-3
PGSC0003DMG400018986	107063503	BHelix-loop-helix transcription factor
PGSC0003DMG400018942	107058119	Autoinhibited calcium ATPase
PGSC0003DMG400018934	102593304	Anthranilate N-hydroxycinnamoyl/benzoyltransferase
PGSC0003DMG400018930	102586016	Proteinase inhibitor I4, serpin
PGSC0003DMG400018903	102603141	Cc-nbs-lrr resistance protein
PGSC0003DMG400018887	102600644	Conserved gene of unknown function
PGSC0003DMG400018884	102599234	Ccd1
PGSC0003DMG400018877	102601674	Aspartic proteinase nepenthesin-1
PGSC0003DMG400018856	102590809	Elicitor-inducible protein EIG-J7
PGSC0003DMG400018849	102593180	Leucine-rich repeat receptor kinase
PGSC0003DMG400018822	102592569	Cyclin-dependent kinases regulatory subunit
PGSC0003DMG400018820	102594114	Gene of unknown function
PGSC0003DMG400018811	102595907	Erecta
PGSC0003DMG400018803	102604476	AP2/ERF domain-containing transcription factor
PGSC0003DMG400018801	102605703	Short chain alcohol dehydrogenase
PGSC0003DMG400018771	102584725	Conserved gene of unknown function
PGSC0003DMG400018770	102583519	Beta-glucan-binding protein 4
PGSC0003DMG400018766	102586479	Seed maturation protein PM41
PGSC0003DMG400018752	102578416	Serine-threonine protein kinase, plant-type
PGSC0003DMG400018742	102582378	UPF0497 membrane protein 13
PGSC0003DMG400018706	102592174	Amidase family protein
PGSC0003DMG400018702	102595377	I-box binding factor
PGSC0003DMG400018700	102594495	Anthranilate N-benzoyltransferase protein
PGSC0003DMG400018676	102580253	Conserved gene of unknown function
PGSC0003DMG400018668	102601683	Auxin:hydrogen symporter
PGSC0003DMG400018666	102599888	Sugar transporter
PGSC0003DMG400018658	102603700	Axi 1 protein
PGSC0003DMG400018648	102599896	Rop guanine nucleotide exchange factor
PGSC0003DMG400018610	102580104	Elicitor resposible protein
PGSC0003DMG400018607	102585306	Tetratricopeptide-like helical
PGSC0003DMG400018581	102585538	AP2/ERF domain-containing transcription factor
PGSC0003DMG400018579	102584884	Histidine phosphotransfer protein
PGSC0003DMG400018565	102587003	Alcohol dehydrogenase
PGSC0003DMG400018561	102585200	PHD family protein
PGSC0003DMG400018550	102599392	Conserved gene of unknown function
PGSC0003DMG400018549	102599067	Conserved gene of unknown function
PGSC0003DMG400018544	102594892	Luminal-binding protein 5
PGSC0003DMG400018535	102599824	Yellow stripe
PGSC0003DMG400018525	102595228	Importin beta-1
PGSC0003DMG400018518	102591011	Fad NAD binding oxidoreductases
PGSC0003DMG400018517	102590658	Fad NAD binding oxidoreductases
PGSC0003DMG400018515	102588586	Conserved gene of unknown function
PGSC0003DMG400018514	102588252	ATP binding protein
PGSC0003DMG400018509	102585726	HD-ZIP
PGSC0003DMG400018504	102583679	Glycosyltransferase, CAZy family GT2
PGSC0003DMG400018503	102582811	DnaJ domain containing protein
PGSC0003DMG400018479	102600750	White-brown-complex ABC transporter family
PGSC0003DMG400018477	102599876	F-box protein
PGSC0003DMG400018472	102585438	Transcription factor
PGSC0003DMG400018464	102604806	Disease resistance protein
PGSC0003DMG400018461	102604473	Resistance gene
PGSC0003DMG400018446	102584649	Cinnamyl alcohol dehydrogenase
PGSC0003DMG400018436	102591692	TPR domain containing protein
PGSC0003DMG400018431	102605779	Alpha-expansin 1
PGSC0003DMG400018427	102591369	R2r3-myb transcription factor
PGSC0003DMG400018407	102602628	Zinc finger protein
PGSC0003DMG400018405	102601182	Transferase, transferring glycosyl groups
PGSC0003DMG400018403	102599946	Axi 1 protein
PGSC0003DMG400018399	102586854	Conserved gene of unknown function
PGSC0003DMG400018397	102585854	Wound induced protein
PGSC0003DMG400018381	102590560	Conserved gene of unknown function
PGSC0003DMG400018379	102588506	Wound induced protein
PGSC0003DMG400018378	102588175	Conserved gene of unknown function
PGSC0003DMG400018377	102587847	Wound induced protein
PGSC0003DMG400018375	102587192	Wound induced protein
PGSC0003DMG400018374	102584869	Structural molecule
PGSC0003DMG400018371	102583657	Axoneme-associated protein mst101
PGSC0003DMG400018367	102577903	LRR receptor-like kinase
PGSC0003DMG400018365	102579894	Pentatricopeptide repeat-containing protein
PGSC0003DMG400018356	102600618	Conserved gene of unknown function
PGSC0003DMG400018349	102591939	Conserved gene of unknown function
PGSC0003DMG400018343	102594698	Transferase, transferring glycosyl groups
PGSC0003DMG400018336	102592154	Conserved gene of unknown function
PGSC0003DMG400018328	102583996	Proteinase inhibitor type-2 CEVI57
PGSC0003DMG400018324	102581461	CK25
PGSC0003DMG400018317	102602871	F-box family protein
PGSC0003DMG400018315	107062606	Gty37 protein
PGSC0003DMG400018314	102601638	Protein phosphatase-2c
PGSC0003DMG400018312	102598311	Beta-expansin 3
PGSC0003DMG400018306	102595357	Conserved gene of unknown function
PGSC0003DMG400018279	102603892	MYB domain class transcription factor
PGSC0003DMG400018273	102598661	NADPH:adrenodoxin oxidoreductase, mitochondrial
PGSC0003DMG400018254	102586196	Germin 3
PGSC0003DMG400018250	102589152	Global transcription factor group
PGSC0003DMG400018245	102582444	Vetispiradiene synthase 1
PGSC0003DMG400018240	102605230	Low temperature and salt responsive protein
PGSC0003DMG400018240	102605564	Low temperature and salt responsive protein
PGSC0003DMG400018238	102604228	Hydrolase
PGSC0003DMG400018220	102591710	Conserved gene of unknown function
PGSC0003DMG400018194	102588438	Conserved gene of unknown function
PGSC0003DMG400018181	102578396	DEAD-box ATP-dependent RNA helicase 30
PGSC0003DMG400018176	102604271	Oleosin
PGSC0003DMG400018174	102599784	Short-chain dehydrogenase
PGSC0003DMG400018171	102600451	Receptor protein kinase
PGSC0003DMG400018138	102591644	Cytochrome P450 71A4
PGSC0003DMG400018136	107057744	Cytochrome P450 71A2
PGSC0003DMG400018135	102589634	Cytochrome P450 71A4
PGSC0003DMG400018128	102586788	Protein phosphatase 2c
PGSC0003DMG400018121	102582270	Conserved gene of unknown function
PGSC0003DMG400018115	102580365	ATP binding protein
PGSC0003DMG400018114	102579721	ATFRO8/FRO8
PGSC0003DMG400018113	102606052	R2r3-myb transcription factor
PGSC0003DMG400018112	102604598	Protein LATERAL ORGAN BOUNDARIES
PGSC0003DMG400018110	102603358	Alliin lyase
PGSC0003DMG400018104	102600114	Cell division cycle protein 48
PGSC0003DMG400018102	102596181	Calmodulin-binding protein
PGSC0003DMG400018095	102590285	Conserved gene of unknown function
PGSC0003DMG400018093	102588765	Fasciclin-like arabinogalactan protein 9
PGSC0003DMG400018091	102587359	Nucleic acid binding protein
PGSC0003DMG400018090	102596859	F-box family protein
PGSC0003DMG400018054	102581505	AP2/ERF domain-containing transcription factor
PGSC0003DMG400018042	102582747	Bzip-like transcription factor
PGSC0003DMG400018037	102586602	Pectinesterase
PGSC0003DMG400018013	102585820	Anthocyanin acyltransferase
PGSC0003DMG400018012	102584621	Conserved gene of unknown function
PGSC0003DMG400018011	102586379	Conserved gene of unknown function
PGSC0003DMG400018009	102579314	Pentatricopeptide repeat-containing protein
PGSC0003DMG400017955	102585800	Auxin efflux carrier component
PGSC0003DMG400017931	102586733	Conserved gene of unknown function
PGSC0003DMG400017928	102598989	Cysteine proteinase inhibitor B
PGSC0003DMG400017918	102597258	Glycine-rich protein
PGSC0003DMG400017895	102602960	Wound-induced protein 1
PGSC0003DMG400017870	102596004	Auxin:hydrogen symporter
PGSC0003DMG400017857	102579380	Synaptotagmin
PGSC0003DMG400017793	102600898	Pentatricopeptide repeat-containing protein
PGSC0003DMG400017788	102580284	Ovate
PGSC0003DMG400017787	102605294	Homeobox protein
PGSC0003DMG400017778	102578315	Conserved gene of unknown function
PGSC0003DMG400017776	102604054	Homeobox protein
PGSC0003DMG400017771	102579161	Arabinogalactan-protein
PGSC0003DMG400017766	102592853	DNA binding protein
PGSC0003DMG400017761	102593196	Ring finger protein
PGSC0003DMG400017758	102606150	Arabinogalactan-protein
PGSC0003DMG400017757	102578829	Arabinogalactan-protein
PGSC0003DMG400017735	102600445	GTP-binding protein erg
PGSC0003DMG400017732	102602797	Zinc/iron transporter
PGSC0003DMG400017723	102599400	Carbohydrate transporter
PGSC0003DMG400017705	102594467	Conserved gene of unknown function
PGSC0003DMG400017655	102585851	Phototropic-responsive NPH3 family protein
PGSC0003DMG400017644	102599958	Zinc knuckle (CCHC-type) family protein
PGSC0003DMG400017643	102599305	Conserved gene of unknown function
PGSC0003DMG400017642	102598309	PAS/LOV protein A
PGSC0003DMG400017621	102578808	Nitrate transporter
PGSC0003DMG400017615	102592944	Potyviral capsid protein interacting protein 2a
PGSC0003DMG400017610	102592654	Protein ALUMINUM SENSITIVE 3
PGSC0003DMG400017603	102593972	Flavonoid glucoyltransferase UGT73E2
PGSC0003DMG400017587	102586688	Trypsin inhibitor 1
PGSC0003DMG400017582	102599455	Conserved gene of unknown function
PGSC0003DMG400017564	102602125	Protein MKS1
PGSC0003DMG400017561	102596515	Transmembrane emp24 domain-containing protein 10
PGSC0003DMG400017558	102593440	Universal stress protein family protein
PGSC0003DMG400017556	102593103	Photosystem II 22 kDa protein, chloroplastic
PGSC0003DMG400017540	102600604	BHLH071
PGSC0003DMG400017539	102599940	Senescence-associated protein 5
PGSC0003DMG400017537	107061593	Glycine-rich protein TomR2
PGSC0003DMG400017525	102603528	R2r3-myb transcription factor
PGSC0003DMG400017524	102601060	P-glycoprotein
PGSC0003DMG400017523	102603188	Conserved gene of unknown function
PGSC0003DMG400017520	102600372	Ring finger protein
PGSC0003DMG400017517	102598964	Conserved gene of unknown function
PGSC0003DMG400017514	102596997	Abscisic acid receptor PYL1
PGSC0003DMG400017511	102600053	Transcriptional regulator SUPERMAN
PGSC0003DMG400017509	102593263	LOL1 (LSD ONE LIKE 1)
PGSC0003DMG400017505	102591685	Nam 11
PGSC0003DMG400017495	102593943	Conserved gene of unknown function
PGSC0003DMG400017457	102590157	Plant mitotic spindle assembly checkpoint protein mad2
PGSC0003DMG400017448	102584026	Cdk10/11
PGSC0003DMG400017445	102585111	DNA binding protein
PGSC0003DMG400017400	102597126	Mutt domain protein
PGSC0003DMG400017398	102596474	Snf1-kinase beta subunit, plants
PGSC0003DMG400017396	102595581	Phytochrome F
PGSC0003DMG400017384	102604107	Pentatricopeptide repeat-containing protein
PGSC0003DMG400017364	107060881	KLTH0D16148p
PGSC0003DMG400017352	102603729	Dopamine beta-monooxygenase
PGSC0003DMG400017351	102603059	Triacylglycerol lipase
PGSC0003DMG400017342	102597956	PDF
PGSC0003DMG400017335	102590776	Strictosidine synthase
PGSC0003DMG400017317	102582749	Nematode resistance
PGSC0003DMG400017312	102581312	Zinc finger family protein
PGSC0003DMG400017306	107060891	Metal ion binding protein
PGSC0003DMG400017301	102588361	ER glycerol-phosphate acyltransferase
PGSC0003DMG400017299	102598951	Xyloglucan endotransglycosylase
PGSC0003DMG400017294	102596433	Conserved gene of unknown function
PGSC0003DMG400017291	102593481	LRR receptor-like serine/threonine-protein kinase
PGSC0003DMG400017281	102587164	CYP72A57
PGSC0003DMG400017255	102601284	ATBET12
PGSC0003DMG400017246	102597565	1-aminocyclopropane-1-carboxylate oxidase homolog
PGSC0003DMG400017245	102598531	1-aminocyclopropane-1-carboxylate oxidase homolog
PGSC0003DMG400017234	102583226	Auxin-induced protein 5NG4
PGSC0003DMG400017231	102592933	Transcription factor TSRF1
PGSC0003DMG400017226	102577563	Inorganic phosphate transporter 1
PGSC0003DMG400017225	102589570	Transmembrane protein
PGSC0003DMG400017223	102587946	Protein 2
PGSC0003DMG400017221	102586628	S-adenosylmethionine-dependent methyltransferase
PGSC0003DMG400017216	102583985	COP1-interacting protein 7
PGSC0003DMG400017199	102603304	ARPC2B
PGSC0003DMG400017195	102599080	DUF26 domain-containing protein 2
PGSC0003DMG400017186	102599512	Ethylene receptor
PGSC0003DMG400017179	102593598	Ring finger protein
PGSC0003DMG400017176	102591475	SET domain protein
PGSC0003DMG400017163	102581109	Xenotropic and polytropic murine leukemia virus receptor pho1
PGSC0003DMG400017152	102602290	Acid phosphatase 1
PGSC0003DMG400017110	102583176	Conserved gene of unknown function
PGSC0003DMG400017098	102582967	Hsp20.1 protein
PGSC0003DMG400017069	102600538	Beta-amyrin synthase
PGSC0003DMG400017053	102596041	Conserved gene of unknown function
PGSC0003DMG400016997	102584933	Pentatricopeptide repeat-containing protein
PGSC0003DMG400016991	102587702	LescPth2
PGSC0003DMG400016973	102601999	F-box and wd40 domain protein
PGSC0003DMG400016967	102602329	Conserved gene of unknown function
PGSC0003DMG400016952	102590469	Chaperone protein DNAj
PGSC0003DMG400016941	102599854	Conserved gene of unknown function
PGSC0003DMG400016915	102600329	Non-symbiotic hemoglobin 2
PGSC0003DMG400016914	102600009	Self-pruning interacting protein 1
PGSC0003DMG400016908	102598363	Serine-threonine protein kinase, plant-type
PGSC0003DMG400016907	102597522	Bcr-associated protein, bap
PGSC0003DMG400016896	102578141	NAC domain protein
PGSC0003DMG400016892	102589987	Conserved gene of unknown function
PGSC0003DMG400016887	102589003	Allene oxide synthase
PGSC0003DMG400016884	102590644	Protein ariadne-1
PGSC0003DMG400016880	102594984	Probable galacturonosyltransferase-like 1
PGSC0003DMG400016879	102596537	Metalloendopeptidase
PGSC0003DMG400016877	107061046	Conserved gene of unknown function
PGSC0003DMG400016872	102604748	BRASSINOSTEROID INSENSITIVE 1
PGSC0003DMG400016867	102590425	Chalcone synthase J
PGSC0003DMG400016858	107061045	Membrane protein
PGSC0003DMG400016845	102593988	Uncharacterized histidine-rich protein DDB_G0274557
PGSC0003DMG400016833	102580378	Protein SCARECROW
PGSC0003DMG400016828	102603707	Phosphate-responsive 1 family protein
PGSC0003DMG400016792	102592896	Avr9/Cf-9 rapidly elicited protein 75
PGSC0003DMG400016778	102580168	Cytochrome P450
PGSC0003DMG400016776	102579846	Cytochrome P450
PGSC0003DMG400016765	102580846	Conserved gene of unknown function
PGSC0003DMG400016749	102600561	TMV-induced protein I
PGSC0003DMG400016735	102603026	Eukaryotic translation initiation factor 3 subunit 4
PGSC0003DMG400016725	102583526	Conserved gene of unknown function
PGSC0003DMG400016719	102602050	Reverse transcriptase
PGSC0003DMG400016718	102587159	Pentatricopeptide repeat-containing protein, mitochondrial
PGSC0003DMG400016716	102586155	Conserved gene of unknown function
PGSC0003DMG400016715	102577708	Expansin
PGSC0003DMG400016714	102584835	1-aminocyclopropane-1-carboxylate oxidase
PGSC0003DMG400016713	102584506	Zinc finger, RING-type
PGSC0003DMG400016712	102582635	Transcription factor
PGSC0003DMG400016711	102581859	Homeobox protein knotted-1-like LET6
PGSC0003DMG400016699	107058253	Gene of unknown function
PGSC0003DMG400016689	102583175	Metal ion binding protein
PGSC0003DMG400016685	102580156	Receptor protein kinase CLAVATA1
PGSC0003DMG400016678	102581837	Hydroxyproline-rich glycoprotein
PGSC0003DMG400016654	102580005	ATP binding protein
PGSC0003DMG400016650	102577497	Expansin
PGSC0003DMG400016643	102579353	Two-component system sensor histidine kinase/response regulator
PGSC0003DMG400016638	102581236	Sorghum bicolor protein targeted either to mitochondria or chloroplast proteins T50848
PGSC0003DMG400016637	102581573	RING-H2 finger protein ATL3C
PGSC0003DMG400016620	102603220	Aldo/keto reductase AKR
PGSC0003DMG400016616	102578359	Cytochrome P450
PGSC0003DMG400016611	102594045	Glucosyltransferase
PGSC0003DMG400016608	102599641	Transcription factor
PGSC0003DMG400016590	102595404	Stress enhanced protein 2
PGSC0003DMG400016576	102587878	ATGCN5
PGSC0003DMG400016573	102594741	Glutaredoxin
PGSC0003DMG400016571	102599995	Cytochrome P450
PGSC0003DMG400016538	102581222	Conserved gene of unknown function
PGSC0003DMG400016535	102579662	Mitochondrial carnitine/acylcarnitine carrier protein
PGSC0003DMG400016533	102584199	Pollen-specific kinase partner protein
PGSC0003DMG400016529	102604879	Uncharacterized Cys-rich domain
PGSC0003DMG400016528	102603645	Tonoplast intrinsic protein
PGSC0003DMG400016526	102602300	Avr9/Cf-9 rapidly elicited protein 146
PGSC0003DMG400016525	102602632	Avr9/Cf-9 rapidly elicited protein 146
PGSC0003DMG400016524	102601632	Avr9/Cf-9 rapidly elicited protein 146
PGSC0003DMG400016516	102585516	Gibberellin 3-oxidase
PGSC0003DMG400016515	102584653	Conserved gene of unknown function
[truncated: 1,721 more rows]

## Sheet: KEGG enrichment analysis
KEGG pathway enrichment analysis for 6515 DEGs
Category	Term ID	Term Description	Gene Count	Gene (%)	p Value	Entrez gene ID	Fold Enrichment	Bonferroni	Benjamini	FDR
KEGG_PATHWAY	sot04075	Plant hormone signal transduction	74	2.01306	5.53623e-10	102597205, 102591186, 102586390, 102599826, 102595982, 102580803, 102584729, 102604181, 102605272, 102605030, 102591866, 102593208, 102604460, 102596997, 102590336, 102593688, 102591665, 102588738, 102602326, 102587488, 102606357, 102579707, 102591177, 102578418, 102601542, 102587153, 102600299, 102591735, 102605180, 102592864, 102584884, 102583233, 102578891, 102585451, 102604338, 102600534, 102…	2.06838	6.97564e-08	6.97564e-08	6.47738e-08
KEGG_PATHWAY	sot01100	Metabolic pathways	375	10.2013	1.65645e-06	102595103, 102595588, 102593165, 102587281, 102580407, 102606321, 102594495, 102603970, 102580092, 102590459, 102603293, 102599943, 102584697, 102577592, 102580777, 102588377, 102589223, 102583923, 102580657, 102583921, 102586510, 102580651, 102583127, 102582159, 102596301, 102599938, 102597871, 102588361, 102599819, 102594242, 102589695, 102599376, 102591777, 102591414, 102590689, 102603281, 102…	1.18226	0.00020869	7.45221e-05	6.91991e-05
KEGG_PATHWAY	sot01110	Biosynthesis of secondary metabolites	232	6.31121	1.77433e-06	102595588, 102593283, 102594495, 102580092, 102590459, 102584697, 102580777, 102588377, 102580657, 102583921, 102586510, 102596301, 102599938, 102597871, 102588361, 102594242, 102589695, 102593031, 102591777, 102603281, 102582387, 102584442, 102584320, 102594915, 102582381, 102580647, 102584328, 102589458, 102599370, 102586863, 102595685, 102603753, 102605134, 102596891, 102578665, 102577453, 102…	1.29086	0.000223541	7.45221e-05	6.91991e-05
KEGG_PATHWAY	sot00940	Phenylpropanoid biosynthesis	46	1.25136	6.17833e-05	102594431, 102594991, 102581939, 102605677, 102592332, 102598379, 102595685, 102594495, 107063518, 102596891, 102590030, 102580092, 102577453, 102578664, 102578747, 102592830, 102596217, 102605292, 102590830, 102585502, 102581043, 102594905, 102588377, 102601994, 102596095, 102580657, 102583921, 102587127, 102580211, 102585820, 102582599, 102589372, 102599938, 102589695, 102592844, 102591575, 102…	1.81589	0.00775471	0.00194617	0.00180716
KEGG_PATHWAY	sot00904	Diterpenoid biosynthesis	14	0.380849	0.000155888	102596258, 102594345, 102599238, 102603753, 102605134, 102600034, 102604674, 102592578, 102582860, 102584697, 102585516, 102577495, 102582924, 102586474	3.23922	0.0194517	0.00392837	0.00364777
KEGG_PATHWAY	sot00196	Photosynthesis - antenna proteins	12	0.326442	0.00143553	102586836, 102606321, 102590384, 102586284, 102586581, 102589532, 102593779, 102587257, 102583646, 102584316, 102589865, 102584787	2.93979	0.16557	0.0301461	0.0279928
KEGG_PATHWAY	sot00053	Ascorbate and aldarate metabolism	19	0.516866	0.00192533	102597359, 102593165, 102603120, 102600371, 102597684, 102601322, 102594242, 102590477, 102593411, 102582871, 102582872, 102581178, 102581550, 102593628, 102601018, 102590919, 102586137, 102587896, 102582224	2.16793	0.215592	0.034656	0.0321806
KEGG_PATHWAY	sot00040	Pentose and glucuronate interconversions	26	0.707291	0.00954864	102604662, 102579939, 102598232, 102603970, 102592779, 102595504, 102587929, 102585483, 102587467, 102582513, 102582315, 102582159, 102582654, 102578838, 102605006, 102602394, 102598444, 102593411, 102590126, 102586602, 102591905, 102593628, 102588169, 102590919, 102586644, 102602218	1.6788	0.701477	0.148466	0.137861
KEGG_PATHWAY	sot02010	ABC transporters	17	0.462459	0.0112131	102579805, 102602360, 102578847, 102604373, 102600750, 102598584, 102580749, 102601060, 102580570, 102587959, 102600699, 102602720, 102604535, 102580487, 102584338, 102585621, 102586259	1.93973	0.758488	0.148466	0.137861
KEGG_PATHWAY	sot00480	Glutathione metabolism	24	0.652884	0.011783	102597359, 102597414, 102599649, 107058373, 102601040, 102597684, 102602353, 102601385, 102599376, 102578973, 102599465, 102579204, 102579851, 102591365, 102590689, 102602051, 102597338, 102584350, 102599650, 102602975, 102601722, 102587200, 102599054, 102600687	1.69412	0.77541	0.148466	0.137861
KEGG_PATHWAY	sot04814	Motor proteins	21	0.571273	0.0153295	102597887, 102603353, 102597225, 102587184, 102602476, 102596275, 102592999, 102594814, 102595825, 102577624, 102578602, 102585315, 102582178, 102593904, 102600125, 102587420, 102586562, 102589624, 102586422, 102581203, 102584634	1.73186	0.857224	0.175593	0.163051
KEGG_PATHWAY	sot01250	Biosynthesis of nucleotide sugars	21	0.571273	0.0207713	102597534, 102596897, 102589020, 102587281, 102603120, 102597056, 102605498, 102605773, 102597559, 102582871, 102582872, 102581178, 102581550, 102584320, 102595382, 102589223, 102592280, 102590919, 102587896, 102582224, 102584886	1.6819	0.928977	0.218099	0.20252
KEGG_PATHWAY	sot00908	Zeatin biosynthesis	14	0.380849	0.0231157	107061994, 102592693, 107060850, 102603015, 102605861, 102593031, 102592932, 102590243, 102593972, 102595911, 107060907, 102582377, 102583768, 102603508	1.94353	0.947491	0.224045	0.208042
KEGG_PATHWAY	sot00062	Fatty acid elongation	10	0.272035	0.0273396	102593970, 102594691, 102603796, 102605420, 102596949, 102591777, 102579720, 102594776, 102606072, 102590104	2.25119	0.969583	0.246057	0.228481
KEGG_PATHWAY	sot00052	Galactose metabolism	13	0.353645	0.0394518	102605773, 102598709, 102590459, 102595658, 102592897, 102584355, 102584320, 102590807, 102586320, 102601840, 102581558, 102581005, 102600524	1.86694	0.993728	0.331396	0.307724
KEGG_PATHWAY	sot04712	Circadian rhythm - plant	11	0.299238	0.0484485	102577925, 102603187, 102577627, 102605430, 102593062, 102583141, 102589008, 102590425, 102595537, 102588526, 102582324	1.94944	0.998084	0.381532	0.35428

## Sheet: GO enrichment analysis
Gene Ontology (GO) enrichment analysis for 6515 DEGs
Category	Term ID	Term Description	Gene Count	Gene (%)	p Value	Entrez gene ID	Fold Enrichment	Bonferroni	Benjamini	FDR
Categorie of Biological Processes
GOTERM_BP_DIRECT	GO:0042546	cell wall biogenesis	17	0.462459	1.49335e-08	102588181, 102591177, 102598951, 102597332, 102588287, 102594670, 102601287, 102606196, 102579985, 102599785, 102594633, 102603929, 102588714, 102584396, 102605859, 102581401, 102580643	5.27112	1.30667e-05	1.30668e-05	1.29026e-05
GOTERM_BP_DIRECT	GO:0010411	xyloglucan metabolic process	18	0.489663	9.59178e-08	102591177, 102598951, 102597332, 102588287, 102594670, 102601287, 102606196, 102579985, 102599785, 102594633, 102603929, 102588714, 102584396, 102605859, 102595580, 102603337, 102581401, 102580643	4.49217	8.39246e-05	4.1964e-05	4.14365e-05
GOTERM_BP_DIRECT	GO:0009416	response to light stimulus	26	0.707291	3.98467e-07	102596258, 102603796, 102606321, 102605134, 102581082, 102592578, 102584697, 102586836, 102577495, 102602985, 102583646, 102584316, 102589865, 102587546, 102586581, 102586284, 102600034, 102593779, 102596949, 102578636, 102596568, 102584680, 102589532, 102587257, 102605866, 102584787	3.09345	0.000348598	0.00011622	0.000114759
GOTERM_BP_DIRECT	GO:0045893	positive regulation of transcription, DNA-templated	30	0.816104	1.27886e-05	107063159, 102593464, 102603174, 102587462, 102599201, 102600089, 102605294, 102604383, 102583487, 102602805, 102583067, 102585726, 102581821, 102584615, 102586775, 102587525, 102584259, 102604054, 102581508, 102588262, 102596484, 102604971, 102606174, 102579962, 102585909, 102591673, 102592168, 102583497, 102584003, 102605866	2.39817	0.0111278	0.00279752	0.00276235
GOTERM_BP_DIRECT	GO:0046274	lignin catabolic process	13	0.353645	1.74809e-05	102606225, 102597796, 102588474, 102593643, 102578240, 102583122, 102584221, 102584560, 102581150, 102579330, 102605547, 102582004, 102605934	4.29091	0.0151795	0.00305916	0.0030207
GOTERM_BP_DIRECT	GO:0002238	response to molecule of fungal origin	36	0.979325	2.72529e-05	102596258, 102597565, 102598531, 102605134, 102592578, 102584697, 102582771, 102577495, 102584395, 102584835, 102602308, 102601416, 102589603, 102594662, 102592023, 102594345, 102594047, 102591292, 102596780, 102604674, 102603761, 102600034, 102604390, 102577542, 102577821, 102582860, 102585516, 102586726, 102589939, 102582989, 102582924, 102597152, 102584428, 102600514, 102589018, 102586403	2.117	0.0235645	0.00340661	0.00336378
GOTERM_BP_DIRECT	GO:0009805	coumarin biosynthetic process	36	0.979325	2.72529e-05	102596258, 102597565, 102598531, 102605134, 102592578, 102584697, 102582771, 102577495, 102584395, 102584835, 102602308, 102601416, 102589603, 102594662, 102592023, 102594345, 102594047, 102591292, 102596780, 102604674, 102603761, 102600034, 102604390, 102577542, 102577821, 102582860, 102585516, 102586726, 102589939, 102582989, 102582924, 102597152, 102584428, 102600514, 102589018, 102586403	2.117	0.0235645	0.00340661	0.00336378
GOTERM_BP_DIRECT	GO:0006355	regulation of transcription, DNA-templated	114	3.1012	6.20362e-05	102591265, 102601277, 102597520, 102605596, 102595581, 102606202, 102598573, 102577511, 102593208, 107061959, 102590610, 102581745, 102580378, 102577925, 102593793, 107058496, 102594123, 102602352, 102590280, 102595970, 102601261, 102604010, 102595859, 102578853, 102593439, 102592864, 102586108, 102585418, 102593706, 102588761, 102601425, 102589612, 102602385, 102604286, 102580907, 102591523, 102…	1.44008	0.0528363	0.00678521	0.00669991
GOTERM_BP_DIRECT	GO:0010597	green leaf volatile biosynthetic process	57	1.5506	7.4158e-05	102603892, 102591265, 102598179, 102599422, 102587080, 102595063, 102589864, 102587763, 102587366, 102581745, 102588336, 102606117, 102595377, 102605067, 102591492, 102578412, 102585656, 102583278, 102584003, 102602711, 102585011, 102588048, 102586025, 102589612, 102603528, 102604761, 102606303, 102593464, 102599805, 102604248, 102603115, 102589560, 102599201, 102591369, 102578469, 102591919, 102…	1.71036	0.0628301	0.00720981	0.00711917
GOTERM_BP_DIRECT	GO:0009733	response to auxin	35	0.952122	9.27715e-05	107058122, 102603330, 102584729, 102604181, 102596817, 102604383, 102604460, 102598616, 102578823, 102590507, 102582894, 107063084, 102600202, 107063085, 102600864, 102586210, 102603556, 102587568, 102606357, 102601482, 107060673, 102591075, 102578418, 102601200, 102603983, 102601542, 102591735, 102595713, 102591950, 102579086, 102590858, 102578891, 102600534, 102603667, 102604338	2.02331	0.0779712	0.00811751	0.00801546
GOTERM_BP_DIRECT	GO:0006468	protein phosphorylation	24	0.652884	0.000122962	102603264, 102598952, 102602454, 102580814, 102588012, 102599640, 102593745, 102579017, 102597607, 102593769, 102578527, 102584080, 102594632, 102579867, 102598306, 102587449, 102584026, 102599591, 102598471, 102586112, 102604227, 102586543, 102587402, 102605724	2.3842	0.102012	0.00978108	0.00965811
GOTERM_BP_DIRECT	GO:0042744	hydrogen peroxide catabolic process	27	0.734494	0.000139005	102594431, 102581939, 102605677, 102592332, 102597684, 107063518, 102590030, 102580092, 102592830, 102596217, 102605292, 102585502, 102581043, 102588377, 102601994, 102580657, 102583921, 102587127, 102597359, 102589372, 102589695, 102592844, 102586327, 102581076, 102594915, 102582765, 102602219	2.22797	0.114531	0.0101358	0.0100084
GOTERM_BP_DIRECT	GO:0009834	plant-type secondary cell wall biogenesis	14	0.380849	0.00015605	102603782, 102589163, 102596796, 102603322, 107060814, 102593204, 102583189, 102578178, 102595580, 102589996, 102603337, 102584406, 102581006, 102601129	3.3314	0.127642	0.0105034	0.0103714
GOTERM_BP_DIRECT	GO:0009768	photosynthesis, light harvesting in photosystem I	11	0.299238	0.00144069	102586836, 102606321, 102586284, 102586581, 102589532, 102593779, 102587257, 102583646, 102584316, 102589865, 102584787	3.21583	0.716775	0.0870605	0.085966
GOTERM_BP_DIRECT	GO:0009664	plant-type cell wall organization	12	0.326442	0.00149247	102586448, 102583036, 102600255, 102577708, 102577499, 102597681, 102606273, 102577497, 102577442, 102593934, 102605779, 102580995	2.99478	0.729338	0.0870605	0.085966
GOTERM_BP_DIRECT	GO:0006334	nucleosome assembly	16	0.435256	0.00201213	102594387, 107057692, 102604694, 102603143, 102584819, 102593790, 102604795, 102590470, 102591139, 102605372, 102590298, 102606022, 102585943, 102597480, 102585268, 102586524	2.40757	0.828365	0.110038	0.108655
GOTERM_BP_DIRECT	GO:0030245	cellulose catabolic process	11	0.299238	0.00347861	102598742, 102587539, 102587791, 102605883, 102579821, 102589512, 102592746, 102583923, 102592181, 102605119, 102580651	2.886	0.952598	0.179046	0.176795
GOTERM_BP_DIRECT	GO:0009904	chloroplast accumulation movement	7	0.190424	0.00413063	102603122, 102603264, 102599324, 102599164, 102605362, 102602517, 102588855	4.21325	0.973265	0.200794	0.19827
GOTERM_BP_DIRECT	GO:0006869	lipid transport	21	0.571273	0.00463983	102591373, 102593253, 102599705, 102593497, 102586194, 102589043, 107062967, 102598243, 102579444, 102594346, 102598725, 102594678, 102593808, 102600748, 102584024, 102598583, 102585136, 102588710, 107062860, 102600207, 102588833	1.95341	0.982911	0.213676	0.21099
GOTERM_BP_DIRECT	GO:0050832	defense response to fungus	60	1.63221	0.00628821	102590576, 102591745, 107057772, 102590655, 102597241, 102580410, 102585300, 102586797, 102581743, 102604628, 102604748, 102604375, 102593476, 102600451, 102603685, 102602199, 102597594, 102600012, 102593118, 102590168, 102593753, 102578416, 102591730, 102594843, 102593754, 102597877, 102585733, 102582068, 102598363, 102581898, 102604536, 102602831, 102605503, 102580005, 102589161, 102597389, 102…	1.4081	0.995992	0.275109	0.271651
GOTERM_BP_DIRECT	GO:0071555	cell wall organization	25	0.680087	0.00769595	102589020, 102591660, 102591463, 102598951, 102604841, 102594670, 102599785, 102594633, 102577812, 102594698, 102586239, 102584396, 102605859, 102603337, 102581401, 102591177, 102597332, 102588287, 102601287, 102579985, 102606196, 102590545, 102603929, 102585279, 102580643	1.75208	0.998841	0.318088	0.314089
GOTERM_BP_DIRECT	GO:0098869	cellular oxidant detoxification	4	0.108814	0.00799765	102578639, 102598720, 102598055, 102598380	8.18574	0.999112	0.318088	0.314089
GOTERM_BP_DIRECT	GO:0018298	protein-chromophore linkage	19	0.516866	0.0086301	102577925, 102603264, 102577627, 102604395, 102606321, 102590384, 102595581, 102586581, 102586284, 102593779, 102598309, 102586836, 102583141, 102589532, 102587257, 102583646, 102584316, 102589865, 102584787	1.92486	0.999492	0.328319	0.324192
GOTERM_BP_DIRECT	GO:0009833	plant-type primary cell wall biogenesis	8	0.217628	0.0104359	102593751, 102591463, 102583176, 102578178, 102580382, 102587891, 102583679, 102577812	3.14836	0.999897	0.372411	0.36773
GOTERM_BP_DIRECT	GO:0009903	chloroplast avoidance movement	6	0.163221	0.0115117	102603122, 102603264, 102599324, 102599164, 102605362, 102588855	4.09287	0.99996	0.372411	0.36773
GOTERM_BP_DIRECT	GO:0010088	phloem development	5	0.136017	0.0117633	102598958, 102585300, 102580585, 102604628, 102602329	5.11609	0.999968	0.372411	0.36773
GOTERM_BP_DIRECT	GO:0000727	double-strand break repair via break-induced replication	5	0.136017	0.0117633	102584896, 102602572, 102589508, 102595809, 102588993	5.11609	0.999968	0.372411	0.36773
GOTERM_BP_DIRECT	GO:0043086	negative regulation of catalytic activity	11	0.299238	0.0119172	102581980, 102585845, 102587590, 102592299, 102597597, 102581529, 102586165, 102590014, 102593637, 102584206, 102600942	2.44682	0.999972	0.372411	0.36773
GOTERM_BP_DIRECT	GO:0009414	response to water deprivation	12	0.326442	0.0139632	102581374, 102591109, 102584320, 102605485, 102592172, 102585474, 102598096, 107057685, 102595526, 102587789, 102589834, 102593589	2.27382	0.999995	0.405713	0.400613
GOTERM_BP_DIRECT	GO:0016567	protein ubiquitination	46	1.25136	0.0143319	102585180, 102602443, 107062603, 102587481, 102587185, 102605310, 102599929, 102599882, 107058104, 102583100, 102594508, 102592926, 102579870, 102600928, 102601854, 102584715, 102585563, 102604949, 102602628, 102587426, 107061741, 102600372, 102600294, 102600991, 102598642, 102602499, 102589098, 102593196, 102591415, 102594963, 102593598, 102594525, 107057664, 102582123, 102587772, 102586342, 102…	1.42199	0.999997	0.405713	0.400613
GOTERM_BP_DIRECT	GO:0042549	photosystem II stabilization	4	0.108814	0.0148375	102590010, 102577592, 102581428, 102577458	6.82145	0.999998	0.405713	0.400613
GOTERM_BP_DIRECT	GO:0009638	phototropism	4	0.108814	0.0148375	102603264, 102580385, 102601310, 102602517	6.82145	0.999998	0.405713	0.400613
GOTERM_BP_DIRECT	GO:0009630	gravitropism	6	0.163221	0.0154211	102603699, 102604383, 102596867, 102587359, 102580378, 102593666	3.83706	0.999999	0.408894	0.403753
GOTERM_BP_DIRECT	GO:0006749	glutathione metabolic process	19	0.516866	0.0168207	102597414, 102599649, 107058373, 102601040, 102602353, 102601385, 102599376, 102578973, 102599465, 102579204, 102579851, 102590689, 102602051, 102599650, 102602975, 102601722, 102587200, 102599054, 102600687	1.8001	1	0.426873	0.421507
GOTERM_BP_DIRECT	GO:0045332	phospholipid translocation	5	0.136017	0.0170749	102596534, 102589917, 102600478, 102593677, 102585699	4.65099	1	0.426873	0.421507
GOTERM_BP_DIRECT	GO:0006979	response to oxidative stress	30	0.816104	0.0176572	102594431, 102581939, 102605677, 102592332, 102592172, 107063518, 102590030, 102580092, 102592830, 102596217, 102605292, 102585502, 102581043, 102588377, 102601994, 102580657, 102583921, 102587127, 102590040, 102589372, 102589695, 102592844, 102586327, 102581076, 102584442, 102591109, 102584320, 102594915, 102582765, 102602219	1.55033	1	0.429167	0.423772
GOTERM_BP_DIRECT	GO:0006865	amino acid transport	18	0.489663	0.0197775	102597205, 102596930, 102593025, 102597950, 102590583, 102587153, 102584729, 102590337, 102590159, 102582530, 102590537, 102589739, 102579662, 102586608, 102580162, 102585770, 102587875, 102588602	1.80568	1	0.451534	0.445857
GOTERM_BP_DIRECT	GO:0000160	phosphorelay signal transduction system	13	0.353645	0.0198526	102603187, 102599826, 102599201, 102601166, 102590336, 102584884, 102583233, 102588738, 102579353, 102589008, 102584932, 102582324, 102602758	2.07841	1	0.451534	0.445857
GOTERM_BP_DIRECT	GO:0009926	auxin polar transport	6	0.163221	0.0201255	102585800, 102584729, 102588079, 102591513, 102596833, 102587568	3.61135	1	0.451534	0.445857
GOTERM_BP_DIRECT	GO:0010025	wax biosynthetic process	4	0.108814	0.0240965	102603796, 102589531, 102585474, 102582961	5.84696	1	0.52711	0.520484
GOTERM_BP_DIRECT	GO:0048229	gametophyte development	3	0.0816104	0.0267482	102595809, 102598393, 102580356	10.2322	1	0.529758	0.523098
GOTERM_BP_DIRECT	GO:0045595	regulation of cell differentiation	3	0.0816104	0.0267482	102585300, 102580585, 102604628	10.2322	1	0.529758	0.523098
GOTERM_BP_DIRECT	GO:0016125	sterol metabolic process	11	0.299238	0.0271539	102601151, 102603753, 102597003, 102603786, 102589003, 102603547, 102585243, 102577541, 102603315, 102594160, 102605008	2.1645	1	0.529758	0.523098
GOTERM_BP_DIRECT	GO:0045490	pectin catabolic process	20	0.54407	0.0276229	102604662, 102598997, 102578838, 102605006, 102602394, 102598232, 102603970, 102592779, 102590126, 102586602, 102591905, 102588428, 102587929, 102585483, 102588145, 102588169, 102582513, 102606318, 102587467, 102586644	1.67741	1	0.529758	0.523098
GOTERM_BP_DIRECT	GO:0006629	lipid metabolic process	31	0.843308	0.027676	102596973, 102597941, 102597622, 102600240, 102580407, 102592879, 102602061, 102596911, 102597624, 102578722, 102581089, 102582495, 102590629, 102586354, 102600822, 102588952, 102581622, 102598049, 102604732, 102604357, 102598267, 102581806, 102606096, 102583491, 102603161, 102596208, 102585975, 102586946, 102586606, 102596480, 102582863	1.48223	1	0.529758	0.523098
GOTERM_BP_DIRECT	GO:0015979	photosynthesis	18	0.489663	0.0278501	102602341, 102595674, 102596015, 102605253, 102605088, 102590010, 102592282, 102578347, 102592900, 102592564, 102596339, 102603293, 102593103, 102577450, 102581428, 102594293, 102582873, 102601327	1.73754	1	0.529758	0.523098
GOTERM_BP_DIRECT	GO:0030261	chromosome condensation	5	0.136017	0.0315974	102594387, 102584819, 102591139, 102597480, 102606022	3.93545	1	0.564239	0.557146
GOTERM_BP_DIRECT	GO:0009097	isoleucine biosynthetic process	5	0.136017	0.0315974	102582387, 102596301, 102588606, 102595762, 102595769	3.93545	1	0.564239	0.557146
GOTERM_BP_DIRECT	GO:0010315	auxin efflux	5	0.136017	0.0315974	102585800, 102588079, 102591513, 102589223, 102596833	3.93545	1	0.564239	0.557146
GOTERM_BP_DIRECT	GO:0019438	aromatic compound biosynthetic process	9	0.244831	0.0322905	102602154, 102599248, 102599938, 102583828, 102578461, 102592447, 102602689, 102593171, 102602479	2.36127	1	0.565084	0.55798
GOTERM_BP_DIRECT	GO:0009734	auxin-activated signaling pathway	23	0.62568	0.0370588	102591130, 102591186, 102586390, 102600470, 102596004, 102601683, 102590158, 102591513, 102605272, 102592438, 102593208, 102599940, 102590668, 102596833, 102592864, 102582200, 102585800, 102587812, 102599331, 102588079, 102587488, 102602017, 102586886	1.55854	1	0.635812	0.627819
GOTERM_BP_DIRECT	GO:0016584	nucleosome positioning	5	0.136017	0.0409023	102594387, 102584819, 102591139, 102597480, 102606022	3.65435	1	0.675274	0.666785
GOTERM_BP_DIRECT	GO:0009299	mRNA transcription	5	0.136017	0.0409023	102584680, 102581082, 102602985, 102596568, 102587546	3.65435	1	0.675274	0.666785
GOTERM_BP_DIRECT	GO:0045487	gibberellin catabolic process	4	0.108814	0.0498699	102577495, 102605134, 102600034, 102592578	4.54763	1	0.781974	0.772143
Categorie of Cellular Component
GOTERM_CC_DIRECT	GO:0005886	plasma membrane	256	6.96409	4.9256e-28	102601790, 102599824, 102588492, 102591660, 102597400, 102599149, 102605355, 102581859, 102590576, 102590453, 102590337, 102586758, 102580650, 102603735, 102593160, 102601676, 102585300, 102584338, 102585090, 102604375, 102600451, 102588485, 102587153, 102581174, 102585770, 102585650, 102588368, 102582702, 102589216, 102596534, 102593025, 102592056, 102598952, 102605931, 102592173, 102600803, 102…	1.98206	1.09348e-25	1.09348e-25	1.059e-25
GOTERM_CC_DIRECT	GO:0005576	extracellular region	108	2.93798	2.91172e-13	102604662, 102593165, 102606442, 102601674, 102580092, 102590578, 102586239, 102581980, 102585668, 102583088, 102588377, 102600225, 102580657, 102583921, 102586237, 107061046, 102606313, 102597597, 102585095, 102589695, 102592623, 102591414, 102591778, 102580120, 102580088, 102594915, 102584206, 102606318, 102592299, 102592332, 102598311, 102586295, 102590030, 102592978, 107058203, 102581043, 102…	2.07502	6.4649e-11	3.23201e-11	3.1301e-11
GOTERM_CC_DIRECT	GO:0048046	apoplast	43	1.16975	2.50494e-08	102606225, 102604484, 102598951, 102586196, 102588474, 102594670, 102599785, 102594633, 102593643, 102578240, 102588714, 102583122, 102584396, 102579330, 102605859, 102602789, 102603337, 102602248, 102581401, 102599162, 102605934, 102591177, 102597796, 102597332, 102588287, 102585250, 102601287, 102579986, 102579985, 102606196, 102604150, 102593237, 102603929, 102584221, 102584560, 102581150, 102…	2.52984	5.56096e-06	1.85366e-06	1.79521e-06
GOTERM_CC_DIRECT	GO:0005634	nucleus	466	12.6768	4.40321e-07	107057692, 102603174, 102597520, 102605596, 102595581, 102606202, 107061959, 102604383, 102595228, 102581188, 102583487, 102584696, 102593160, 102594123, 102577925, 102604010, 102604136, 102604014, 102592069, 102587955, 102585538, 102585418, 102582383, 102584680, 102591091, 102586982, 102595445, 102598952, 102604286, 102592172, 102593263, 102605014, 102605372, 102605010, 102594116, 102594599, 102…	1.22296	9.77464e-05	2.44378e-05	2.36672e-05
GOTERM_CC_DIRECT	GO:0000786	nucleosome	25	0.680087	4.13996e-06	107057692, 102601431, 102603971, 102590470, 102584150, 102605372, 102590298, 102606022, 102585943, 102598032, 102597480, 102581522, 102585268, 102594387, 102604694, 102584819, 102599334, 102601089, 102593790, 102604795, 102591139, 102586107, 102581855, 102589756, 102584625	2.82977	0.00091865	0.000183814	0.000178018
GOTERM_CC_DIRECT	GO:0031225	anchored component of membrane	18	0.489663	9.06669e-06	102599869, 102591373, 102593253, 102592056, 102605660, 102581649, 102589672, 102579444, 102594346, 102591586, 102594678, 102593808, 102600748, 102586758, 102584353, 102585969, 102582306, 102600207	3.40807	0.00201079	0.000335468	0.00032489
GOTERM_CC_DIRECT	GO:0005615	extracellular space	25	0.680087	0.000204846	102579714, 102593865, 102591665, 102604809, 102579033, 102580699, 102582932, 102603914, 102580035, 102580817, 102595432, 102601025, 102578939, 102579389, 102592003, 102580361, 102579064, 102603707, 102579266, 102592419, 102585555, 102602878, 102581036, 102583379, 102588789	2.26381	0.0444618	0.00649655	0.0062917
GOTERM_CC_DIRECT	GO:0046658	anchored component of plasma membrane	29	0.788901	0.000701774	102605851, 102587061, 102587020, 102594958, 102584452, 102583063, 102584372, 102604922, 102582955, 102604326, 102600788, 102589845, 102595852, 102598920, 102595473, 102596463, 102606257, 102596927, 102591975, 102597712, 102578810, 102600937, 102583454, 102581557, 102589039, 102600778, 102588765, 102579082, 102601845	1.96099	0.144311	0.0179173	0.0173524
GOTERM_CC_DIRECT	GO:0009523	photosystem II	18	0.489663	0.000726378	102595674, 102596015, 102590010, 102606321, 102590384, 102586581, 102586284, 102593779, 102596339, 102593103, 102586836, 102589532, 102581428, 102587257, 102583646, 102584316, 102589865, 102584787	2.46637	0.148976	0.0179173	0.0173524
GOTERM_CC_DIRECT	GO:0009506	plasmodesma	15	0.408052	0.00113231	102591130, 102589020, 102600470, 102606257, 102581859, 102606283, 102591975, 102599940, 102582200, 102583454, 102599080, 102577450, 102589039, 102600788, 102601767	2.64751	0.222378	0.0251373	0.0243447
GOTERM_CC_DIRECT	GO:0009505	plant-type cell wall	16	0.435256	0.00169291	102594431, 102589372, 102581939, 102605677, 102592332, 102598773, 102589695, 107063518, 102590030, 102592830, 102596217, 102585502, 102586327, 102581076, 102601840, 102587127	2.45025	0.313498	0.0341661	0.0330888
GOTERM_CC_DIRECT	GO:0009522	photosystem I	14	0.380849	0.00339381	102602341, 102606321, 102590384, 102602224, 102586581, 102586284, 102593779, 102586836, 102589532, 102587257, 102583646, 102584316, 102589865, 102584787	2.47101	0.529852	0.0627855	0.0608058
GOTERM_CC_DIRECT	GO:0005764	lysosome	10	0.272035	0.00706892	102604809, 102580817, 102600482, 102601025, 102579266, 102579033, 102578939, 102603914, 102593865, 102585555	2.81447	0.792966	0.106229	0.102879
GOTERM_CC_DIRECT	GO:0042555	MCM complex	5	0.136017	0.00717763	102584896, 102602572, 102596741, 102589508, 102588993	5.7853	0.797938	0.106229	0.102879
GOTERM_CC_DIRECT	GO:0000347	THO complex	5	0.136017	0.00717763	102584896, 102602572, 102596741, 102589508, 102588993	5.7853	0.797938	0.106229	0.102879
GOTERM_CC_DIRECT	GO:0009538	photosystem I reaction center	5	0.136017	0.0110621	102592282, 102578347, 102592900, 102592564, 102582873	5.20677	0.91537	0.145874	0.141275
GOTERM_CC_DIRECT	GO:0005794	Golgi apparatus	48	1.30577	0.0116256	102589020, 102602041, 102589163, 102597346, 102586193, 102604720, 102577730, 102599643, 102596515, 102603095, 102578680, 102578162, 102583189, 102590208, 102584036, 102580495, 102585329, 102588894, 102598231, 102580314, 102595580, 102581109, 102588577, 102581866, 102581006, 102581323, 102580356, 102606379, 102593572, 102588282, 102595198, 102582859, 102603322, 102603101, 102593679, 102605360, 102…	1.42814	0.92543	0.145874	0.141275
GOTERM_CC_DIRECT	GO:0009535	chloroplast thylakoid membrane	32	0.870511	0.0118277	102602341, 102593344, 102602283, 102590010, 102606321, 102593240, 102578347, 102595404, 102593103, 102586836, 102577592, 102581428, 102598592, 102583646, 102584316, 102589865, 102582873, 102599638, 102592282, 102590384, 102586581, 102586284, 102593779, 102596768, 102604818, 102591109, 102584581, 102589532, 102589036, 102587257, 102601327, 102584787	1.57186	0.928738	0.145874	0.141275
GOTERM_CC_DIRECT	GO:0005635	nuclear envelope	5	0.136017	0.048848	102590157, 102591106, 102599186, 102577850, 102585761	3.47118	0.999985	0.57075	0.552754
Categorie of Molecular Function
GOTERM_MF_DIRECT	GO:0003700	transcription factor activity, sequence-specific DNA binding	179	4.86942	3.16647e-11	102601150, 102591265, 102603174, 102601277, 102597520, 102590176, 102588131, 102605596, 102606202, 102593688, 102583487, 102584696, 102582790, 102589620, 102581505, 102595063, 102589864, 102597083, 102600986, 102580378, 102594123, 102602352, 102604010, 102600330, 102605067, 102598046, 102591018, 102596704, 102590166, 102605180, 102587955, 102585538, 102585418, 102582383, 107062261, 102588761, 102…	1.63662	2.08037e-08	2.08037e-08	2.02971e-08
GOTERM_MF_DIRECT	GO:0000976	transcription regulatory region sequence-specific DNA binding	82	2.23069	9.89709e-09	102603892, 102591265, 102601277, 102598179, 102601154, 102599422, 102604383, 102602161, 102587080, 102583487, 102590407, 102586959, 102595063, 102589864, 102587763, 102587366, 102581745, 102582832, 102588336, 102602352, 102606117, 102595377, 102605067, 102591492, 102578412, 102594726, 102585656, 102583278, 102584003, 102602711, 102603647, 102585011, 102588761, 102588048, 102586025, 102589612, 102…	1.93189	6.50237e-06	3.25119e-06	3.17202e-06
GOTERM_MF_DIRECT	GO:0043565	sequence-specific DNA binding	75	2.04026	4.81353e-07	102601150, 102591265, 102597520, 102605596, 102606202, 102593688, 102587080, 102584379, 102603139, 102581821, 102584615, 102580058, 102600986, 102587525, 102580378, 102584259, 102594123, 102606117, 102604054, 102604010, 102583829, 102595859, 102578532, 102597958, 102605180, 102585418, 102579024, 102601425, 102582547, 102586025, 102581335, 102585333, 102585454, 102589612, 102580885, 107063159, 102…	1.82294	0.000316199	0.000105416	0.000102849
GOTERM_MF_DIRECT	GO:0052716	hydroquinone:oxygen oxidoreductase activity	13	0.353645	1.06873e-05	102606225, 102597796, 102588474, 102593643, 102578240, 102583122, 102584221, 102584560, 102581150, 102579330, 102605547, 102582004, 102605934	4.50522	0.00699702	0.001576	0.00153762
GOTERM_MF_DIRECT	GO:0016762	xyloglucan:xyloglucosyl transferase activity	17	0.462459	1.19939e-05	102591177, 102598951, 102597332, 102588287, 102594670, 102601287, 102606196, 102579985, 102599785, 102594633, 102603929, 102588714, 102584396, 102605859, 102603337, 102581401, 102580643	3.5122	0.00784906	0.001576	0.00153762
GOTERM_MF_DIRECT	GO:0016717	oxidoreductase activity, acting on paired donors, with oxidation of a pair of donors resulting in the reduction of molecular oxygen to two molecules of water	11	0.299238	1.74959e-05	102596973, 102597941, 102597622, 102600240, 102598049, 102580407, 102581806, 102598267, 102601797, 102596480, 102581622	5.13806	0.0114291	0.0019158	0.00186915
GOTERM_MF_DIRECT	GO:0005507	copper ion binding	26	0.707291	2.47572e-05	102606225, 102593165, 102588474, 102590477, 102593643, 102578240, 102583122, 102594806, 102579330, 102588016, 102584139, 102605934, 102598129, 102603262, 102600371, 102597796, 102582168, 102584221, 102584560, 102581150, 102588101, 102595490, 102605547, 102579082, 102582004, 102605869	2.51643	0.0161341	0.00232364	0.00226705
GOTERM_MF_DIRECT	GO:0016491	oxidoreductase activity	86	2.3395	3.2863e-05	102593165, 102596831, 102601151, 102594410, 102597003, 102593084, 102582629, 102599784, 102598937, 102579252, 102578240, 102585988, 102584454, 102583122, 102594806, 102584296, 102579330, 102586155, 102588016, 102600822, 102584139, 102600371, 102597796, 102592101, 102590241, 102605861, 102594285, 102589817, 102603729, 102591604, 102595490, 102594160, 102605547, 102584767, 102583799, 102605703, 102…	1.56596	0.0213599	0.00269888	0.00263315
GOTERM_MF_DIRECT	GO:0019901	protein kinase binding	13	0.353645	0.000110643	102588890, 102602454, 102597594, 102600320, 102592569, 102593769, 102592520, 102594632, 102598306, 102583298, 102593160, 102580734, 102579170	3.67531	0.070117	0.00807695	0.00788025
GOTERM_MF_DIRECT	GO:0015250	water channel activity	11	0.299238	0.000451985	102581374, 102587828, 102587816, 102602321, 102593526, 102603645, 102598096, 102602512, 102589206, 102589703, 102593589	3.69298	0.256972	0.0296954	0.0289722
GOTERM_MF_DIRECT	GO:0016788	hydrolase activity, acting on ester bonds	27	0.734494	0.00104044	102596696, 102605953, 102592574, 102598258, 102599928, 102584051, 102594831, 102599309, 102598439, 102586779, 102586515, 102600968, 102585405, 102593916, 102602426, 102603979, 102601415, 102580994, 102592882, 102605667, 102594361, 102601783, 102592229, 102596704, 102578574, 102581337, 102586444	1.97324	0.495369	0.0621429	0.0606296
GOTERM_MF_DIRECT	GO:0016799	hydrolase activity, hydrolyzing N-glycosyl compounds	6	0.163221	0.0011723	102595783, 102581470, 102592408, 102583076, 102592821, 102584678	6.44592	0.53729	0.0641835	0.0626204
GOTERM_MF_DIRECT	GO:0031418	L-ascorbic acid binding	38	1.03373	0.0015661	102596258, 102597565, 102598531, 102605134, 102597329, 102592578, 102584697, 102582771, 102577495, 102584395, 102584835, 102602308, 102601416, 102589603, 102594662, 102592023, 102594345, 102594047, 102591292, 102596780, 102604674, 102603761, 102600034, 102604390, 102577542, 102577821, 102582860, 102585516, 102586726, 102584100, 102589939, 102582989, 102582924, 102597152, 102584428, 102600514, 102…	1.70101	0.642898	0.0791483	0.0772208
GOTERM_MF_DIRECT	GO:0008810	cellulase activity	11	0.299238	0.00197613	102598742, 102587539, 102587791, 102605883, 102579821, 102589512, 102592746, 102583923, 102592181, 102605119, 102580651	3.10988	0.727359	0.0927368	0.0904784
GOTERM_MF_DIRECT	GO:0004866	endopeptidase inhibitor activity	12	0.326442	0.00329301	102599070, 102594586, 107062008, 102592480, 102595571, 102589278, 102604921, 102597848, 102594910, 102597537, 102594249, 107063047	2.74295	0.885488	0.144234	0.140721
GOTERM_MF_DIRECT	GO:0010279	indole-3-acetic acid amido synthetase activity	5	0.136017	0.00384874	102584145, 102580803, 102602326, 102585451, 102584700	6.7145	0.920619	0.150507	0.146841
GOTERM_MF_DIRECT	GO:0046982	protein heterodimerization activity	24	0.652884	0.00389439	107057692, 102604694, 102601431, 102599334, 102603971, 102593790, 102604795, 102590470, 102601089, 102591700, 102584150, 102605372, 102590298, 102586107, 102584379, 102585943, 102598032, 102582547, 102581855, 102603303, 102589756, 102584625, 102581522, 102585268	1.88202	0.922974	0.150507	0.146841
GOTERM_MF_DIRECT	GO:0004364	glutathione transferase activity	18	0.489663	0.00454651	102597414, 102599649, 107058373, 102601040, 102602353, 102601385, 102599376, 102578973, 102599465, 102579204, 102579851, 102590689, 102602051, 102602975, 102601722, 102587200, 102599054, 102600687	2.10193	0.949907	0.165948	0.161906
GOTERM_MF_DIRECT	GO:0004601	peroxidase activity	29	0.788901	0.00517667	102594431, 102588492, 102581939, 102605677, 102592332, 102597684, 107063518, 102590030, 102580092, 102592830, 102596217, 102605292, 102585502, 102581043, 102588377, 102601994, 102580657, 102583921, 102587127, 102597359, 102589372, 102589695, 102592844, 102586327, 102581076, 102584442, 102594915, 102582765, 102602219	1.72129	0.966956	0.179004	0.174645
GOTERM_MF_DIRECT	GO:0097573	glutathione oxidoreductase activity	15	0.408052	0.00601217	102594741, 107060467, 102583719, 102601430, 102583390, 102593125, 102598912, 102582011, 102581681, 102583065, 102577494, 102602106, 102598582, 102599295, 102588614	2.23817	0.980973	0.188677	0.184082
GOTERM_MF_DIRECT	GO:0016881	acid-amino acid ligase activity	7	0.190424	0.00603077	102595982, 102584145, 102580803, 102600299, 102602326, 102585451, 102584700	3.95802	0.981206	0.188677	0.184082
GOTERM_MF_DIRECT	GO:0016413	O-acetyltransferase activity	13	0.353645	0.00637337	102593572, 102602041, 102586193, 102595198, 102604720, 102605360, 102593679, 102599643, 102588894, 102580314, 102584725, 102586744, 102581323	2.40796	0.985015	0.189131	0.184525
GOTERM_MF_DIRECT	GO:0046983	protein dimerization activity	65	1.76823	0.00662103	102597520, 102601277, 102583048, 102582354, 102581143, 102579254, 102602689, 102588698, 107063222, 102604574, 107063503, 102596301, 102600330, 102599938, 102590121, 102583828, 102601100, 102596704, 102593439, 102587955, 102582980, 102595294, 102588761, 102601425, 102591091, 102602479, 102584888, 102588889, 102595445, 102599248, 102604886, 102605892, 102587263, 102605014, 102599641, 102594599, 102…	1.38553	0.987279	0.189131	0.184525
GOTERM_MF_DIRECT	GO:0001653	peptide receptor activity	4	0.108814	0.00696496	102602831, 102585300, 102580585, 102604628	8.59457	0.989867	0.190666	0.186022
GOTERM_MF_DIRECT	GO:0016706	oxidoreductase activity, acting on paired donors, with incorporation or reduction of molecular oxygen, 2-oxoglutarate as one donor, and incorporation of one atom each of oxygen into both donors	31	0.843308	0.00755644	102597565, 102598531, 102597329, 102584697, 102582771, 102584395, 102584835, 102602308, 102601416, 102589603, 102594662, 102592023, 102594047, 102591292, 102596780, 102604674, 102603761, 102604390, 102577542, 102577821, 102585516, 102586726, 102584100, 102589939, 102582989, 102582924, 102597152, 102584428, 102600514, 102589018, 102586403	1.64059	0.99315	0.192928	0.18823
GOTERM_MF_DIRECT	GO:0030570	pectate lyase activity	9	0.244831	0.00763491	102578838, 102602394, 102587929, 102598232, 102603970, 102592779, 102582513, 102586644, 102590126	3.02153	0.993496	0.192928	0.18823
GOTERM_MF_DIRECT	GO:0051213	dioxygenase activity	12	0.326442	0.0148019	102582860, 102596258, 102584697, 102594345, 102594047, 102577495, 102605134, 102584395, 102600034, 102604674, 102589018, 102592578	2.26173	0.999944	0.36018	0.351409
GOTERM_MF_DIRECT	GO:0008289	lipid binding	29	0.788901	0.0158001	102599705, 102586194, 102589043, 107062967, 102594678, 102600748, 102586817, 102601513, 102580476, 102588710, 102600207, 102588833, 102591373, 102593253, 102593497, 102598243, 102591710, 102591633, 102579444, 102594346, 102598725, 102593808, 102587815, 102590713, 102579740, 102579068, 102598583, 102585136, 107062860	1.58149	0.999971	0.370738	0.361709
GOTERM_MF_DIRECT	GO:0000981	RNA polymerase II transcription factor activity, sequence-specific DNA binding	44	1.19695	0.0167137	107063159, 102587462, 102581859, 102591369, 102591700, 102605294, 102577511, 102594599, 102592853, 102583048, 102584379, 102583067, 102581143, 102585726, 102588157, 102586012, 102581745, 102601659, 102600604, 102587525, 102602867, 102590280, 102603681, 102604054, 102594542, 102581508, 102601860, 102597132, 102601100, 102596484, 102604014, 102586087, 102591633, 102579962, 102578597, 102582047, 102…	1.4238	0.999984	0.378652	0.369431
GOTERM_MF_DIRECT	GO:0051753	mannan synthase activity	7	0.190424	0.0200204	102578162, 102593751, 102590208, 102583176, 102580382, 102587891, 102583679	3.13344	0.999998	0.420827	0.410578
GOTERM_MF_DIRECT	GO:0031492	nucleosomal DNA binding	5	0.136017	0.0201058	102594387, 102584819, 102591139, 102597480, 102606022	4.47634	0.999998	0.420827	0.410578
GOTERM_MF_DIRECT	GO:0071916	dipeptide transmembrane transporter activity	4	0.108814	0.0211374	102587527, 102589394, 102596266, 102601666	6.13898	0.999999	0.420827	0.410578
GOTERM_MF_DIRECT	GO:0008574	ATP-dependent microtubule motor activity, plus-end-directed	4	0.108814	0.0211374	102603353, 102596275, 102600125, 102584634	6.13898	0.999999	0.420827	0.410578
GOTERM_MF_DIRECT	GO:0000234	phosphoethanolamine N-methyltransferase activity	3	0.0816104	0.0243508	102596533, 102597155, 102587578	10.7432	1	0.459674	0.448479
GOTERM_MF_DIRECT	GO:0004857	enzyme inhibitor activity	13	0.353645	0.024488	102587590, 102592299, 102597597, 102581529, 102590014, 102592978, 102593637, 102592643, 102581980, 102585845, 102586165, 102584206, 102600942	2.02408	1	0.459674	0.448479
GOTERM_MF_DIRECT	GO:0008422	beta-glucosidase activity	8	0.217628	0.0295801	102579818, 102601570, 102583088, 102606299, 102588295, 102583519, 102587220, 102599864	2.60441	1	0.539836	0.52669
GOTERM_MF_DIRECT	GO:0004190	aspartic-type endopeptidase activity	24	0.652884	0.0367673	102603034, 102597798, 102602140, 102604732, 102580715, 102601674, 102588581, 102585095, 102598199, 102589100, 102606096, 102591722, 102595736, 102590210, 102595513, 102592303, 102582495, 102590526, 102580132, 102579167, 102580501, 102583658, 102580497, 102582436	1.54393	1	0.652868	0.636968
GOTERM_MF_DIRECT	GO:0008757	S-adenosylmethionine-dependent methyltransferase activity	14	0.380849	0.0391387	102588181, 102602154, 102598710, 102599248, 102595685, 102599938, 102583828, 102590393, 102592447, 102578461, 102590739, 102602689, 102593171, 102602479	1.83421	1	0.676687	0.660208
GOTERM_MF_DIRECT	GO:0042937	tripeptide transporter activity	4	0.108814	0.044056	102587527, 102589394, 102596266, 102601666	4.77476	1	0.693243	0.67636
GOTERM_MF_DIRECT	GO:0015120	phosphoglycerate transmembrane transporter activity	4	0.108814	0.044056	102597346, 102582859, 102577730, 102588269	4.77476	1	0.693243	0.67636
GOTERM_MF_DIRECT	GO:0052634	C-19 gibberellin 2-beta-dioxygenase activity	4	0.108814	0.044056	102577495, 102605134, 102600034, 102592578	4.77476	1	0.693243	0.67636
GOTERM_MF_DIRECT	GO:0015301	anion:anion antiporter activity	5	0.136017	0.0443169	102603154, 102592397, 102593036, 102599367, 102597220	3.58107	1	0.693243	0.67636
GOTERM_MF_DIRECT	GO:0016747	transferase activity, transferring acyl groups other than amino-acyl groups	28	0.761697	0.0459123	102598379, 102589362, 102594495, 102586295, 102581935, 107058922, 102582070, 102577559, 102593304, 102585403, 102585228, 102584011, 102585742, 102583589, 102585820, 102605147, 102585071, 102605267, 102603382, 102590425, 102595537, 102595755, 102588308, 102581513, 102601444, 107060580, 107061453, 102582961	1.45319	1	0.701497	0.684414
GOTERM_MF_DIRECT	GO:0004672	protein kinase activity	105	2.85637	0.0473267	102592991, 102591381, 102601034, 102590576, 102602926, 102587605, 102586519, 102597241, 102586111, 102586595, 102587960, 102580410, 102598051, 102585300, 102595334, 102594002, 102604375, 102590168, 102602072, 107059103, 102585650, 102605503, 102580005, 102586743, 102600855, 102594596, 102589161, 102583181, 102595845, 102578944, 102587702, 102591639, 102605657, 102586213, 102600645, 102577903, 102…	1.18491	1	0.706674	0.689464
