# Supplementary material for: Transcriptomic Analyses Reveal the Role of Cytokinin and the Nodal Stem in Microtuber Sprouting in Potato (Solanum tuberosum L.)
Source: Int J Mol Sci. 2023 Dec 15;24(24):17534. doi: 10.3390/ijms242417534 (PMC10743403; doi:10.3390/ijms242417534)
Supplement: Supplementary file 1 [file ijms-24-17534-s001.zip › ijms-2753479-supplementary/Zhang_IJMS_supplementary files/Zhang_IJMS_Supplementary Tables/Supplementary Table S3. Gene Ontology analysis for 335 and 725co-down-regulated DEGs in sprouting-induced conditions.xls]

## Sheet: 335 co-downregulated genes
Gene Ontology analysis for 334 co-downregulated DEGs in sprouting-induced conditions using Cytoscape
ID	Term	Ontology Source	Term PValue	Term PValue Corrected with Bonferroni step down	Group PValue	Group PValue Corrected with Bonferroni step down	GOLevels	GOGroups	% Associated Genes	Gene Count	Associated Genes Found (PGSC_gene_ID)	Annotation (Source:PGSC_GENE)	ortholog_name (Arabidopsis thaliana)	log2FoldChange
														3_stMT-bd GA/Con	3_stMT-bd GACK/Con	3_hMT-bd GACK/Con
GO:0009691	cytokinin biosynthetic process	GO_BiologicalProcess-EBI-UniProt-GOA-ACAP-ARAP_07.01.2023_00h00	0.000192857	0.00115714	0.000439788	0.00175915	[4, 5, 6]	Group3	21.4286	3	PGSC0003DMG401011556	Conserved gene of unknown function	AT4G33800	-1.56449	-1.40095	-1.43622
											PGSC0003DMG400025836	Conserved gene of unknown function	N/A	-1.41964	-1.20063	-2.09303
											PGSC0003DMG400010477	Conserved gene of unknown function	LOG3	-1.51593	-1.1714	-1.81309
GO:0009736	cytokinin-activated signaling pathway	GO_BiologicalProcess-EBI-UniProt-GOA-ACAP-ARAP_07.01.2023_00h00	0.00257791	0.00773372	0.000439788	0.00175915	[4, 5, 6, 7]	Group3	9.09091	3	PGSC0003DMG401011556	Conserved gene of unknown function	AT4G33800	-1.56449	-1.40095	-1.43622
											PGSC0003DMG400033048	Sensory transduction histidine kinase	TOC1	-1.48214	-1.25399	-1.25937
											PGSC0003DMG400025836	Conserved gene of unknown function	N/A	-1.41964	-1.20063	-2.09303
GO:0048367	shoot system development	GO_BiologicalProcess-EBI-UniProt-GOA-ACAP-ARAP_07.01.2023_00h00	0.00146632	0.00586527	0.000886984	0.00266095	[4, 5]	Group4	4.05405	6	PGSC0003DMG400033048	Sensory transduction histidine kinase	TOC1	-1.48214	-1.25399	-1.25937
											PGSC0003DMG400021991	GID1-like gibberellin receptor	GID1B	-1.47394	-1.16345	-1.26718
											PGSC0003DMG400012203	ATP binding protein	YDA	-1.98041	-1.17286	-1.01959
											PGSC0003DMG400009122	Conserved gene of unknown function	N/A	-1.67539	-1.21153	-1.81564
											PGSC0003DMG400003849	GID1-like gibberellin receptor	GID1B	-2.30277	-1.40494	-2.22507
											PGSC0003DMG400001535	Conserved gene of unknown function	AT2G17680	-2.10654	-2.98179	-2.77299
GO:0048608	reproductive structure development	GO_BiologicalProcess-EBI-UniProt-GOA-ACAP-ARAP_07.01.2023_00h00	0.000613487	0.00306744	0.000886984	0.00266095	[3, 4, 5, 6]	Group4	4.02299	7	PGSC0003DMG400033048	Sensory transduction histidine kinase	TOC1	-1.48214	-1.25399	-1.25937
											PGSC0003DMG400021991	GID1-like gibberellin receptor	GID1B	-1.47394	-1.16345	-1.26718
											PGSC0003DMG400018176	Oleosin	N/A	-4.6988	-3.02763	-7.92706
											PGSC0003DMG400012203	ATP binding protein	YDA	-1.98041	-1.17286	-1.01959
											PGSC0003DMG400011438	Protein LE25	N/A	-1.65484	-1.60813	-1.58989
											PGSC0003DMG400009122	Conserved gene of unknown function	N/A	-1.67539	-1.21153	-1.81564
											PGSC0003DMG400003849	GID1-like gibberellin receptor	GID1B	-2.30277	-1.40494	-2.22507
GO:0004693	cyclin-dependent protein serine/threonine kinase activity	GO_BiologicalProcess-EBI-UniProt-GOA-ACAP-ARAP_07.01.2023_00h00	0.0150256	0.0150256	0.0150256	0.0150256	[5, 6]	Group0	4.83871	3	PGSC0003DMG401031803	Cdk10/11	N/A	-1.41866	-1.14212	-1.5798
											PGSC0003DMG400017448	Cdk10/11	AT1G67580	-2.20901	-2.05332	-1.7092
											PGSC0003DMG400015088	D6-type cyclin	CYCD6;1	-1.16638	-1.05157	-1.09575
GO:0009152	purine ribonucleotide biosynthetic process	GO_BiologicalProcess-EBI-UniProt-GOA-ACAP-ARAP_07.01.2023_00h00	0.0150256	0.0150256	0.0150256	0.0150256	[7, 8, 9, 10]	Group1	4.83871	3	PGSC0003DMG400030594	ATP synthase subunit beta	AT5G08670	-2.55304	-1.50969	-1.15272
											PGSC0003DMG400008551	Homomeric Acetyl-CoA Carboxylase (Hom-ACCase)	ACC1	-1.84791	-1.27597	-1.3229
											PGSC0003DMG400000025	Acetyl-coenzyme A carboxylase carboxyl transferase alpha	N/A	-1.64755	-1.14974	-1.25474
GO:0046034	ATP metabolic process	GO_BiologicalProcess-EBI-UniProt-GOA-ACAP-ARAP_07.01.2023_00h00	0.0143838	0.0287676	0.0143838	0.0287676	[7, 8, 9, 10]	Group2	4.91803	3	PGSC0003DMG400030594	ATP synthase subunit beta	AT5G08670	-2.55304	-1.50969	-1.15272
											PGSC0003DMG400026666	Cc-nbs-lrr resistance protein	N/A	-2.41814	-2.73286	-1.05509
											PGSC0003DMG400003548	Fructose-bisphosphate aldolase	FBA1	-1.80748	-1.2772	-1.13076

## Sheet: 725 co-upregulated genes
Gene Ontology analysis for 725 co-upregulated DEGs in sprouting-induced conditions using Cytoscape
ID	Term	Ontology Source	Term PValue	Term PValue Corrected with Bonferroni step down	Group PValue	Group PValue Corrected with Bonferroni step down	GOLevels	GOGroups	% Associated Genes	Gene Count	Associated Genes Found (PGSC_gene_ID)	Annotation (Source:PGSC_GENE)	log2FoldChange
													3_stMT-bd GA/Con	3_stMT-bd GACK/Con	3_hMT-bd GACK/Con
GO:0042744	hydrogen peroxide catabolic process	GO_BiologicalProcess-EBI-UniProt-GOA-ACAP-ARAP_07.01.2023_00h00	4.52074e-05	0.00266723	4.52074e-05	0.000180829	[4, 5]	Group0	14.2857	10	PGSC0003DMG402003646	Ascorbate peroxidase	2.32256	1.82086	1.77466
											PGSC0003DMG400032199	Peroxidase	3.56125	3.34162	4.16062
											PGSC0003DMG400024967	Peroxidase	2.15553	2.19997	1.66158
											PGSC0003DMG400024285	Peroxidase 44	1.54201	1.16609	2.37603
											PGSC0003DMG400024253	Peroxidase 66	2.23569	2.4364	4.08019
											PGSC0003DMG400022341	Suberization-associated anionic peroxidase 2	1.16793	1.17413	1.74401
											PGSC0003DMG400015035	Peroxidase	1.53233	1.85112	5.15343
											PGSC0003DMG400005279	Peroxidase	1.82106	1.74384	2.23783
											PGSC0003DMG400005273	Peroxidase	1.57112	1.73328	5.06578
											PGSC0003DMG400000511	Class III peroxidase	1.38972	1.35399	1.19501
GO:0140825	lactoperoxidase activity	GO_BiologicalProcess-EBI-UniProt-GOA-ACAP-ARAP_07.01.2023_00h00	1.51825e-05	0.00101723	4.52074e-05	0.000180829	[6, 9]	Group0	16.129	10	PGSC0003DMG402003646	Ascorbate peroxidase	2.32256	1.82086	1.77466
											PGSC0003DMG400032199	Peroxidase	3.56125	3.34162	4.16062
											PGSC0003DMG400024967	Peroxidase	2.15553	2.19997	1.66158
											PGSC0003DMG400024285	Peroxidase 44	1.54201	1.16609	2.37603
											PGSC0003DMG400024253	Peroxidase 66	2.23569	2.4364	4.08019
											PGSC0003DMG400022341	Suberization-associated anionic peroxidase 2	1.16793	1.17413	1.74401
											PGSC0003DMG400015035	Peroxidase	1.53233	1.85112	5.15343
											PGSC0003DMG400005279	Peroxidase	1.82106	1.74384	2.23783
											PGSC0003DMG400005273	Peroxidase	1.57112	1.73328	5.06578
											PGSC0003DMG400000511	Class III peroxidase	1.38972	1.35399	1.19501
GO:0009698	phenylpropanoid metabolic process	GO_BiologicalProcess-EBI-UniProt-GOA-ACAP-ARAP_07.01.2023_00h00	0.000551496	0.0248173	0.000551496	0.00110299	[3, 4]	Group1	8.38323	14	PGSC0003DMG402016112	Sinapyl alcohol dehydrogenase 2	2.00286	1.70762	2.40749
											PGSC0003DMG402003479	Oxidoreductase, 2OG-Fe(II) oxygenase family protein	1.68317	1.18198	1.56035
											PGSC0003DMG400032229	Dirigent 2	2.51632	1.95779	5.04254
											PGSC0003DMG400031457	Phenylalanine ammonia-lyase 1	1.75148	2.13516	2.83315
											PGSC0003DMG400027632	Gibberellin 2-oxidase 2	6.7606	6.03897	4.52787
											PGSC0003DMG400023759	Male sterility protein	7.24955	6.57268	5.82909
											PGSC0003DMG400021453	AMP dependent ligase	4.42717	3.91025	3.14162
											PGSC0003DMG400021095	Gibberellin 2-oxidase 1	1.36219	1.33162	1.45741
											PGSC0003DMG400017246	1-aminocyclopropane-1-carboxylate oxidase homolog	1.65559	1.40838	1.04167
											PGSC0003DMG400016714	1-aminocyclopropane-1-carboxylate oxidase	1.94861	1.11106	1.78707
											PGSC0003DMG400012919	Cinnamyl alcohol dehydrogenase	2.28764	1.46021	1.75122
											PGSC0003DMG400011751	2-oxoglutarate-dependent dioxygenase	1.55519	1.24418	2.33826
											PGSC0003DMG400003880	Leucoanthocyanidin dioxygenase	1.91641	1.42161	2.21911
											PGSC0003DMG400003512	Laccase	4.10484	3.59911	6.75214
GO:0009699	phenylpropanoid biosynthetic process	GO_BiologicalProcess-EBI-UniProt-GOA-ACAP-ARAP_07.01.2023_00h00	0.000467476	0.0224388	0.000551496	0.00110299	[4, 5]	Group1	9.44882	12	PGSC0003DMG402016112	Sinapyl alcohol dehydrogenase 2	2.00286	1.70762	2.40749
											PGSC0003DMG402003479	Oxidoreductase, 2OG-Fe(II) oxygenase family protein	1.68317	1.18198	1.56035
											PGSC0003DMG400032229	Dirigent 2	2.51632	1.95779	5.04254
											PGSC0003DMG400031457	Phenylalanine ammonia-lyase 1	1.75148	2.13516	2.83315
											PGSC0003DMG400027632	Gibberellin 2-oxidase 2	6.7606	6.03897	4.52787
											PGSC0003DMG400023759	Male sterility protein	7.24955	6.57268	5.82909
											PGSC0003DMG400021095	Gibberellin 2-oxidase 1	1.36219	1.33162	1.45741
											PGSC0003DMG400017246	1-aminocyclopropane-1-carboxylate oxidase homolog	1.65559	1.40838	1.04167
											PGSC0003DMG400016714	1-aminocyclopropane-1-carboxylate oxidase	1.94861	1.11106	1.78707
											PGSC0003DMG400012919	Cinnamyl alcohol dehydrogenase	2.28764	1.46021	1.75122
											PGSC0003DMG400011751	2-oxoglutarate-dependent dioxygenase	1.55519	1.24418	2.33826
											PGSC0003DMG400003880	Leucoanthocyanidin dioxygenase	1.91641	1.42161	2.21911
GO:0016052	carbohydrate catabolic process	GO_BiologicalProcess-EBI-UniProt-GOA-ACAP-ARAP_07.01.2023_00h00	1.20539e-06	8.79937e-05	1.20539e-06	6.02697e-06	[4]	Group2	11.465	19	PGSC0003DMG402017934	Pectinesterase	2.75708	2.65063	3.58931
											PGSC0003DMG401001316	Non-cell-autonomous protein pathway1	2.4817	2.12059	2.62894
											PGSC0003DMG401000668	Glycosyl hydrolase family 9	1.31554	1.38067	1.18008
											PGSC0003DMG400031791	Pectinesterase	4.19338	4.00633	2.85217
											PGSC0003DMG400031065	Pectate lyase	2.27345	2.79125	1.93197
											PGSC0003DMG400020156	Pectase lyase	2.68546	2.32987	4.50741
											PGSC0003DMG400015933	Pectinesterase PPE8B	1.41909	1.58018	1.60544
											PGSC0003DMG400010771	Pectate lyase	2.27713	1.99736	5.26353
											PGSC0003DMG400009484	Periplasmic beta-glucosidase	1.89246	1.64976	1.91344
											PGSC0003DMG400009177	Pectinesterase 3	1.36782	1.312	1.15967
											PGSC0003DMG400009081	Pectin methylesterase 1	1.67958	1.98466	1.99151
											PGSC0003DMG400008413	Endo-1,4-beta-D-glucanase	1.29085	1.10954	3.21028
											PGSC0003DMG400005206	Pectinesterase	2.49133	1.95721	1.24121
											PGSC0003DMG400003774	Endo-1,4-beta-glucanase	1.07266	1.0091	1.30057
											PGSC0003DMG400003124	Endo-1,4-beta-glucanase	1.01314	1.20613	2.98577
											PGSC0003DMG400003013	Beta-D-glucan exohydrolase	1.35555	1.193	1.20624
											PGSC0003DMG400002085	Pectinesterase	2.71247	2.84732	4.74673
											PGSC0003DMG400001596	Putative neutral invertase	1.1966	1.05423	2.64775
											PGSC0003DMG400001317	Non-cell-autonomous protein pathway2	2.01123	1.68095	1.70184
GO:0000272	polysaccharide catabolic process	GO_BiologicalProcess-EBI-UniProt-GOA-ACAP-ARAP_07.01.2023_00h00	1.60449e-08	1.2515e-06	1.20539e-06	6.02697e-06	[5]	Group2	17.2043	16	PGSC0003DMG402017934	Pectinesterase	2.75708	2.65063	3.58931
											PGSC0003DMG401000668	Glycosyl hydrolase family 9	1.31554	1.38067	1.18008
											PGSC0003DMG400031791	Pectinesterase	4.19338	4.00633	2.85217
											PGSC0003DMG400031065	Pectate lyase	2.27345	2.79125	1.93197
											PGSC0003DMG400020156	Pectase lyase	2.68546	2.32987	4.50741
											PGSC0003DMG400015933	Pectinesterase PPE8B	1.41909	1.58018	1.60544
											PGSC0003DMG400010771	Pectate lyase	2.27713	1.99736	5.26353
											PGSC0003DMG400009484	Periplasmic beta-glucosidase	1.89246	1.64976	1.91344
											PGSC0003DMG400009177	Pectinesterase 3	1.36782	1.312	1.15967
											PGSC0003DMG400009081	Pectin methylesterase 1	1.67958	1.98466	1.99151
											PGSC0003DMG400008413	Endo-1,4-beta-D-glucanase	1.29085	1.10954	3.21028
											PGSC0003DMG400005206	Pectinesterase	2.49133	1.95721	1.24121
											PGSC0003DMG400003774	Endo-1,4-beta-glucanase	1.07266	1.0091	1.30057
											PGSC0003DMG400003124	Endo-1,4-beta-glucanase	1.01314	1.20613	2.98577
											PGSC0003DMG400003013	Beta-D-glucan exohydrolase	1.35555	1.193	1.20624
											PGSC0003DMG400002085	Pectinesterase	2.71247	2.84732	4.74673
GO:0009251	glucan catabolic process	GO_BiologicalProcess-EBI-UniProt-GOA-ACAP-ARAP_07.01.2023_00h00	0.00053543	0.0246298	1.20539e-06	6.02697e-06	[6]	Group2	21.7391	5	PGSC0003DMG401000668	Glycosyl hydrolase family 9	1.31554	1.38067	1.18008
											PGSC0003DMG400008413	Endo-1,4-beta-D-glucanase	1.29085	1.10954	3.21028
											PGSC0003DMG400003774	Endo-1,4-beta-glucanase	1.07266	1.0091	1.30057
											PGSC0003DMG400003124	Endo-1,4-beta-glucanase	1.01314	1.20613	2.98577
											PGSC0003DMG400003013	Beta-D-glucan exohydrolase	1.35555	1.193	1.20624
GO:0030245	cellulose catabolic process	GO_BiologicalProcess-EBI-UniProt-GOA-ACAP-ARAP_07.01.2023_00h00	0.000479566	0.0225396	1.20539e-06	6.02697e-06	[7, 8, 9]	Group2	30.7692	4	PGSC0003DMG401000668	Glycosyl hydrolase family 9	1.31554	1.38067	1.18008
											PGSC0003DMG400008413	Endo-1,4-beta-D-glucanase	1.29085	1.10954	3.21028
											PGSC0003DMG400003774	Endo-1,4-beta-glucanase	1.07266	1.0091	1.30057
											PGSC0003DMG400003124	Endo-1,4-beta-glucanase	1.01314	1.20613	2.98577
GO:0010033	response to organic substance	GO_BiologicalProcess-EBI-UniProt-GOA-ACAP-ARAP_07.01.2023_00h00	2.54237e-05	0.00165254	4.71763e-07	2.83058e-06	[3]	Group3	5.8663	43	PGSC0003DMG402003479	Oxidoreductase, 2OG-Fe(II) oxygenase family protein	1.68317	1.18198	1.56035
											PGSC0003DMG400040046	Ethylene response factor 5	2.7838	3.13927	3.56841
											PGSC0003DMG400036566	Ethylene response factor 5	3.37259	3.55427	4.01789
											PGSC0003DMG400029339	ARF domain class transcription factor	1.51044	1.11513	4.5574
											PGSC0003DMG400027632	Gibberellin 2-oxidase 2	6.7606	6.03897	4.52787
											PGSC0003DMG400026712	Conserved gene of unknown function	6.36293	5.1608	6.60721
											PGSC0003DMG400026709	SAUR family protein	4.30396	3.48895	6.31137
											PGSC0003DMG400026048	ERF1	4.83015	4.29552	4.90996
											PGSC0003DMG400025989	ERF1	1.48373	1.0502	1.80926
											PGSC0003DMG400025385	Senescence-associated protein	1.51424	1.23279	1.27935
											PGSC0003DMG400024336	Conserved gene of unknown function	1.34189	1.06047	1.14132
											PGSC0003DMG400021095	Gibberellin 2-oxidase 1	1.36219	1.33162	1.45741
											PGSC0003DMG400020364	Receptor protein kinase	1.78225	1.45227	1.9508
											PGSC0003DMG400020139	Auxin-induced protein 22B	2.0441	2.23831	4.13333
											PGSC0003DMG400019446	Annexin 11	1.63055	1.17749	1.55435
											PGSC0003DMG400018811	Erecta	1.10107	1.12425	2.69773
											PGSC0003DMG400017870	Auxin:hydrogen symporter	1.38467	1.20489	1.40552
											PGSC0003DMG400017246	1-aminocyclopropane-1-carboxylate oxidase homolog	1.65559	1.40838	1.04167
											PGSC0003DMG400016714	1-aminocyclopropane-1-carboxylate oxidase	1.94861	1.11106	1.78707
											PGSC0003DMG400016006	Pti4	1.49066	1.64647	1.56538
											PGSC0003DMG400016003	Ethylene responsive element binding protein C2	3.58374	3.7072	3.51665
											PGSC0003DMG400013765	ATP binding protein	1.28073	1.41119	1.47287
											PGSC0003DMG400011751	2-oxoglutarate-dependent dioxygenase	1.55519	1.24418	2.33826
											PGSC0003DMG400011033	Abscisic acid receptor PYL4	1.55172	2.15305	1.40268
											PGSC0003DMG400010753	Ethylene response factor 5	2.91308	3.10958	3.03642
											PGSC0003DMG400010750	ERF transcription factor	1.19266	1.49968	2.53707
											PGSC0003DMG400009716	LOB domain-containing protein	3.20632	2.3047	1.63801
											PGSC0003DMG400008379	Auxin efflux carrier	1.28348	1.24967	3.00517
											PGSC0003DMG400007818	Conserved gene of unknown function	1.2898	1.09447	1.78834
											PGSC0003DMG400007095	BES1/BZR1 homolog protein 4	1.3422	1.28267	2.88217
											PGSC0003DMG400007027	ERF1	1.54016	1.85718	1.21243
											PGSC0003DMG400006930	Transcription factor	1.60301	1.20377	1.81052
											PGSC0003DMG400006108	Nt-iaa2.3 deduced protein	1.19389	1.12591	1.38753
											PGSC0003DMG400006093	Auxin responsive protein	1.8037	1.42452	2.15962
											PGSC0003DMG400005338	Nt-iaa4.5 deduced protein	4.88972	4.6368	3.80996
											PGSC0003DMG400005327	Auxin-responsive protein IAA16	2.87857	2.37095	2.36976
											PGSC0003DMG400004131	Major latex	2.95151	1.82702	1.42129
											PGSC0003DMG400003880	Leucoanthocyanidin dioxygenase	1.91641	1.42161	2.21911
											PGSC0003DMG400003673	Auxin-induced SAUR	1.45388	1.54738	2.7418
											PGSC0003DMG400002945	Type-a response regulator	2.89314	3.28367	4.54236
											PGSC0003DMG400002272	Transcription factor AP2-EREBP	2.18868	1.55929	2.0837
											PGSC0003DMG400001614	SAUR family protein	2.35719	2.27248	3.27861
											PGSC0003DMG400001325	R2R3 Myb30 transcription factor	2.74731	2.43481	3.11081
GO:0070887	cellular response to chemical stimulus	GO_BiologicalProcess-EBI-UniProt-GOA-ACAP-ARAP_07.01.2023_00h00	4.3783e-07	3.28372e-05	4.71763e-07	2.83058e-06	[3]	Group3	7.30769	38	PGSC0003DMG402003646	Ascorbate peroxidase	2.32256	1.82086	1.77466
											PGSC0003DMG400040046	Ethylene response factor 5	2.7838	3.13927	3.56841
											PGSC0003DMG400036566	Ethylene response factor 5	3.37259	3.55427	4.01789
											PGSC0003DMG400032199	Peroxidase	3.56125	3.34162	4.16062
											PGSC0003DMG400029339	ARF domain class transcription factor	1.51044	1.11513	4.5574
											PGSC0003DMG400026048	ERF1	4.83015	4.29552	4.90996
											PGSC0003DMG400025989	ERF1	1.48373	1.0502	1.80926
											PGSC0003DMG400025385	Senescence-associated protein	1.51424	1.23279	1.27935
											PGSC0003DMG400024967	Peroxidase	2.15553	2.19997	1.66158
											PGSC0003DMG400024336	Conserved gene of unknown function	1.34189	1.06047	1.14132
											PGSC0003DMG400024285	Peroxidase 44	1.54201	1.16609	2.37603
											PGSC0003DMG400024253	Peroxidase 66	2.23569	2.4364	4.08019
											PGSC0003DMG400022341	Suberization-associated anionic peroxidase 2	1.16793	1.17413	1.74401
											PGSC0003DMG400020364	Receptor protein kinase	1.78225	1.45227	1.9508
											PGSC0003DMG400020139	Auxin-induced protein 22B	2.0441	2.23831	4.13333
											PGSC0003DMG400018811	Erecta	1.10107	1.12425	2.69773
											PGSC0003DMG400017870	Auxin:hydrogen symporter	1.38467	1.20489	1.40552
											PGSC0003DMG400016006	Pti4	1.49066	1.64647	1.56538
											PGSC0003DMG400016003	Ethylene responsive element binding protein C2	3.58374	3.7072	3.51665
											PGSC0003DMG400015035	Peroxidase	1.53233	1.85112	5.15343
											PGSC0003DMG400013765	ATP binding protein	1.28073	1.41119	1.47287
											PGSC0003DMG400011033	Abscisic acid receptor PYL4	1.55172	2.15305	1.40268
											PGSC0003DMG400010753	Ethylene response factor 5	2.91308	3.10958	3.03642
											PGSC0003DMG400010750	ERF transcription factor	1.19266	1.49968	2.53707
											PGSC0003DMG400009716	LOB domain-containing protein	3.20632	2.3047	1.63801
											PGSC0003DMG400008379	Auxin efflux carrier	1.28348	1.24967	3.00517
											PGSC0003DMG400007095	BES1/BZR1 homolog protein 4	1.3422	1.28267	2.88217
											PGSC0003DMG400007027	ERF1	1.54016	1.85718	1.21243
											PGSC0003DMG400006108	Nt-iaa2.3 deduced protein	1.19389	1.12591	1.38753
											PGSC0003DMG400006093	Auxin responsive protein	1.8037	1.42452	2.15962
											PGSC0003DMG400005338	Nt-iaa4.5 deduced protein	4.88972	4.6368	3.80996
											PGSC0003DMG400005327	Auxin-responsive protein IAA16	2.87857	2.37095	2.36976
											PGSC0003DMG400005279	Peroxidase	1.82106	1.74384	2.23783
											PGSC0003DMG400005273	Peroxidase	1.57112	1.73328	5.06578
											PGSC0003DMG400004131	Major latex	2.95151	1.82702	1.42129
											PGSC0003DMG400002945	Type-a response regulator	2.89314	3.28367	4.54236
											PGSC0003DMG400002272	Transcription factor AP2-EREBP	2.18868	1.55929	2.0837
											PGSC0003DMG400000511	Class III peroxidase	1.38972	1.35399	1.19501
GO:0009725	response to hormone	GO_BiologicalProcess-EBI-UniProt-GOA-ACAP-ARAP_07.01.2023_00h00	3.04155e-07	2.31158e-05	4.71763e-07	2.83058e-06	[3, 4]	Group3	7.59494	36	PGSC0003DMG400040046	Ethylene response factor 5	2.7838	3.13927	3.56841
											PGSC0003DMG400036566	Ethylene response factor 5	3.37259	3.55427	4.01789
											PGSC0003DMG400029339	ARF domain class transcription factor	1.51044	1.11513	4.5574
											PGSC0003DMG400026712	Conserved gene of unknown function	6.36293	5.1608	6.60721
											PGSC0003DMG400026709	SAUR family protein	4.30396	3.48895	6.31137
											PGSC0003DMG400026048	ERF1	4.83015	4.29552	4.90996
											PGSC0003DMG400025989	ERF1	1.48373	1.0502	1.80926
											PGSC0003DMG400025385	Senescence-associated protein	1.51424	1.23279	1.27935
											PGSC0003DMG400024336	Conserved gene of unknown function	1.34189	1.06047	1.14132
											PGSC0003DMG400020364	Receptor protein kinase	1.78225	1.45227	1.9508
											PGSC0003DMG400020139	Auxin-induced protein 22B	2.0441	2.23831	4.13333
											PGSC0003DMG400019446	Annexin 11	1.63055	1.17749	1.55435
											PGSC0003DMG400018811	Erecta	1.10107	1.12425	2.69773
											PGSC0003DMG400017870	Auxin:hydrogen symporter	1.38467	1.20489	1.40552
											PGSC0003DMG400016006	Pti4	1.49066	1.64647	1.56538
											PGSC0003DMG400016003	Ethylene responsive element binding protein C2	3.58374	3.7072	3.51665
											PGSC0003DMG400013765	ATP binding protein	1.28073	1.41119	1.47287
											PGSC0003DMG400011033	Abscisic acid receptor PYL4	1.55172	2.15305	1.40268
											PGSC0003DMG400010753	Ethylene response factor 5	2.91308	3.10958	3.03642
											PGSC0003DMG400010750	ERF transcription factor	1.19266	1.49968	2.53707
											PGSC0003DMG400009716	LOB domain-containing protein	3.20632	2.3047	1.63801
											PGSC0003DMG400008379	Auxin efflux carrier	1.28348	1.24967	3.00517
											PGSC0003DMG400007818	Conserved gene of unknown function	1.2898	1.09447	1.78834
											PGSC0003DMG400007095	BES1/BZR1 homolog protein 4	1.3422	1.28267	2.88217
											PGSC0003DMG400007027	ERF1	1.54016	1.85718	1.21243
											PGSC0003DMG400006930	Transcription factor	1.60301	1.20377	1.81052
											PGSC0003DMG400006108	Nt-iaa2.3 deduced protein	1.19389	1.12591	1.38753
											PGSC0003DMG400006093	Auxin responsive protein	1.8037	1.42452	2.15962
											PGSC0003DMG400005338	Nt-iaa4.5 deduced protein	4.88972	4.6368	3.80996
											PGSC0003DMG400005327	Auxin-responsive protein IAA16	2.87857	2.37095	2.36976
											PGSC0003DMG400004131	Major latex	2.95151	1.82702	1.42129
											PGSC0003DMG400003673	Auxin-induced SAUR	1.45388	1.54738	2.7418
											PGSC0003DMG400002945	Type-a response regulator	2.89314	3.28367	4.54236
											PGSC0003DMG400002272	Transcription factor AP2-EREBP	2.18868	1.55929	2.0837
											PGSC0003DMG400001614	SAUR family protein	2.35719	2.27248	3.27861
											PGSC0003DMG400001325	R2R3 Myb30 transcription factor	2.74731	2.43481	3.11081
GO:0009733	response to auxin	GO_BiologicalProcess-EBI-UniProt-GOA-ACAP-ARAP_07.01.2023_00h00	6.42674e-05	0.00372751	4.71763e-07	2.83058e-06	[4, 5]	Group3	8.94737	17	PGSC0003DMG400029339	ARF domain class transcription factor	1.51044	1.11513	4.5574
											PGSC0003DMG400026712	Conserved gene of unknown function	6.36293	5.1608	6.60721
											PGSC0003DMG400026709	SAUR family protein	4.30396	3.48895	6.31137
											PGSC0003DMG400025385	Senescence-associated protein	1.51424	1.23279	1.27935
											PGSC0003DMG400024336	Conserved gene of unknown function	1.34189	1.06047	1.14132
											PGSC0003DMG400020139	Auxin-induced protein 22B	2.0441	2.23831	4.13333
											PGSC0003DMG400017870	Auxin:hydrogen symporter	1.38467	1.20489	1.40552
											PGSC0003DMG400013765	ATP binding protein	1.28073	1.41119	1.47287
											PGSC0003DMG400008379	Auxin efflux carrier	1.28348	1.24967	3.00517
											PGSC0003DMG400006930	Transcription factor	1.60301	1.20377	1.81052
											PGSC0003DMG400006108	Nt-iaa2.3 deduced protein	1.19389	1.12591	1.38753
											PGSC0003DMG400006093	Auxin responsive protein	1.8037	1.42452	2.15962
											PGSC0003DMG400005338	Nt-iaa4.5 deduced protein	4.88972	4.6368	3.80996
											PGSC0003DMG400005327	Auxin-responsive protein IAA16	2.87857	2.37095	2.36976
											PGSC0003DMG400003673	Auxin-induced SAUR	1.45388	1.54738	2.7418
											PGSC0003DMG400001614	SAUR family protein	2.35719	2.27248	3.27861
											PGSC0003DMG400001325	R2R3 Myb30 transcription factor	2.74731	2.43481	3.11081
GO:0009755	hormone-mediated signaling pathway	GO_BiologicalProcess-EBI-UniProt-GOA-ACAP-ARAP_07.01.2023_00h00	1.79211e-07	1.37993e-05	4.71763e-07	2.83058e-06	[3, 4, 5, 6]	Group3	9.12052	28	PGSC0003DMG400040046	Ethylene response factor 5	2.7838	3.13927	3.56841
											PGSC0003DMG400036566	Ethylene response factor 5	3.37259	3.55427	4.01789
											PGSC0003DMG400029339	ARF domain class transcription factor	1.51044	1.11513	4.5574
											PGSC0003DMG400026048	ERF1	4.83015	4.29552	4.90996
											PGSC0003DMG400025989	ERF1	1.48373	1.0502	1.80926
											PGSC0003DMG400025385	Senescence-associated protein	1.51424	1.23279	1.27935
											PGSC0003DMG400024336	Conserved gene of unknown function	1.34189	1.06047	1.14132
											PGSC0003DMG400020364	Receptor protein kinase	1.78225	1.45227	1.9508
											PGSC0003DMG400020139	Auxin-induced protein 22B	2.0441	2.23831	4.13333
											PGSC0003DMG400018811	Erecta	1.10107	1.12425	2.69773
											PGSC0003DMG400017870	Auxin:hydrogen symporter	1.38467	1.20489	1.40552
											PGSC0003DMG400016006	Pti4	1.49066	1.64647	1.56538
											PGSC0003DMG400016003	Ethylene responsive element binding protein C2	3.58374	3.7072	3.51665
											PGSC0003DMG400013765	ATP binding protein	1.28073	1.41119	1.47287
											PGSC0003DMG400011033	Abscisic acid receptor PYL4	1.55172	2.15305	1.40268
											PGSC0003DMG400010753	Ethylene response factor 5	2.91308	3.10958	3.03642
											PGSC0003DMG400010750	ERF transcription factor	1.19266	1.49968	2.53707
											PGSC0003DMG400009716	LOB domain-containing protein	3.20632	2.3047	1.63801
											PGSC0003DMG400008379	Auxin efflux carrier	1.28348	1.24967	3.00517
											PGSC0003DMG400007095	BES1/BZR1 homolog protein 4	1.3422	1.28267	2.88217
											PGSC0003DMG400007027	ERF1	1.54016	1.85718	1.21243
											PGSC0003DMG400006108	Nt-iaa2.3 deduced protein	1.19389	1.12591	1.38753
											PGSC0003DMG400006093	Auxin responsive protein	1.8037	1.42452	2.15962
											PGSC0003DMG400005338	Nt-iaa4.5 deduced protein	4.88972	4.6368	3.80996
											PGSC0003DMG400005327	Auxin-responsive protein IAA16	2.87857	2.37095	2.36976
											PGSC0003DMG400004131	Major latex	2.95151	1.82702	1.42129
											PGSC0003DMG400002945	Type-a response regulator	2.89314	3.28367	4.54236
											PGSC0003DMG400002272	Transcription factor AP2-EREBP	2.18868	1.55929	2.0837
GO:0000160	phosphorelay signal transduction system	GO_BiologicalProcess-EBI-UniProt-GOA-ACAP-ARAP_07.01.2023_00h00	2.81894e-05	0.00177593	4.71763e-07	2.83058e-06	[4, 5, 6]	Group3	12.6316	12	PGSC0003DMG400040046	Ethylene response factor 5	2.7838	3.13927	3.56841
											PGSC0003DMG400036566	Ethylene response factor 5	3.37259	3.55427	4.01789
											PGSC0003DMG400026048	ERF1	4.83015	4.29552	4.90996
											PGSC0003DMG400025989	ERF1	1.48373	1.0502	1.80926
											PGSC0003DMG400016006	Pti4	1.49066	1.64647	1.56538
											PGSC0003DMG400016003	Ethylene responsive element binding protein C2	3.58374	3.7072	3.51665
											PGSC0003DMG400015766	Phytochrome A	1.31483	1.31531	1.81019
											PGSC0003DMG400010753	Ethylene response factor 5	2.91308	3.10958	3.03642
											PGSC0003DMG400010750	ERF transcription factor	1.19266	1.49968	2.53707
											PGSC0003DMG400007027	ERF1	1.54016	1.85718	1.21243
											PGSC0003DMG400002945	Type-a response regulator	2.89314	3.28367	4.54236
											PGSC0003DMG400002272	Transcription factor AP2-EREBP	2.18868	1.55929	2.0837
GO:0009734	auxin-activated signaling pathway	GO_BiologicalProcess-EBI-UniProt-GOA-ACAP-ARAP_07.01.2023_00h00	9.14548e-05	0.00521292	4.71763e-07	2.83058e-06	[4, 5, 6, 7]	Group3	12.0879	11	PGSC0003DMG400029339	ARF domain class transcription factor	1.51044	1.11513	4.5574
											PGSC0003DMG400025385	Senescence-associated protein	1.51424	1.23279	1.27935
											PGSC0003DMG400024336	Conserved gene of unknown function	1.34189	1.06047	1.14132
											PGSC0003DMG400020139	Auxin-induced protein 22B	2.0441	2.23831	4.13333
											PGSC0003DMG400017870	Auxin:hydrogen symporter	1.38467	1.20489	1.40552
											PGSC0003DMG400013765	ATP binding protein	1.28073	1.41119	1.47287
											PGSC0003DMG400008379	Auxin efflux carrier	1.28348	1.24967	3.00517
											PGSC0003DMG400006108	Nt-iaa2.3 deduced protein	1.19389	1.12591	1.38753
											PGSC0003DMG400006093	Auxin responsive protein	1.8037	1.42452	2.15962
											PGSC0003DMG400005338	Nt-iaa4.5 deduced protein	4.88972	4.6368	3.80996
											PGSC0003DMG400005327	Auxin-responsive protein IAA16	2.87857	2.37095	2.36976
GO:0009873	ethylene-activated signaling pathway	GO_BiologicalProcess-EBI-UniProt-GOA-ACAP-ARAP_07.01.2023_00h00	1.51825e-05	0.00101723	4.71763e-07	2.83058e-06	[4, 5, 6, 7]	Group3	16.129	10	PGSC0003DMG400040046	Ethylene response factor 5	2.7838	3.13927	3.56841
											PGSC0003DMG400036566	Ethylene response factor 5	3.37259	3.55427	4.01789
											PGSC0003DMG400026048	ERF1	4.83015	4.29552	4.90996
											PGSC0003DMG400025989	ERF1	1.48373	1.0502	1.80926
											PGSC0003DMG400016006	Pti4	1.49066	1.64647	1.56538
											PGSC0003DMG400016003	Ethylene responsive element binding protein C2	3.58374	3.7072	3.51665
											PGSC0003DMG400010753	Ethylene response factor 5	2.91308	3.10958	3.03642
											PGSC0003DMG400010750	ERF transcription factor	1.19266	1.49968	2.53707
											PGSC0003DMG400007027	ERF1	1.54016	1.85718	1.21243
											PGSC0003DMG400002272	Transcription factor AP2-EREBP	2.18868	1.55929	2.0837
GO:0005975	carbohydrate metabolic process	GO_BiologicalProcess-EBI-UniProt-GOA-ACAP-ARAP_07.01.2023_00h00	0.000356421	0.0174646	0.000220279	0.000660838	[3]	Group4	5.88235	32	PGSC0003DMG400012666	Ribulose bisphosphate carboxylase small chain 2C, chloroplastic	2.75708	2.65063	3.58931
											PGSC0003DMG402017934	Pectinesterase	2.03278	1.90545	2.10034
											PGSC0003DMG402001531	Chitinase 134	2.4817	2.12059	2.62894
											PGSC0003DMG401001316	Non-cell-autonomous protein pathway1	1.31554	1.38067	1.18008
											PGSC0003DMG401000668	Glycosyl hydrolase family 9	4.19338	4.00633	2.85217
											PGSC0003DMG400031791	Pectinesterase	2.27345	2.79125	1.93197
											PGSC0003DMG400031065	Pectate lyase	1.8018	1.48619	2.02714
											PGSC0003DMG400031031	Alpha-l-fucosidase	2.54669	2.55146	5.40103
											PGSC0003DMG400029974	Conserved gene of unknown function	1.83059	1.92577	3.36506
											PGSC0003DMG400028773	Conserved gene of unknown function	2.75646	2.15894	2.17109
											PGSC0003DMG400025239	Beta-glucosidase	1.29506	1.23087	1.47157
											PGSC0003DMG400024755	Xyloglucan endotransglucosylase/hydrolase 1	2.68546	2.32987	4.50741
											PGSC0003DMG400020156	Pectase lyase	1.41909	1.58018	1.60544
											PGSC0003DMG400015933	Pectinesterase PPE8B	1.87982	1.81414	6.00242
											PGSC0003DMG400013516	Polygalacturonase	1.74419	1.18604	3.07912
											PGSC0003DMG400012156	Polygalacturonase	1.37828	1.28998	2.19892
											PGSC0003DMG400010771	Pectate lyase	2.27713	1.99736	5.26353
											PGSC0003DMG400009484	Periplasmic beta-glucosidase	1.89246	1.64976	1.91344
											PGSC0003DMG400009177	Pectinesterase 3	1.36782	1.312	1.15967
											PGSC0003DMG400009081	Pectin methylesterase 1	1.67958	1.98466	1.99151
											PGSC0003DMG400008413	Endo-1,4-beta-D-glucanase	1.29085	1.10954	3.21028
											PGSC0003DMG400008368	Beta-1,3-glucanase, acidic	3.38545	3.31874	3.90115
											PGSC0003DMG400005206	Pectinesterase	2.49133	1.95721	1.24121
											PGSC0003DMG400004790	Invertase	1.82803	1.58447	2.22141
											PGSC0003DMG400004109	Xyloglucan endotransglycosylase hydrolase	1.82424	1.6762	2.50363
											PGSC0003DMG400003774	Endo-1,4-beta-glucanase	1.07266	1.0091	1.30057
											PGSC0003DMG400003124	Endo-1,4-beta-glucanase	1.01314	1.20613	2.98577
											PGSC0003DMG400003013	Beta-D-glucan exohydrolase	1.35555	1.193	1.20624
											PGSC0003DMG400002085	Pectinesterase	2.71247	2.84732	4.74673
											PGSC0003DMG400002084	Xyloglucan endotransglucosylase/hydrolase protein A	2.55216	2.19177	2.30922
											PGSC0003DMG400001596	Putative neutral invertase	1.1966	1.05423	2.64775
											PGSC0003DMG400001317	Non-cell-autonomous protein pathway2	2.01123	1.68095	1.70184
GO:1901575	organic substance catabolic process	GO_BiologicalProcess-EBI-UniProt-GOA-ACAP-ARAP_07.01.2023_00h00	4.50167e-05	0.002701	0.000220279	0.000660838	[3]	Group4	5.49199	48	PGSC0003DMG402017934	Pectinesterase	2.75708	2.65063	3.58931
											PGSC0003DMG402003646	Ascorbate peroxidase	2.32256	1.82086	1.77466
											PGSC0003DMG402001531	Chitinase 134	2.03278	1.90545	2.10034
											PGSC0003DMG401017380	Cytosolic acetoacetyl-coenzyme A thiolase	1.35962	1.0438	1.44163
											PGSC0003DMG401001316	Non-cell-autonomous protein pathway1	2.4817	2.12059	2.62894
											PGSC0003DMG401000668	Glycosyl hydrolase family 9	1.31554	1.38067	1.18008
											PGSC0003DMG400032199	Peroxidase	3.56125	3.34162	4.16062
											PGSC0003DMG400031791	Pectinesterase	4.19338	4.00633	2.85217
											PGSC0003DMG400031457	Phenylalanine ammonia-lyase 1	1.75148	2.13516	2.83315
											PGSC0003DMG400031065	Pectate lyase	2.27345	2.79125	1.93197
											PGSC0003DMG400031031	Alpha-l-fucosidase	1.8018	1.48619	2.02714
											PGSC0003DMG400029400	Cysteine protease 14	2.89978	2.56523	4.91215
											PGSC0003DMG400027632	Gibberellin 2-oxidase 2	6.7606	6.03897	4.52787
											PGSC0003DMG400024987	Cysteine proteinase	5.51159	5.27719	5.90688
											PGSC0003DMG400024967	Peroxidase	2.15553	2.19997	1.66158
											PGSC0003DMG400024285	Peroxidase 44	1.54201	1.16609	2.37603
											PGSC0003DMG400024253	Peroxidase 66	2.23569	2.4364	4.08019
											PGSC0003DMG400023608	Fumarylacetoacetate hydrolase	1.71064	1.4181	1.42708
											PGSC0003DMG400022715	Phosphoesterase family protein	1.01598	1.07823	1.14909
											PGSC0003DMG400022341	Suberization-associated anionic peroxidase 2	1.16793	1.17413	1.74401
											PGSC0003DMG400021814	Conserved gene of unknown function	1.24245	1.33717	2.2551
											PGSC0003DMG400021095	Gibberellin 2-oxidase 1	1.36219	1.33162	1.45741
											PGSC0003DMG400020156	Pectase lyase	2.68546	2.32987	4.50741
											PGSC0003DMG400015933	Pectinesterase PPE8B	1.41909	1.58018	1.60544
											PGSC0003DMG400015265	Phospholipase C 4	1.31077	1.25788	2.24012
											PGSC0003DMG400015035	Peroxidase	1.53233	1.85112	5.15343
											PGSC0003DMG400013488	F-box/kelch protein	1.17052	1.43973	1.58899
											PGSC0003DMG400013331	Glutamate decarboxylase isoform2	1.04331	1.07075	1.06056
											PGSC0003DMG400010771	Pectate lyase	2.27713	1.99736	5.26353
											PGSC0003DMG400010221	Phospholipase A1	2.99373	2.27803	4.95365
											PGSC0003DMG400010220	Phospholipase A1	10.8468	10.4471	10.2708
											PGSC0003DMG400009921	Cysteine protease 14	4.38093	3.89268	4.43476
											PGSC0003DMG400009484	Periplasmic beta-glucosidase	1.89246	1.64976	1.91344
											PGSC0003DMG400009177	Pectinesterase 3	1.36782	1.312	1.15967
											PGSC0003DMG400009081	Pectin methylesterase 1	1.67958	1.98466	1.99151
											PGSC0003DMG400008413	Endo-1,4-beta-D-glucanase	1.29085	1.10954	3.21028
											PGSC0003DMG400007335	Apyrase 3	3.32322	2.19088	2.84163
											PGSC0003DMG400005899	CCR4-associated factor	2.53384	3.58415	2.97514
											PGSC0003DMG400005279	Peroxidase	1.82106	1.74384	2.23783
											PGSC0003DMG400005273	Peroxidase	1.57112	1.73328	5.06578
											PGSC0003DMG400005206	Pectinesterase	2.49133	1.95721	1.24121
											PGSC0003DMG400003774	Endo-1,4-beta-glucanase	1.07266	1.0091	1.30057
											PGSC0003DMG400003512	Laccase	4.10484	3.59911	6.75214
											PGSC0003DMG400003124	Endo-1,4-beta-glucanase	1.01314	1.20613	2.98577
											PGSC0003DMG400003013	Beta-D-glucan exohydrolase	1.35555	1.193	1.20624
											PGSC0003DMG400002085	Pectinesterase	2.71247	2.84732	4.74673
											PGSC0003DMG400001596	Putative neutral invertase	1.1966	1.05423	2.64775
											PGSC0003DMG400001317	Non-cell-autonomous protein pathway2	2.01123	1.68095	1.70184
GO:0005976	polysaccharide metabolic process	GO_BiologicalProcess-EBI-UniProt-GOA-ACAP-ARAP_07.01.2023_00h00	2.49135e-05	0.00164429	0.000220279	0.000660838	[4]	Group4	8.92019	19	PGSC0003DMG402017934	Pectinesterase	2.75708	2.65063	3.58931
											PGSC0003DMG401000668	Glycosyl hydrolase family 9	1.31554	1.38067	1.18008
											PGSC0003DMG400031791	Pectinesterase	4.19338	4.00633	2.85217
											PGSC0003DMG400031065	Pectate lyase	2.27345	2.79125	1.93197
											PGSC0003DMG400024755	Xyloglucan endotransglucosylase/hydrolase 1	1.29506	1.23087	1.47157
											PGSC0003DMG400020156	Pectase lyase	2.68546	2.32987	4.50741
											PGSC0003DMG400015933	Pectinesterase PPE8B	1.41909	1.58018	1.60544
											PGSC0003DMG400010771	Pectate lyase	2.27713	1.99736	5.26353
											PGSC0003DMG400009484	Periplasmic beta-glucosidase	1.89246	1.64976	1.91344
											PGSC0003DMG400009177	Pectinesterase 3	1.36782	1.312	1.15967
											PGSC0003DMG400009081	Pectin methylesterase 1	1.67958	1.98466	1.99151
											PGSC0003DMG400008413	Endo-1,4-beta-D-glucanase	1.29085	1.10954	3.21028
											PGSC0003DMG400005206	Pectinesterase	2.49133	1.95721	1.24121
											PGSC0003DMG400004109	Xyloglucan endotransglycosylase hydrolase	1.82424	1.6762	2.50363
											PGSC0003DMG400003774	Endo-1,4-beta-glucanase	1.07266	1.0091	1.30057
											PGSC0003DMG400003124	Endo-1,4-beta-glucanase	1.01314	1.20613	2.98577
											PGSC0003DMG400003013	Beta-D-glucan exohydrolase	1.35555	1.193	1.20624
											PGSC0003DMG400002085	Pectinesterase	2.71247	2.84732	4.74673
											PGSC0003DMG400002084	Xyloglucan endotransglucosylase/hydrolase protein A	2.55216	2.19177	2.30922
GO:0016052	carbohydrate catabolic process	GO_BiologicalProcess-EBI-UniProt-GOA-ACAP-ARAP_07.01.2023_00h00	1.20539e-06	8.79937e-05	0.000220279	0.000660838	[4]	Group4	11.465	19	PGSC0003DMG402017934	Pectinesterase	2.75708	2.65063	3.58931
											PGSC0003DMG401001316	Non-cell-autonomous protein pathway1	2.4817	2.12059	2.62894
											PGSC0003DMG401000668	Glycosyl hydrolase family 9	1.31554	1.38067	1.18008
											PGSC0003DMG400031791	Pectinesterase	4.19338	4.00633	2.85217
											PGSC0003DMG400031065	Pectate lyase	2.27345	2.79125	1.93197
											PGSC0003DMG400020156	Pectase lyase	2.68546	2.32987	4.50741
											PGSC0003DMG400015933	Pectinesterase PPE8B	1.41909	1.58018	1.60544
											PGSC0003DMG400010771	Pectate lyase	2.27713	1.99736	5.26353
											PGSC0003DMG400009484	Periplasmic beta-glucosidase	1.89246	1.64976	1.91344
											PGSC0003DMG400009177	Pectinesterase 3	1.36782	1.312	1.15967
											PGSC0003DMG400009081	Pectin methylesterase 1	1.67958	1.98466	1.99151
											PGSC0003DMG400008413	Endo-1,4-beta-D-glucanase	1.29085	1.10954	3.21028
											PGSC0003DMG400005206	Pectinesterase	2.49133	1.95721	1.24121
											PGSC0003DMG400003774	Endo-1,4-beta-glucanase	1.07266	1.0091	1.30057
											PGSC0003DMG400003124	Endo-1,4-beta-glucanase	1.01314	1.20613	2.98577
											PGSC0003DMG400003013	Beta-D-glucan exohydrolase	1.35555	1.193	1.20624
											PGSC0003DMG400002085	Pectinesterase	2.71247	2.84732	4.74673
											PGSC0003DMG400001596	Putative neutral invertase	1.1966	1.05423	2.64775
											PGSC0003DMG400001317	Non-cell-autonomous protein pathway2	2.01123	1.68095	1.70184
GO:0000272	polysaccharide catabolic process	GO_BiologicalProcess-EBI-UniProt-GOA-ACAP-ARAP_07.01.2023_00h00	1.60449e-08	1.2515e-06	0.000220279	0.000660838	[5]	Group4	17.2043	16	PGSC0003DMG402017934	Pectinesterase	2.75708	2.65063	3.58931
											PGSC0003DMG401000668	Glycosyl hydrolase family 9	1.31554	1.38067	1.18008
											PGSC0003DMG400031791	Pectinesterase	4.19338	4.00633	2.85217
											PGSC0003DMG400031065	Pectate lyase	2.27345	2.79125	1.93197
											PGSC0003DMG400020156	Pectase lyase	2.68546	2.32987	4.50741
											PGSC0003DMG400015933	Pectinesterase PPE8B	1.41909	1.58018	1.60544
											PGSC0003DMG400010771	Pectate lyase	2.27713	1.99736	5.26353
											PGSC0003DMG400009484	Periplasmic beta-glucosidase	1.89246	1.64976	1.91344
											PGSC0003DMG400009177	Pectinesterase 3	1.36782	1.312	1.15967
											PGSC0003DMG400009081	Pectin methylesterase 1	1.67958	1.98466	1.99151
											PGSC0003DMG400008413	Endo-1,4-beta-D-glucanase	1.29085	1.10954	3.21028
											PGSC0003DMG400005206	Pectinesterase	2.49133	1.95721	1.24121
											PGSC0003DMG400003774	Endo-1,4-beta-glucanase	1.07266	1.0091	1.30057
											PGSC0003DMG400003124	Endo-1,4-beta-glucanase	1.01314	1.20613	2.98577
											PGSC0003DMG400003013	Beta-D-glucan exohydrolase	1.35555	1.193	1.20624
											PGSC0003DMG400002085	Pectinesterase	2.71247	2.84732	4.74673
GO:0042545	cell wall modification	GO_BiologicalProcess-EBI-UniProt-GOA-ACAP-ARAP_07.01.2023_00h00	0.000100261	0.00551436	0.000220279	0.000660838	[4, 6]	Group4	16.3265	8	PGSC0003DMG402017934	Pectinesterase	2.75708	2.65063	3.58931
											PGSC0003DMG400031791	Pectinesterase	4.19338	4.00633	2.85217
											PGSC0003DMG400015933	Pectinesterase PPE8B	1.41909	1.58018	1.60544
											PGSC0003DMG400009177	Pectinesterase 3	1.36782	1.312	1.15967
											PGSC0003DMG400009081	Pectin methylesterase 1	1.67958	1.98466	1.99151
											PGSC0003DMG400005206	Pectinesterase	2.49133	1.95721	1.24121
											PGSC0003DMG400004109	Xyloglucan endotransglycosylase hydrolase	1.82424	1.6762	2.50363
											PGSC0003DMG400002085	Pectinesterase	2.71247	2.84732	4.74673
GO:0009251	glucan catabolic process	GO_BiologicalProcess-EBI-UniProt-GOA-ACAP-ARAP_07.01.2023_00h00	0.00053543	0.0246298	0.000220279	0.000660838	[6]	Group4	21.7391	5	PGSC0003DMG401000668	Glycosyl hydrolase family 9	1.31554	1.38067	1.18008
											PGSC0003DMG400008413	Endo-1,4-beta-D-glucanase	1.29085	1.10954	3.21028
											PGSC0003DMG400003774	Endo-1,4-beta-glucanase	1.07266	1.0091	1.30057
											PGSC0003DMG400003124	Endo-1,4-beta-glucanase	1.01314	1.20613	2.98577
											PGSC0003DMG400003013	Beta-D-glucan exohydrolase	1.35555	1.193	1.20624
GO:0045490	pectin catabolic process	GO_BiologicalProcess-EBI-UniProt-GOA-ACAP-ARAP_07.01.2023_00h00	6.97339e-06	0.000481164	0.000220279	0.000660838	[6, 7]	Group4	17.5439	10	PGSC0003DMG402017934	Pectinesterase	2.75708	2.65063	3.58931
											PGSC0003DMG400031791	Pectinesterase	4.19338	4.00633	2.85217
											PGSC0003DMG400031065	Pectate lyase	2.27345	2.79125	1.93197
											PGSC0003DMG400020156	Pectase lyase	2.68546	2.32987	4.50741
											PGSC0003DMG400015933	Pectinesterase PPE8B	1.41909	1.58018	1.60544
											PGSC0003DMG400010771	Pectate lyase	2.27713	1.99736	5.26353
											PGSC0003DMG400009177	Pectinesterase 3	1.36782	1.312	1.15967
											PGSC0003DMG400009081	Pectin methylesterase 1	1.67958	1.98466	1.99151
											PGSC0003DMG400005206	Pectinesterase	2.49133	1.95721	1.24121
											PGSC0003DMG400002085	Pectinesterase	2.71247	2.84732	4.74673
GO:0031323	regulation of cellular metabolic process	GO_BiologicalProcess-EBI-UniProt-GOA-ACAP-ARAP_07.01.2023_00h00	0.00015891	0.00858112	0.00060796	0.00060796	[3, 4]	Group5	4.5912	73	PGSC0003DMG403007838	Purple acid phosphatase 3	4.1858	3.8482	3.23336
											PGSC0003DMG402012500	Homeobox-leucine zipper protein	2.04544	1.52576	2.13681
											PGSC0003DMG401022600	MYC1	1.11242	1.11805	2.53664
											PGSC0003DMG401007810	Transcription factor RF2a	2.00674	1.97766	8.05156
											PGSC0003DMG400041467	Zinc-finger protein	4.16319	4.84118	4.18512
											PGSC0003DMG400040046	Ethylene response factor 5	2.7838	3.13927	3.56841
											PGSC0003DMG400036566	Ethylene response factor 5	3.37259	3.55427	4.01789
											PGSC0003DMG400033694	Zinc finger homeodomain protein SZF-HD1	2.35921	1.87748	2.20902
											PGSC0003DMG400030384	Conserved gene of unknown function	1.34605	1.86023	2.9234
											PGSC0003DMG400029339	ARF domain class transcription factor	1.51044	1.11513	4.5574
											PGSC0003DMG400028520	WRKY transcription factor 1	1.94339	1.78759	1.56792
											PGSC0003DMG400028500	Protein PPLZ02	1.63678	1.29735	1.30076
											PGSC0003DMG400028098	Myb RL3	2.4101	2.54061	4.40014
											PGSC0003DMG400026048	ERF1	4.83015	4.29552	4.90996
											PGSC0003DMG400026025	AG-motif binding protein-3	3.09645	3.08937	6.01819
											PGSC0003DMG400025989	ERF1	1.48373	1.0502	1.80926
											PGSC0003DMG400024781	GRAS4	1.05691	1.25421	1.61368
											PGSC0003DMG400023395	Conserved gene of unknown function	3.3239	3.17225	6.15318
											PGSC0003DMG400023056	Transcription regulator	2.92034	2.87897	4.91833
											PGSC0003DMG400022667	AP2/ERF domain-containing transcription factor	5.53366	5.30792	2.04903
											PGSC0003DMG400022431	Zinc finger, Dof-type	3.64957	2.85223	4.60198
											PGSC0003DMG400021401	Transcription factor	2.96038	2.63096	1.80822
											PGSC0003DMG400021278	Homeobox-leucine zipper protein ATHB-52	7.47795	6.75957	6.6417
											PGSC0003DMG400020139	Auxin-induced protein 22B	2.0441	2.23831	4.13333
											PGSC0003DMG400018581	AP2/ERF domain-containing transcription factor	8.64896	7.27943	6.65699
											PGSC0003DMG400018279	MYB domain class transcription factor	3.19308	3.22538	3.60898
											PGSC0003DMG400018113	R2r3-myb transcription factor	1.61903	1.67706	2.44226
											PGSC0003DMG400017223	Protein 2	1.08891	1.32839	1.67623
											PGSC0003DMG400016142	Cyclin D2.1 protein	1.34584	1.04133	2.14118
											PGSC0003DMG400016006	Pti4	1.49066	1.64647	1.56538
											PGSC0003DMG400016003	Ethylene responsive element binding protein C2	3.58374	3.7072	3.51665
											PGSC0003DMG400015770	Cyclin-dependent kinase inhibitor	1.18793	1.0924	1.84345
											PGSC0003DMG400015767	Myb-like transcription factor	1.72244	1.55034	5.82647
											PGSC0003DMG400015766	Phytochrome A	1.31483	1.31531	1.81019
											PGSC0003DMG400015482	Transcription factor bHLH63	2.08395	1.79887	2.28757
											PGSC0003DMG400014590	High mobility group protein	1.77767	1.33147	2.13118
											PGSC0003DMG400013765	ATP binding protein	1.28073	1.41119	1.47287
											PGSC0003DMG400011765	AG-motif binding protein-3	6.64291	6.1514	7.41545
											PGSC0003DMG400011548	Zinc finger DNA-binding protein	4.94998	5.50259	5.38188
											PGSC0003DMG400011268	NAC domain class transcription factor	5.44697	5.66505	3.73224
											PGSC0003DMG400011171	Transcription factor	2.41988	1.43809	2.66413
											PGSC0003DMG400011033	Abscisic acid receptor PYL4	1.55172	2.15305	1.40268
											PGSC0003DMG400010753	Ethylene response factor 5	2.91308	3.10958	3.03642
											PGSC0003DMG400010750	ERF transcription factor	1.19266	1.49968	2.53707
											PGSC0003DMG400009716	LOB domain-containing protein	3.20632	2.3047	1.63801
											PGSC0003DMG400009388	Transcription factor RF2a	3.72566	3.15896	4.09586
											PGSC0003DMG400008677	NAC domain protein	2.90177	2.41539	2.77084
											PGSC0003DMG400007601	ATOFP13/OFP13	2.2962	2.03803	1.81203
											PGSC0003DMG400007458	RAV	1.63244	1.12982	1.36087
											PGSC0003DMG400007095	BES1/BZR1 homolog protein 4	1.3422	1.28267	2.88217
											PGSC0003DMG400007027	ERF1	1.54016	1.85718	1.21243
											PGSC0003DMG400006930	Transcription factor	1.60301	1.20377	1.81052
											PGSC0003DMG400006108	Nt-iaa2.3 deduced protein	1.19389	1.12591	1.38753
											PGSC0003DMG400006093	Auxin responsive protein	1.8037	1.42452	2.15962
											PGSC0003DMG400005899	CCR4-associated factor	2.53384	3.58415	2.97514
											PGSC0003DMG400005860	DNA binding protein	1.36942	1.34858	1.44876
											PGSC0003DMG400005857	Transcription factor	1.01229	1.47397	1.12552
											PGSC0003DMG400005725	DNA binding protein	1.73521	1.03868	1.14882
											PGSC0003DMG400005338	Nt-iaa4.5 deduced protein	4.88972	4.6368	3.80996
											PGSC0003DMG400005327	Auxin-responsive protein IAA16	2.87857	2.37095	2.36976
											PGSC0003DMG400004499	Homeobox protein	2.24098	1.79693	3.3914
											PGSC0003DMG400004332	NAC domain protein	2.44735	2.22146	2.64504
											PGSC0003DMG400004129	Conserved gene of unknown function	2.3445	1.32569	1.48819
											PGSC0003DMG400004039	DNA binding protein	6.42131	5.81875	9.4768
											PGSC0003DMG400003736	Transcription factor	1.38713	1.05144	2.00752
											PGSC0003DMG400003139	Conserved gene of unknown function	1.93234	2.2076	7.44476
											PGSC0003DMG400002899	AP2/ERF domain-containing transcription factor	3.79233	4.90528	2.86747
											PGSC0003DMG400002272	Transcription factor AP2-EREBP	2.18868	1.55929	2.0837
											PGSC0003DMG400001325	R2R3 Myb30 transcription factor	2.74731	2.43481	3.11081
											PGSC0003DMG400000910	AP2/ERF domain-containing transcription factor	2.34057	2.38067	1.14097
											PGSC0003DMG400000811	RAV transcription factor	2.99458	3.33435	3.11197
											PGSC0003DMG400000711	Basic helix-loop-helix protein BHLH7	1.29563	1.02613	2.20842
											PGSC0003DMG400000374	Conserved gene of unknown function	1.43291	1.27826	1.11468
GO:0051171	regulation of nitrogen compound metabolic process	GO_BiologicalProcess-EBI-UniProt-GOA-ACAP-ARAP_07.01.2023_00h00	0.000169781	0.00882861	0.00060796	0.00060796	[3, 4]	Group5	4.57921	74	PGSC0003DMG402012500	Homeobox-leucine zipper protein	2.04544	1.52576	2.13681
											PGSC0003DMG401022600	MYC1	1.11242	1.11805	2.53664
											PGSC0003DMG401007810	Transcription factor RF2a	2.00674	1.97766	8.05156
											PGSC0003DMG400041467	Zinc-finger protein	4.16319	4.84118	4.18512
											PGSC0003DMG400040046	Ethylene response factor 5	2.7838	3.13927	3.56841
											PGSC0003DMG400036566	Ethylene response factor 5	3.37259	3.55427	4.01789
											PGSC0003DMG400033694	Zinc finger homeodomain protein SZF-HD1	2.35921	1.87748	2.20902
											PGSC0003DMG400030384	Conserved gene of unknown function	1.34605	1.86023	2.9234
											PGSC0003DMG400029339	ARF domain class transcription factor	1.51044	1.11513	4.5574
											PGSC0003DMG400028520	WRKY transcription factor 1	1.94339	1.78759	1.56792
											PGSC0003DMG400028500	Protein PPLZ02	1.63678	1.29735	1.30076
											PGSC0003DMG400028098	Myb RL3	2.4101	2.54061	4.40014
											PGSC0003DMG400027053	Kunitz trypsin inhibitor	1.80855	1.26698	1.29729
											PGSC0003DMG400026048	ERF1	4.83015	4.29552	4.90996
											PGSC0003DMG400026025	AG-motif binding protein-3	3.09645	3.08937	6.01819
											PGSC0003DMG400025989	ERF1	1.48373	1.0502	1.80926
											PGSC0003DMG400024781	GRAS4	1.05691	1.25421	1.61368
											PGSC0003DMG400023395	Conserved gene of unknown function	3.3239	3.17225	6.15318
											PGSC0003DMG400023056	Transcription regulator	2.92034	2.87897	4.91833
											PGSC0003DMG400022667	AP2/ERF domain-containing transcription factor	5.53366	5.30792	2.04903
											PGSC0003DMG400022431	Zinc finger, Dof-type	3.64957	2.85223	4.60198
											PGSC0003DMG400021401	Transcription factor	2.96038	2.63096	1.80822
											PGSC0003DMG400021278	Homeobox-leucine zipper protein ATHB-52	7.47795	6.75957	6.6417
											PGSC0003DMG400020139	Auxin-induced protein 22B	2.0441	2.23831	4.13333
											PGSC0003DMG400018581	AP2/ERF domain-containing transcription factor	8.64896	7.27943	6.65699
											PGSC0003DMG400018279	MYB domain class transcription factor	3.19308	3.22538	3.60898
											PGSC0003DMG400018113	R2r3-myb transcription factor	1.61903	1.67706	2.44226
											PGSC0003DMG400017223	Protein 2	1.08891	1.32839	1.67623
											PGSC0003DMG400016142	Cyclin D2.1 protein	1.34584	1.04133	2.14118
											PGSC0003DMG400016006	Pti4	1.49066	1.64647	1.56538
											PGSC0003DMG400016003	Ethylene responsive element binding protein C2	3.58374	3.7072	3.51665
											PGSC0003DMG400015770	Cyclin-dependent kinase inhibitor	1.18793	1.0924	1.84345
											PGSC0003DMG400015767	Myb-like transcription factor	1.72244	1.55034	5.82647
											PGSC0003DMG400015766	Phytochrome A	1.31483	1.31531	1.81019
											PGSC0003DMG400015482	Transcription factor bHLH63	2.08395	1.79887	2.28757
											PGSC0003DMG400014590	High mobility group protein	1.77767	1.33147	2.13118
											PGSC0003DMG400013765	ATP binding protein	1.28073	1.41119	1.47287
											PGSC0003DMG400011765	AG-motif binding protein-3	6.64291	6.1514	7.41545
											PGSC0003DMG400011548	Zinc finger DNA-binding protein	4.94998	5.50259	5.38188
											PGSC0003DMG400011268	NAC domain class transcription factor	5.44697	5.66505	3.73224
											PGSC0003DMG400011171	Transcription factor	2.41988	1.43809	2.66413
											PGSC0003DMG400011033	Abscisic acid receptor PYL4	1.55172	2.15305	1.40268
											PGSC0003DMG400010753	Ethylene response factor 5	2.91308	3.10958	3.03642
											PGSC0003DMG400010750	ERF transcription factor	1.19266	1.49968	2.53707
											PGSC0003DMG400009716	LOB domain-containing protein	3.20632	2.3047	1.63801
											PGSC0003DMG400009514	Kunitz-type protease inhibitor	4.06978	3.49693	4.20522
											PGSC0003DMG400009388	Transcription factor RF2a	3.72566	3.15896	4.09586
											PGSC0003DMG400008677	NAC domain protein	2.90177	2.41539	2.77084
											PGSC0003DMG400007601	ATOFP13/OFP13	2.2962	2.03803	1.81203
											PGSC0003DMG400007458	RAV	1.63244	1.12982	1.36087
											PGSC0003DMG400007095	BES1/BZR1 homolog protein 4	1.3422	1.28267	2.88217
											PGSC0003DMG400007027	ERF1	1.54016	1.85718	1.21243
											PGSC0003DMG400006930	Transcription factor	1.60301	1.20377	1.81052
											PGSC0003DMG400006108	Nt-iaa2.3 deduced protein	1.19389	1.12591	1.38753
											PGSC0003DMG400006093	Auxin responsive protein	1.8037	1.42452	2.15962
											PGSC0003DMG400005899	CCR4-associated factor	2.53384	3.58415	2.97514
											PGSC0003DMG400005860	DNA binding protein	1.36942	1.34858	1.44876
											PGSC0003DMG400005857	Transcription factor	1.01229	1.47397	1.12552
											PGSC0003DMG400005725	DNA binding protein	1.73521	1.03868	1.14882
											PGSC0003DMG400005338	Nt-iaa4.5 deduced protein	4.88972	4.6368	3.80996
											PGSC0003DMG400005327	Auxin-responsive protein IAA16	2.87857	2.37095	2.36976
											PGSC0003DMG400004499	Homeobox protein	2.24098	1.79693	3.3914
											PGSC0003DMG400004332	NAC domain protein	2.44735	2.22146	2.64504
											PGSC0003DMG400004129	Conserved gene of unknown function	2.3445	1.32569	1.48819
											PGSC0003DMG400004039	DNA binding protein	6.42131	5.81875	9.4768
											PGSC0003DMG400003736	Transcription factor	1.38713	1.05144	2.00752
											PGSC0003DMG400003139	Conserved gene of unknown function	1.93234	2.2076	7.44476
											PGSC0003DMG400002899	AP2/ERF domain-containing transcription factor	3.79233	4.90528	2.86747
											PGSC0003DMG400002272	Transcription factor AP2-EREBP	2.18868	1.55929	2.0837
											PGSC0003DMG400001325	R2R3 Myb30 transcription factor	2.74731	2.43481	3.11081
											PGSC0003DMG400000910	AP2/ERF domain-containing transcription factor	2.34057	2.38067	1.14097
											PGSC0003DMG400000811	RAV transcription factor	2.99458	3.33435	3.11197
											PGSC0003DMG400000711	Basic helix-loop-helix protein BHLH7	1.29563	1.02613	2.20842
											PGSC0003DMG400000374	Conserved gene of unknown function	1.43291	1.27826	1.11468
GO:0080090	regulation of primary metabolic process	GO_BiologicalProcess-EBI-UniProt-GOA-ACAP-ARAP_07.01.2023_00h00	0.000250396	0.0127702	0.00060796	0.00060796	[3, 4]	Group5	4.52599	74	PGSC0003DMG402012500	Homeobox-leucine zipper protein	2.04544	1.52576	2.13681
											PGSC0003DMG401022600	MYC1	1.11242	1.11805	2.53664
											PGSC0003DMG401007810	Transcription factor RF2a	2.00674	1.97766	8.05156
											PGSC0003DMG400041467	Zinc-finger protein	4.16319	4.84118	4.18512
											PGSC0003DMG400040046	Ethylene response factor 5	2.7838	3.13927	3.56841
											PGSC0003DMG400036566	Ethylene response factor 5	3.37259	3.55427	4.01789
											PGSC0003DMG400033694	Zinc finger homeodomain protein SZF-HD1	2.35921	1.87748	2.20902
											PGSC0003DMG400030384	Conserved gene of unknown function	1.34605	1.86023	2.9234
											PGSC0003DMG400029339	ARF domain class transcription factor	1.51044	1.11513	4.5574
											PGSC0003DMG400028520	WRKY transcription factor 1	1.94339	1.78759	1.56792
											PGSC0003DMG400028500	Protein PPLZ02	1.63678	1.29735	1.30076
											PGSC0003DMG400028098	Myb RL3	2.4101	2.54061	4.40014
											PGSC0003DMG400027053	Kunitz trypsin inhibitor	1.80855	1.26698	1.29729
											PGSC0003DMG400026048	ERF1	4.83015	4.29552	4.90996
											PGSC0003DMG400026025	AG-motif binding protein-3	3.09645	3.08937	6.01819
											PGSC0003DMG400025989	ERF1	1.48373	1.0502	1.80926
											PGSC0003DMG400024781	GRAS4	1.05691	1.25421	1.61368
											PGSC0003DMG400023395	Conserved gene of unknown function	3.3239	3.17225	6.15318
											PGSC0003DMG400023056	Transcription regulator	2.92034	2.87897	4.91833
											PGSC0003DMG400022667	AP2/ERF domain-containing transcription factor	5.53366	5.30792	2.04903
											PGSC0003DMG400022431	Zinc finger, Dof-type	3.64957	2.85223	4.60198
											PGSC0003DMG400021401	Transcription factor	2.96038	2.63096	1.80822
											PGSC0003DMG400021278	Homeobox-leucine zipper protein ATHB-52	7.47795	6.75957	6.6417
											PGSC0003DMG400020139	Auxin-induced protein 22B	2.0441	2.23831	4.13333
											PGSC0003DMG400018581	AP2/ERF domain-containing transcription factor	8.64896	7.27943	6.65699
											PGSC0003DMG400018279	MYB domain class transcription factor	3.19308	3.22538	3.60898
											PGSC0003DMG400018113	R2r3-myb transcription factor	1.61903	1.67706	2.44226
											PGSC0003DMG400017223	Protein 2	1.08891	1.32839	1.67623
											PGSC0003DMG400016142	Cyclin D2.1 protein	1.34584	1.04133	2.14118
											PGSC0003DMG400016006	Pti4	1.49066	1.64647	1.56538
											PGSC0003DMG400016003	Ethylene responsive element binding protein C2	3.58374	3.7072	3.51665
											PGSC0003DMG400015770	Cyclin-dependent kinase inhibitor	1.18793	1.0924	1.84345
											PGSC0003DMG400015767	Myb-like transcription factor	1.72244	1.55034	5.82647
											PGSC0003DMG400015766	Phytochrome A	1.31483	1.31531	1.81019
											PGSC0003DMG400015482	Transcription factor bHLH63	2.08395	1.79887	2.28757
											PGSC0003DMG400014590	High mobility group protein	1.77767	1.33147	2.13118
											PGSC0003DMG400013765	ATP binding protein	1.28073	1.41119	1.47287
											PGSC0003DMG400011765	AG-motif binding protein-3	6.64291	6.1514	7.41545
											PGSC0003DMG400011548	Zinc finger DNA-binding protein	4.94998	5.50259	5.38188
											PGSC0003DMG400011268	NAC domain class transcription factor	5.44697	5.66505	3.73224
											PGSC0003DMG400011171	Transcription factor	2.41988	1.43809	2.66413
											PGSC0003DMG400011033	Abscisic acid receptor PYL4	1.55172	2.15305	1.40268
											PGSC0003DMG400010753	Ethylene response factor 5	2.91308	3.10958	3.03642
											PGSC0003DMG400010750	ERF transcription factor	1.19266	1.49968	2.53707
											PGSC0003DMG400009716	LOB domain-containing protein	3.20632	2.3047	1.63801
											PGSC0003DMG400009514	Kunitz-type protease inhibitor	4.06978	3.49693	4.20522
											PGSC0003DMG400009388	Transcription factor RF2a	3.72566	3.15896	4.09586
											PGSC0003DMG400008677	NAC domain protein	2.90177	2.41539	2.77084
											PGSC0003DMG400007601	ATOFP13/OFP13	2.2962	2.03803	1.81203
											PGSC0003DMG400007458	RAV	1.63244	1.12982	1.36087
											PGSC0003DMG400007095	BES1/BZR1 homolog protein 4	1.3422	1.28267	2.88217
											PGSC0003DMG400007027	ERF1	1.54016	1.85718	1.21243
											PGSC0003DMG400006930	Transcription factor	1.60301	1.20377	1.81052
											PGSC0003DMG400006108	Nt-iaa2.3 deduced protein	1.19389	1.12591	1.38753
											PGSC0003DMG400006093	Auxin responsive protein	1.8037	1.42452	2.15962
											PGSC0003DMG400005899	CCR4-associated factor	2.53384	3.58415	2.97514
											PGSC0003DMG400005860	DNA binding protein	1.36942	1.34858	1.44876
											PGSC0003DMG400005857	Transcription factor	1.01229	1.47397	1.12552
											PGSC0003DMG400005725	DNA binding protein	1.73521	1.03868	1.14882
											PGSC0003DMG400005338	Nt-iaa4.5 deduced protein	4.88972	4.6368	3.80996
											PGSC0003DMG400005327	Auxin-responsive protein IAA16	2.87857	2.37095	2.36976
											PGSC0003DMG400004499	Homeobox protein	2.24098	1.79693	3.3914
											PGSC0003DMG400004332	NAC domain protein	2.44735	2.22146	2.64504
											PGSC0003DMG400004129	Conserved gene of unknown function	2.3445	1.32569	1.48819
											PGSC0003DMG400004039	DNA binding protein	6.42131	5.81875	9.4768
											PGSC0003DMG400003736	Transcription factor	1.38713	1.05144	2.00752
											PGSC0003DMG400003139	Conserved gene of unknown function	1.93234	2.2076	7.44476
											PGSC0003DMG400002899	AP2/ERF domain-containing transcription factor	3.79233	4.90528	2.86747
											PGSC0003DMG400002272	Transcription factor AP2-EREBP	2.18868	1.55929	2.0837
											PGSC0003DMG400001325	R2R3 Myb30 transcription factor	2.74731	2.43481	3.11081
											PGSC0003DMG400000910	AP2/ERF domain-containing transcription factor	2.34057	2.38067	1.14097
											PGSC0003DMG400000811	RAV transcription factor	2.99458	3.33435	3.11197
											PGSC0003DMG400000711	Basic helix-loop-helix protein BHLH7	1.29563	1.02613	2.20842
											PGSC0003DMG400000374	Conserved gene of unknown function	1.43291	1.27826	1.11468
GO:0018130	heterocycle biosynthetic process	GO_BiologicalProcess-EBI-UniProt-GOA-ACAP-ARAP_07.01.2023_00h00	3.7098e-05	0.00230007	0.00060796	0.00060796	[4]	Group5	4.71014	78	PGSC0003DMG402012500	Homeobox-leucine zipper protein	2.04544	1.52576	2.13681
											PGSC0003DMG402003479	Oxidoreductase, 2OG-Fe(II) oxygenase family protein	1.68317	1.18198	1.56035
											PGSC0003DMG401022600	MYC1	1.11242	1.11805	2.53664
											PGSC0003DMG401007810	Transcription factor RF2a	2.00674	1.97766	8.05156
											PGSC0003DMG400041467	Zinc-finger protein	4.16319	4.84118	4.18512
											PGSC0003DMG400040046	Ethylene response factor 5	2.7838	3.13927	3.56841
											PGSC0003DMG400036566	Ethylene response factor 5	3.37259	3.55427	4.01789
											PGSC0003DMG400033694	Zinc finger homeodomain protein SZF-HD1	2.35921	1.87748	2.20902
											PGSC0003DMG400030384	Conserved gene of unknown function	1.34605	1.86023	2.9234
											PGSC0003DMG400029339	ARF domain class transcription factor	1.51044	1.11513	4.5574
											PGSC0003DMG400028520	WRKY transcription factor 1	1.94339	1.78759	1.56792
											PGSC0003DMG400028500	Protein PPLZ02	1.63678	1.29735	1.30076
											PGSC0003DMG400028098	Myb RL3	2.4101	2.54061	4.40014
											PGSC0003DMG400027632	Gibberellin 2-oxidase 2	6.7606	6.03897	4.52787
											PGSC0003DMG400026048	ERF1	4.83015	4.29552	4.90996
											PGSC0003DMG400026025	AG-motif binding protein-3	3.09645	3.08937	6.01819
											PGSC0003DMG400025989	ERF1	1.48373	1.0502	1.80926
											PGSC0003DMG400025228	Gamma aminobutyrate transaminase isoform2	3.41628	2.96527	3.54636
											PGSC0003DMG400024781	GRAS4	1.05691	1.25421	1.61368
											PGSC0003DMG400024634	70 kDa subunit of replication protein A	1.61933	1.2112	1.36632
											PGSC0003DMG400023395	Conserved gene of unknown function	3.3239	3.17225	6.15318
											PGSC0003DMG400023056	Transcription regulator	2.92034	2.87897	4.91833
											PGSC0003DMG400022667	AP2/ERF domain-containing transcription factor	5.53366	5.30792	2.04903
											PGSC0003DMG400022431	Zinc finger, Dof-type	3.64957	2.85223	4.60198
											PGSC0003DMG400021401	Transcription factor	2.96038	2.63096	1.80822
											PGSC0003DMG400021278	Homeobox-leucine zipper protein ATHB-52	7.47795	6.75957	6.6417
											PGSC0003DMG400021095	Gibberellin 2-oxidase 1	1.36219	1.33162	1.45741
											PGSC0003DMG400020139	Auxin-induced protein 22B	2.0441	2.23831	4.13333
											PGSC0003DMG400018581	AP2/ERF domain-containing transcription factor	8.64896	7.27943	6.65699
											PGSC0003DMG400018279	MYB domain class transcription factor	3.19308	3.22538	3.60898
											PGSC0003DMG400018113	R2r3-myb transcription factor	1.61903	1.67706	2.44226
											PGSC0003DMG400017246	1-aminocyclopropane-1-carboxylate oxidase homolog	1.65559	1.40838	1.04167
											PGSC0003DMG400017223	Protein 2	1.08891	1.32839	1.67623
											PGSC0003DMG400016714	1-aminocyclopropane-1-carboxylate oxidase	1.94861	1.11106	1.78707
											PGSC0003DMG400016006	Pti4	1.49066	1.64647	1.56538
											PGSC0003DMG400016003	Ethylene responsive element binding protein C2	3.58374	3.7072	3.51665
											PGSC0003DMG400015767	Myb-like transcription factor	1.72244	1.55034	5.82647
											PGSC0003DMG400015766	Phytochrome A	1.31483	1.31531	1.81019
											PGSC0003DMG400015482	Transcription factor bHLH63	2.08395	1.79887	2.28757
											PGSC0003DMG400013765	ATP binding protein	1.28073	1.41119	1.47287
											PGSC0003DMG400011765	AG-motif binding protein-3	6.64291	6.1514	7.41545
											PGSC0003DMG400011751	2-oxoglutarate-dependent dioxygenase	1.55519	1.24418	2.33826
											PGSC0003DMG400011548	Zinc finger DNA-binding protein	4.94998	5.50259	5.38188
											PGSC0003DMG400011268	NAC domain class transcription factor	5.44697	5.66505	3.73224
											PGSC0003DMG400011171	Transcription factor	2.41988	1.43809	2.66413
											PGSC0003DMG400010753	Ethylene response factor 5	2.91308	3.10958	3.03642
											PGSC0003DMG400010750	ERF transcription factor	1.19266	1.49968	2.53707
											PGSC0003DMG400009716	LOB domain-containing protein	3.20632	2.3047	1.63801
											PGSC0003DMG400009388	Transcription factor RF2a	3.72566	3.15896	4.09586
											PGSC0003DMG400008677	NAC domain protein	2.90177	2.41539	2.77084
											PGSC0003DMG400007601	ATOFP13/OFP13	2.2962	2.03803	1.81203
											PGSC0003DMG400007458	RAV	1.63244	1.12982	1.36087
											PGSC0003DMG400007095	BES1/BZR1 homolog protein 4	1.3422	1.28267	2.88217
											PGSC0003DMG400007027	ERF1	1.54016	1.85718	1.21243
											PGSC0003DMG400006930	Transcription factor	1.60301	1.20377	1.81052
											PGSC0003DMG400006108	Nt-iaa2.3 deduced protein	1.19389	1.12591	1.38753
											PGSC0003DMG400006093	Auxin responsive protein	1.8037	1.42452	2.15962
											PGSC0003DMG400005860	DNA binding protein	1.36942	1.34858	1.44876
											PGSC0003DMG400005857	Transcription factor	1.01229	1.47397	1.12552
											PGSC0003DMG400005725	DNA binding protein	1.73521	1.03868	1.14882
											PGSC0003DMG400005338	Nt-iaa4.5 deduced protein	4.88972	4.6368	3.80996
											PGSC0003DMG400005327	Auxin-responsive protein IAA16	2.87857	2.37095	2.36976
											PGSC0003DMG400004499	Homeobox protein	2.24098	1.79693	3.3914
											PGSC0003DMG400004332	NAC domain protein	2.44735	2.22146	2.64504
											PGSC0003DMG400004129	Conserved gene of unknown function	2.3445	1.32569	1.48819
											PGSC0003DMG400004039	DNA binding protein	6.42131	5.81875	9.4768
											PGSC0003DMG400003880	Leucoanthocyanidin dioxygenase	1.91641	1.42161	2.21911
											PGSC0003DMG400003736	Transcription factor	1.38713	1.05144	2.00752
											PGSC0003DMG400003139	Conserved gene of unknown function	1.93234	2.2076	7.44476
											PGSC0003DMG400002899	AP2/ERF domain-containing transcription factor	3.79233	4.90528	2.86747
											PGSC0003DMG400002272	Transcription factor AP2-EREBP	2.18868	1.55929	2.0837
											PGSC0003DMG400001448	UDP-glucose dehydrogenase 2	1.22652	1.33936	1.16066
											PGSC0003DMG400001325	R2R3 Myb30 transcription factor	2.74731	2.43481	3.11081
											PGSC0003DMG400000910	AP2/ERF domain-containing transcription factor	2.34057	2.38067	1.14097
											PGSC0003DMG400000811	RAV transcription factor	2.99458	3.33435	3.11197
											PGSC0003DMG400000711	Basic helix-loop-helix protein BHLH7	1.29563	1.02613	2.20842
											PGSC0003DMG400000622	Conserved gene of unknown function	3.88437	3.30528	3.9522
											PGSC0003DMG400000374	Conserved gene of unknown function	1.43291	1.27826	1.11468
GO:0019438	aromatic compound biosynthetic process	GO_BiologicalProcess-EBI-UniProt-GOA-ACAP-ARAP_07.01.2023_00h00	2.43937e-06	0.000175634	0.00060796	0.00060796	[4]	Group5	4.9238	84	PGSC0003DMG402016112	Sinapyl alcohol dehydrogenase 2	2.00286	1.70762	2.40749
											PGSC0003DMG402012500	Homeobox-leucine zipper protein	2.04544	1.52576	2.13681
											PGSC0003DMG402003479	Oxidoreductase, 2OG-Fe(II) oxygenase family protein	1.68317	1.18198	1.56035
											PGSC0003DMG401022600	MYC1	1.11242	1.11805	2.53664
											PGSC0003DMG401007810	Transcription factor RF2a	2.00674	1.97766	8.05156
											PGSC0003DMG400041467	Zinc-finger protein	4.16319	4.84118	4.18512
											PGSC0003DMG400040046	Ethylene response factor 5	2.7838	3.13927	3.56841
											PGSC0003DMG400036566	Ethylene response factor 5	3.37259	3.55427	4.01789
											PGSC0003DMG400033694	Zinc finger homeodomain protein SZF-HD1	2.35921	1.87748	2.20902
											PGSC0003DMG400032229	Dirigent 2	2.51632	1.95779	5.04254
											PGSC0003DMG400031457	Phenylalanine ammonia-lyase 1	1.75148	2.13516	2.83315
											PGSC0003DMG400030384	Conserved gene of unknown function	1.34605	1.86023	2.9234
											PGSC0003DMG400029339	ARF domain class transcription factor	1.51044	1.11513	4.5574
											PGSC0003DMG400028520	WRKY transcription factor 1	1.94339	1.78759	1.56792
											PGSC0003DMG400028500	Protein PPLZ02	1.63678	1.29735	1.30076
											PGSC0003DMG400028098	Myb RL3	2.4101	2.54061	4.40014
											PGSC0003DMG400027632	Gibberellin 2-oxidase 2	6.7606	6.03897	4.52787
											PGSC0003DMG400026275	O-methyltransferase	1.77373	1.90719	2.57942
											PGSC0003DMG400026048	ERF1	4.83015	4.29552	4.90996
											PGSC0003DMG400026025	AG-motif binding protein-3	3.09645	3.08937	6.01819
											PGSC0003DMG400025989	ERF1	1.48373	1.0502	1.80926
											PGSC0003DMG400024781	GRAS4	1.05691	1.25421	1.61368
											PGSC0003DMG400024634	70 kDa subunit of replication protein A	1.61933	1.2112	1.36632
											PGSC0003DMG400023759	Male sterility protein	7.24955	6.57268	5.82909
											PGSC0003DMG400023395	Conserved gene of unknown function	3.3239	3.17225	6.15318
											PGSC0003DMG400023056	Transcription regulator	2.92034	2.87897	4.91833
											PGSC0003DMG400022667	AP2/ERF domain-containing transcription factor	5.53366	5.30792	2.04903
											PGSC0003DMG400022431	Zinc finger, Dof-type	3.64957	2.85223	4.60198
											PGSC0003DMG400021854	O-methyltransferase 3	1.6533	1.26295	1.13801
											PGSC0003DMG400021401	Transcription factor	2.96038	2.63096	1.80822
											PGSC0003DMG400021278	Homeobox-leucine zipper protein ATHB-52	7.47795	6.75957	6.6417
											PGSC0003DMG400021095	Gibberellin 2-oxidase 1	1.36219	1.33162	1.45741
											PGSC0003DMG400020139	Auxin-induced protein 22B	2.0441	2.23831	4.13333
											PGSC0003DMG400018581	AP2/ERF domain-containing transcription factor	8.64896	7.27943	6.65699
											PGSC0003DMG400018279	MYB domain class transcription factor	3.19308	3.22538	3.60898
											PGSC0003DMG400018113	R2r3-myb transcription factor	1.61903	1.67706	2.44226
											PGSC0003DMG400017246	1-aminocyclopropane-1-carboxylate oxidase homolog	1.65559	1.40838	1.04167
											PGSC0003DMG400017223	Protein 2	1.08891	1.32839	1.67623
											PGSC0003DMG400016714	1-aminocyclopropane-1-carboxylate oxidase	1.94861	1.11106	1.78707
											PGSC0003DMG400016006	Pti4	1.49066	1.64647	1.56538
											PGSC0003DMG400016003	Ethylene responsive element binding protein C2	3.58374	3.7072	3.51665
											PGSC0003DMG400015767	Myb-like transcription factor	1.72244	1.55034	5.82647
											PGSC0003DMG400015766	Phytochrome A	1.31483	1.31531	1.81019
											PGSC0003DMG400015482	Transcription factor bHLH63	2.08395	1.79887	2.28757
											PGSC0003DMG400013765	ATP binding protein	1.28073	1.41119	1.47287
											PGSC0003DMG400012919	Cinnamyl alcohol dehydrogenase	2.28764	1.46021	1.75122
											PGSC0003DMG400011765	AG-motif binding protein-3	6.64291	6.1514	7.41545
											PGSC0003DMG400011751	2-oxoglutarate-dependent dioxygenase	1.55519	1.24418	2.33826
											PGSC0003DMG400011548	Zinc finger DNA-binding protein	4.94998	5.50259	5.38188
											PGSC0003DMG400011268	NAC domain class transcription factor	5.44697	5.66505	3.73224
											PGSC0003DMG400011171	Transcription factor	2.41988	1.43809	2.66413
											PGSC0003DMG400010753	Ethylene response factor 5	2.91308	3.10958	3.03642
											PGSC0003DMG400010750	ERF transcription factor	1.19266	1.49968	2.53707
											PGSC0003DMG400009716	LOB domain-containing protein	3.20632	2.3047	1.63801
											PGSC0003DMG400009388	Transcription factor RF2a	3.72566	3.15896	4.09586
											PGSC0003DMG400008677	NAC domain protein	2.90177	2.41539	2.77084
											PGSC0003DMG400007601	ATOFP13/OFP13	2.2962	2.03803	1.81203
											PGSC0003DMG400007458	RAV	1.63244	1.12982	1.36087
											PGSC0003DMG400007095	BES1/BZR1 homolog protein 4	1.3422	1.28267	2.88217
											PGSC0003DMG400007027	ERF1	1.54016	1.85718	1.21243
											PGSC0003DMG400006930	Transcription factor	1.60301	1.20377	1.81052
											PGSC0003DMG400006108	Nt-iaa2.3 deduced protein	1.19389	1.12591	1.38753
											PGSC0003DMG400006093	Auxin responsive protein	1.8037	1.42452	2.15962
											PGSC0003DMG400005860	DNA binding protein	1.36942	1.34858	1.44876
											PGSC0003DMG400005857	Transcription factor	1.01229	1.47397	1.12552
											PGSC0003DMG400005725	DNA binding protein	1.73521	1.03868	1.14882
											PGSC0003DMG400005338	Nt-iaa4.5 deduced protein	4.88972	4.6368	3.80996
											PGSC0003DMG400005327	Auxin-responsive protein IAA16	2.87857	2.37095	2.36976
											PGSC0003DMG400004499	Homeobox protein	2.24098	1.79693	3.3914
											PGSC0003DMG400004332	NAC domain protein	2.44735	2.22146	2.64504
											PGSC0003DMG400004129	Conserved gene of unknown function	2.3445	1.32569	1.48819
											PGSC0003DMG400004039	DNA binding protein	6.42131	5.81875	9.4768
											PGSC0003DMG400003880	Leucoanthocyanidin dioxygenase	1.91641	1.42161	2.21911
											PGSC0003DMG400003736	Transcription factor	1.38713	1.05144	2.00752
											PGSC0003DMG400003139	Conserved gene of unknown function	1.93234	2.2076	7.44476
											PGSC0003DMG400002899	AP2/ERF domain-containing transcription factor	3.79233	4.90528	2.86747
											PGSC0003DMG400002272	Transcription factor AP2-EREBP	2.18868	1.55929	2.0837
											PGSC0003DMG400001448	UDP-glucose dehydrogenase 2	1.22652	1.33936	1.16066
											PGSC0003DMG400001325	R2R3 Myb30 transcription factor	2.74731	2.43481	3.11081
											PGSC0003DMG400000910	AP2/ERF domain-containing transcription factor	2.34057	2.38067	1.14097
											PGSC0003DMG400000811	RAV transcription factor	2.99458	3.33435	3.11197
											PGSC0003DMG400000711	Basic helix-loop-helix protein BHLH7	1.29563	1.02613	2.20842
											PGSC0003DMG400000622	Conserved gene of unknown function	3.88437	3.30528	3.9522
											PGSC0003DMG400000374	Conserved gene of unknown function	1.43291	1.27826	1.11468
GO:1901362	organic cyclic compound biosynthetic process	GO_BiologicalProcess-EBI-UniProt-GOA-ACAP-ARAP_07.01.2023_00h00	6.40574e-06	0.000448402	0.00060796	0.00060796	[4]	Group5	4.81375	84	PGSC0003DMG402016112	Sinapyl alcohol dehydrogenase 2	2.00286	1.70762	2.40749
											PGSC0003DMG402012500	Homeobox-leucine zipper protein	2.04544	1.52576	2.13681
											PGSC0003DMG402003479	Oxidoreductase, 2OG-Fe(II) oxygenase family protein	1.68317	1.18198	1.56035
											PGSC0003DMG401022600	MYC1	1.11242	1.11805	2.53664
											PGSC0003DMG401007810	Transcription factor RF2a	2.00674	1.97766	8.05156
											PGSC0003DMG400041467	Zinc-finger protein	4.16319	4.84118	4.18512
											PGSC0003DMG400040046	Ethylene response factor 5	2.7838	3.13927	3.56841
											PGSC0003DMG400036566	Ethylene response factor 5	3.37259	3.55427	4.01789
											PGSC0003DMG400033694	Zinc finger homeodomain protein SZF-HD1	2.35921	1.87748	2.20902
											PGSC0003DMG400032229	Dirigent 2	2.51632	1.95779	5.04254
											PGSC0003DMG400031457	Phenylalanine ammonia-lyase 1	1.75148	2.13516	2.83315
											PGSC0003DMG400030384	Conserved gene of unknown function	1.34605	1.86023	2.9234
											PGSC0003DMG400029339	ARF domain class transcription factor	1.51044	1.11513	4.5574
											PGSC0003DMG400028520	WRKY transcription factor 1	1.94339	1.78759	1.56792
											PGSC0003DMG400028500	Protein PPLZ02	1.63678	1.29735	1.30076
											PGSC0003DMG400028098	Myb RL3	2.4101	2.54061	4.40014
											PGSC0003DMG400027632	Gibberellin 2-oxidase 2	6.7606	6.03897	4.52787
											PGSC0003DMG400026048	ERF1	4.83015	4.29552	4.90996
											PGSC0003DMG400026025	AG-motif binding protein-3	3.09645	3.08937	6.01819
											PGSC0003DMG400025989	ERF1	1.48373	1.0502	1.80926
											PGSC0003DMG400025228	Gamma aminobutyrate transaminase isoform2	3.41628	2.96527	3.54636
											PGSC0003DMG400024781	GRAS4	1.05691	1.25421	1.61368
											PGSC0003DMG400024634	70 kDa subunit of replication protein A	1.61933	1.2112	1.36632
											PGSC0003DMG400023759	Male sterility protein	7.24955	6.57268	5.82909
											PGSC0003DMG400023395	Conserved gene of unknown function	3.3239	3.17225	6.15318
											PGSC0003DMG400023056	Transcription regulator	2.92034	2.87897	4.91833
											PGSC0003DMG400022750	HMG-CoA synthase	1.82229	1.52224	2.01717
											PGSC0003DMG400022667	AP2/ERF domain-containing transcription factor	5.53366	5.30792	2.04903
											PGSC0003DMG400022431	Zinc finger, Dof-type	3.64957	2.85223	4.60198
											PGSC0003DMG400021401	Transcription factor	2.96038	2.63096	1.80822
											PGSC0003DMG400021278	Homeobox-leucine zipper protein ATHB-52	7.47795	6.75957	6.6417
											PGSC0003DMG400021095	Gibberellin 2-oxidase 1	1.36219	1.33162	1.45741
											PGSC0003DMG400020139	Auxin-induced protein 22B	2.0441	2.23831	4.13333
											PGSC0003DMG400018581	AP2/ERF domain-containing transcription factor	8.64896	7.27943	6.65699
											PGSC0003DMG400018279	MYB domain class transcription factor	3.19308	3.22538	3.60898
											PGSC0003DMG400018113	R2r3-myb transcription factor	1.61903	1.67706	2.44226
											PGSC0003DMG400017246	1-aminocyclopropane-1-carboxylate oxidase homolog	1.65559	1.40838	1.04167
											PGSC0003DMG400017223	Protein 2	1.08891	1.32839	1.67623
											PGSC0003DMG400016714	1-aminocyclopropane-1-carboxylate oxidase	1.94861	1.11106	1.78707
											PGSC0003DMG400016006	Pti4	1.49066	1.64647	1.56538
											PGSC0003DMG400016003	Ethylene responsive element binding protein C2	3.58374	3.7072	3.51665
											PGSC0003DMG400015767	Myb-like transcription factor	1.72244	1.55034	5.82647
											PGSC0003DMG400015766	Phytochrome A	1.31483	1.31531	1.81019
											PGSC0003DMG400015482	Transcription factor bHLH63	2.08395	1.79887	2.28757
											PGSC0003DMG400013765	ATP binding protein	1.28073	1.41119	1.47287
											PGSC0003DMG400012919	Cinnamyl alcohol dehydrogenase	2.28764	1.46021	1.75122
											PGSC0003DMG400011765	AG-motif binding protein-3	6.64291	6.1514	7.41545
											PGSC0003DMG400011751	2-oxoglutarate-dependent dioxygenase	1.55519	1.24418	2.33826
											PGSC0003DMG400011548	Zinc finger DNA-binding protein	4.94998	5.50259	5.38188
											PGSC0003DMG400011268	NAC domain class transcription factor	5.44697	5.66505	3.73224
											PGSC0003DMG400011171	Transcription factor	2.41988	1.43809	2.66413
											PGSC0003DMG400010753	Ethylene response factor 5	2.91308	3.10958	3.03642
											PGSC0003DMG400010750	ERF transcription factor	1.19266	1.49968	2.53707
											PGSC0003DMG400009716	LOB domain-containing protein	3.20632	2.3047	1.63801
											PGSC0003DMG400009388	Transcription factor RF2a	3.72566	3.15896	4.09586
											PGSC0003DMG400008677	NAC domain protein	2.90177	2.41539	2.77084
											PGSC0003DMG400007601	ATOFP13/OFP13	2.2962	2.03803	1.81203
											PGSC0003DMG400007458	RAV	1.63244	1.12982	1.36087
											PGSC0003DMG400007095	BES1/BZR1 homolog protein 4	1.3422	1.28267	2.88217
											PGSC0003DMG400007027	ERF1	1.54016	1.85718	1.21243
											PGSC0003DMG400006930	Transcription factor	1.60301	1.20377	1.81052
											PGSC0003DMG400006108	Nt-iaa2.3 deduced protein	1.19389	1.12591	1.38753
											PGSC0003DMG400006093	Auxin responsive protein	1.8037	1.42452	2.15962
											PGSC0003DMG400005860	DNA binding protein	1.36942	1.34858	1.44876
											PGSC0003DMG400005857	Transcription factor	1.01229	1.47397	1.12552
											PGSC0003DMG400005725	DNA binding protein	1.73521	1.03868	1.14882
											PGSC0003DMG400005338	Nt-iaa4.5 deduced protein	4.88972	4.6368	3.80996
											PGSC0003DMG400005327	Auxin-responsive protein IAA16	2.87857	2.37095	2.36976
											PGSC0003DMG400004499	Homeobox protein	2.24098	1.79693	3.3914
											PGSC0003DMG400004332	NAC domain protein	2.44735	2.22146	2.64504
											PGSC0003DMG400004129	Conserved gene of unknown function	2.3445	1.32569	1.48819
											PGSC0003DMG400004039	DNA binding protein	6.42131	5.81875	9.4768
											PGSC0003DMG400003880	Leucoanthocyanidin dioxygenase	1.91641	1.42161	2.21911
											PGSC0003DMG400003736	Transcription factor	1.38713	1.05144	2.00752
											PGSC0003DMG400003139	Conserved gene of unknown function	1.93234	2.2076	7.44476
											PGSC0003DMG400002899	AP2/ERF domain-containing transcription factor	3.79233	4.90528	2.86747
											PGSC0003DMG400002272	Transcription factor AP2-EREBP	2.18868	1.55929	2.0837
											PGSC0003DMG400001448	UDP-glucose dehydrogenase 2	1.22652	1.33936	1.16066
											PGSC0003DMG400001325	R2R3 Myb30 transcription factor	2.74731	2.43481	3.11081
											PGSC0003DMG400000910	AP2/ERF domain-containing transcription factor	2.34057	2.38067	1.14097
											PGSC0003DMG400000811	RAV transcription factor	2.99458	3.33435	3.11197
											PGSC0003DMG400000711	Basic helix-loop-helix protein BHLH7	1.29563	1.02613	2.20842
											PGSC0003DMG400000622	Conserved gene of unknown function	3.88437	3.30528	3.9522
											PGSC0003DMG400000374	Conserved gene of unknown function	1.43291	1.27826	1.11468
GO:0010468	regulation of gene expression	GO_BiologicalProcess-EBI-UniProt-GOA-ACAP-ARAP_07.01.2023_00h00	0.000280196	0.0140098	0.00060796	0.00060796	[4, 5]	Group5	4.60922	69	PGSC0003DMG402012500	Homeobox-leucine zipper protein	2.04544	1.52576	2.13681
											PGSC0003DMG401022600	MYC1	1.11242	1.11805	2.53664
											PGSC0003DMG401007810	Transcription factor RF2a	2.00674	1.97766	8.05156
											PGSC0003DMG400041467	Zinc-finger protein	4.16319	4.84118	4.18512
											PGSC0003DMG400040046	Ethylene response factor 5	2.7838	3.13927	3.56841
											PGSC0003DMG400036566	Ethylene response factor 5	3.37259	3.55427	4.01789
											PGSC0003DMG400033694	Zinc finger homeodomain protein SZF-HD1	2.35921	1.87748	2.20902
											PGSC0003DMG400030384	Conserved gene of unknown function	1.34605	1.86023	2.9234
											PGSC0003DMG400029339	ARF domain class transcription factor	1.51044	1.11513	4.5574
											PGSC0003DMG400028520	WRKY transcription factor 1	1.94339	1.78759	1.56792
											PGSC0003DMG400028500	Protein PPLZ02	1.63678	1.29735	1.30076
											PGSC0003DMG400028098	Myb RL3	2.4101	2.54061	4.40014
											PGSC0003DMG400026048	ERF1	4.83015	4.29552	4.90996
											PGSC0003DMG400026025	AG-motif binding protein-3	3.09645	3.08937	6.01819
											PGSC0003DMG400025989	ERF1	1.48373	1.0502	1.80926
											PGSC0003DMG400024781	GRAS4	1.05691	1.25421	1.61368
											PGSC0003DMG400023395	Conserved gene of unknown function	3.3239	3.17225	6.15318
											PGSC0003DMG400023056	Transcription regulator	2.92034	2.87897	4.91833
											PGSC0003DMG400022667	AP2/ERF domain-containing transcription factor	5.53366	5.30792	2.04903
											PGSC0003DMG400022431	Zinc finger, Dof-type	3.64957	2.85223	4.60198
											PGSC0003DMG400021401	Transcription factor	2.96038	2.63096	1.80822
											PGSC0003DMG400021278	Homeobox-leucine zipper protein ATHB-52	7.47795	6.75957	6.6417
											PGSC0003DMG400020139	Auxin-induced protein 22B	2.0441	2.23831	4.13333
											PGSC0003DMG400018581	AP2/ERF domain-containing transcription factor	8.64896	7.27943	6.65699
											PGSC0003DMG400018279	MYB domain class transcription factor	3.19308	3.22538	3.60898
											PGSC0003DMG400018113	R2r3-myb transcription factor	1.61903	1.67706	2.44226
											PGSC0003DMG400017223	Protein 2	1.08891	1.32839	1.67623
											PGSC0003DMG400016006	Pti4	1.49066	1.64647	1.56538
											PGSC0003DMG400016003	Ethylene responsive element binding protein C2	3.58374	3.7072	3.51665
											PGSC0003DMG400015767	Myb-like transcription factor	1.72244	1.55034	5.82647
											PGSC0003DMG400015766	Phytochrome A	1.31483	1.31531	1.81019
											PGSC0003DMG400015482	Transcription factor bHLH63	2.08395	1.79887	2.28757
											PGSC0003DMG400013765	ATP binding protein	1.28073	1.41119	1.47287
											PGSC0003DMG400011765	AG-motif binding protein-3	6.64291	6.1514	7.41545
											PGSC0003DMG400011548	Zinc finger DNA-binding protein	4.94998	5.50259	5.38188
											PGSC0003DMG400011268	NAC domain class transcription factor	5.44697	5.66505	3.73224
											PGSC0003DMG400011171	Transcription factor	2.41988	1.43809	2.66413
											PGSC0003DMG400010753	Ethylene response factor 5	2.91308	3.10958	3.03642
											PGSC0003DMG400010750	ERF transcription factor	1.19266	1.49968	2.53707
											PGSC0003DMG400009716	LOB domain-containing protein	3.20632	2.3047	1.63801
											PGSC0003DMG400009388	Transcription factor RF2a	3.72566	3.15896	4.09586
											PGSC0003DMG400008677	NAC domain protein	2.90177	2.41539	2.77084
											PGSC0003DMG400007601	ATOFP13/OFP13	2.2962	2.03803	1.81203
											PGSC0003DMG400007458	RAV	1.63244	1.12982	1.36087
											PGSC0003DMG400007095	BES1/BZR1 homolog protein 4	1.3422	1.28267	2.88217
											PGSC0003DMG400007027	ERF1	1.54016	1.85718	1.21243
											PGSC0003DMG400006930	Transcription factor	1.60301	1.20377	1.81052
											PGSC0003DMG400006108	Nt-iaa2.3 deduced protein	1.19389	1.12591	1.38753
											PGSC0003DMG400006093	Auxin responsive protein	1.8037	1.42452	2.15962
											PGSC0003DMG400005899	CCR4-associated factor	2.53384	3.58415	2.97514
											PGSC0003DMG400005860	DNA binding protein	1.36942	1.34858	1.44876
											PGSC0003DMG400005857	Transcription factor	1.01229	1.47397	1.12552
											PGSC0003DMG400005725	DNA binding protein	1.73521	1.03868	1.14882
											PGSC0003DMG400005338	Nt-iaa4.5 deduced protein	4.88972	4.6368	3.80996
											PGSC0003DMG400005327	Auxin-responsive protein IAA16	2.87857	2.37095	2.36976
											PGSC0003DMG400004499	Homeobox protein	2.24098	1.79693	3.3914
											PGSC0003DMG400004332	NAC domain protein	2.44735	2.22146	2.64504
											PGSC0003DMG400004129	Conserved gene of unknown function	2.3445	1.32569	1.48819
											PGSC0003DMG400004039	DNA binding protein	6.42131	5.81875	9.4768
											PGSC0003DMG400003736	Transcription factor	1.38713	1.05144	2.00752
											PGSC0003DMG400003139	Conserved gene of unknown function	1.93234	2.2076	7.44476
											PGSC0003DMG400002899	AP2/ERF domain-containing transcription factor	3.79233	4.90528	2.86747
											PGSC0003DMG400002272	Transcription factor AP2-EREBP	2.18868	1.55929	2.0837
											PGSC0003DMG400001325	R2R3 Myb30 transcription factor	2.74731	2.43481	3.11081
											PGSC0003DMG400000910	AP2/ERF domain-containing transcription factor	2.34057	2.38067	1.14097
											PGSC0003DMG400000811	RAV transcription factor	2.99458	3.33435	3.11197
											PGSC0003DMG400000711	Basic helix-loop-helix protein BHLH7	1.29563	1.02613	2.20842
											PGSC0003DMG400000676	Ribonuclease 3 3	1.39233	1.31465	1.41352
											PGSC0003DMG400000374	Conserved gene of unknown function	1.43291	1.27826	1.11468
GO:0010556	regulation of macromolecule biosynthetic process	GO_BiologicalProcess-EBI-UniProt-GOA-ACAP-ARAP_07.01.2023_00h00	2.62141e-05	0.0016777	0.00060796	0.00060796	[4, 5]	Group5	4.9635	68	PGSC0003DMG402012500	Homeobox-leucine zipper protein	2.04544	1.52576	2.13681
											PGSC0003DMG401022600	MYC1	1.11242	1.11805	2.53664
											PGSC0003DMG401007810	Transcription factor RF2a	2.00674	1.97766	8.05156
											PGSC0003DMG400041467	Zinc-finger protein	4.16319	4.84118	4.18512
											PGSC0003DMG400040046	Ethylene response factor 5	2.7838	3.13927	3.56841
											PGSC0003DMG400036566	Ethylene response factor 5	3.37259	3.55427	4.01789
											PGSC0003DMG400033694	Zinc finger homeodomain protein SZF-HD1	2.35921	1.87748	2.20902
											PGSC0003DMG400030384	Conserved gene of unknown function	1.34605	1.86023	2.9234
											PGSC0003DMG400029339	ARF domain class transcription factor	1.51044	1.11513	4.5574
											PGSC0003DMG400028520	WRKY transcription factor 1	1.94339	1.78759	1.56792
											PGSC0003DMG400028500	Protein PPLZ02	1.63678	1.29735	1.30076
											PGSC0003DMG400028098	Myb RL3	2.4101	2.54061	4.40014
											PGSC0003DMG400026048	ERF1	4.83015	4.29552	4.90996
											PGSC0003DMG400026025	AG-motif binding protein-3	3.09645	3.08937	6.01819
											PGSC0003DMG400025989	ERF1	1.48373	1.0502	1.80926
											PGSC0003DMG400024781	GRAS4	1.05691	1.25421	1.61368
											PGSC0003DMG400023395	Conserved gene of unknown function	3.3239	3.17225	6.15318
											PGSC0003DMG400023056	Transcription regulator	2.92034	2.87897	4.91833
											PGSC0003DMG400022667	AP2/ERF domain-containing transcription factor	5.53366	5.30792	2.04903
											PGSC0003DMG400022431	Zinc finger, Dof-type	3.64957	2.85223	4.60198
											PGSC0003DMG400021401	Transcription factor	2.96038	2.63096	1.80822
											PGSC0003DMG400021278	Homeobox-leucine zipper protein ATHB-52	7.47795	6.75957	6.6417
											PGSC0003DMG400020139	Auxin-induced protein 22B	2.0441	2.23831	4.13333
											PGSC0003DMG400018581	AP2/ERF domain-containing transcription factor	8.64896	7.27943	6.65699
											PGSC0003DMG400018279	MYB domain class transcription factor	3.19308	3.22538	3.60898
											PGSC0003DMG400018113	R2r3-myb transcription factor	1.61903	1.67706	2.44226
											PGSC0003DMG400017223	Protein 2	1.08891	1.32839	1.67623
											PGSC0003DMG400016006	Pti4	1.49066	1.64647	1.56538
											PGSC0003DMG400016003	Ethylene responsive element binding protein C2	3.58374	3.7072	3.51665
											PGSC0003DMG400015767	Myb-like transcription factor	1.72244	1.55034	5.82647
											PGSC0003DMG400015766	Phytochrome A	1.31483	1.31531	1.81019
											PGSC0003DMG400015482	Transcription factor bHLH63	2.08395	1.79887	2.28757
											PGSC0003DMG400013765	ATP binding protein	1.28073	1.41119	1.47287
											PGSC0003DMG400011765	AG-motif binding protein-3	6.64291	6.1514	7.41545
											PGSC0003DMG400011548	Zinc finger DNA-binding protein	4.94998	5.50259	5.38188
											PGSC0003DMG400011268	NAC domain class transcription factor	5.44697	5.66505	3.73224
											PGSC0003DMG400011171	Transcription factor	2.41988	1.43809	2.66413
											PGSC0003DMG400010753	Ethylene response factor 5	2.91308	3.10958	3.03642
											PGSC0003DMG400010750	ERF transcription factor	1.19266	1.49968	2.53707
											PGSC0003DMG400009716	LOB domain-containing protein	3.20632	2.3047	1.63801
											PGSC0003DMG400009388	Transcription factor RF2a	3.72566	3.15896	4.09586
											PGSC0003DMG400008677	NAC domain protein	2.90177	2.41539	2.77084
											PGSC0003DMG400007601	ATOFP13/OFP13	2.2962	2.03803	1.81203
											PGSC0003DMG400007458	RAV	1.63244	1.12982	1.36087
											PGSC0003DMG400007095	BES1/BZR1 homolog protein 4	1.3422	1.28267	2.88217
											PGSC0003DMG400007027	ERF1	1.54016	1.85718	1.21243
											PGSC0003DMG400006930	Transcription factor	1.60301	1.20377	1.81052
											PGSC0003DMG400006108	Nt-iaa2.3 deduced protein	1.19389	1.12591	1.38753
											PGSC0003DMG400006093	Auxin responsive protein	1.8037	1.42452	2.15962
											PGSC0003DMG400005899	CCR4-associated factor	2.53384	3.58415	2.97514
											PGSC0003DMG400005860	DNA binding protein	1.36942	1.34858	1.44876
											PGSC0003DMG400005857	Transcription factor	1.01229	1.47397	1.12552
											PGSC0003DMG400005725	DNA binding protein	1.73521	1.03868	1.14882
											PGSC0003DMG400005338	Nt-iaa4.5 deduced protein	4.88972	4.6368	3.80996
											PGSC0003DMG400005327	Auxin-responsive protein IAA16	2.87857	2.37095	2.36976
											PGSC0003DMG400004499	Homeobox protein	2.24098	1.79693	3.3914
											PGSC0003DMG400004332	NAC domain protein	2.44735	2.22146	2.64504
											PGSC0003DMG400004129	Conserved gene of unknown function	2.3445	1.32569	1.48819
											PGSC0003DMG400004039	DNA binding protein	6.42131	5.81875	9.4768
											PGSC0003DMG400003736	Transcription factor	1.38713	1.05144	2.00752
											PGSC0003DMG400003139	Conserved gene of unknown function	1.93234	2.2076	7.44476
											PGSC0003DMG400002899	AP2/ERF domain-containing transcription factor	3.79233	4.90528	2.86747
											PGSC0003DMG400002272	Transcription factor AP2-EREBP	2.18868	1.55929	2.0837
											PGSC0003DMG400001325	R2R3 Myb30 transcription factor	2.74731	2.43481	3.11081
											PGSC0003DMG400000910	AP2/ERF domain-containing transcription factor	2.34057	2.38067	1.14097
											PGSC0003DMG400000811	RAV transcription factor	2.99458	3.33435	3.11197
											PGSC0003DMG400000711	Basic helix-loop-helix protein BHLH7	1.29563	1.02613	2.20842
											PGSC0003DMG400000374	Conserved gene of unknown function	1.43291	1.27826	1.11468
GO:0019219	regulation of nucleobase-containing compound metabolic process	GO_BiologicalProcess-EBI-UniProt-GOA-ACAP-ARAP_07.01.2023_00h00	5.94222e-06	0.000421898	0.00060796	0.00060796	[4, 5]	Group5	5.18407	69	PGSC0003DMG402012500	Homeobox-leucine zipper protein	2.04544	1.52576	2.13681
											PGSC0003DMG401022600	MYC1	1.11242	1.11805	2.53664
											PGSC0003DMG401007810	Transcription factor RF2a	2.00674	1.97766	8.05156
											PGSC0003DMG400041467	Zinc-finger protein	4.16319	4.84118	4.18512
											PGSC0003DMG400040046	Ethylene response factor 5	2.7838	3.13927	3.56841
											PGSC0003DMG400036566	Ethylene response factor 5	3.37259	3.55427	4.01789
											PGSC0003DMG400033694	Zinc finger homeodomain protein SZF-HD1	2.35921	1.87748	2.20902
											PGSC0003DMG400030384	Conserved gene of unknown function	1.34605	1.86023	2.9234
											PGSC0003DMG400029339	ARF domain class transcription factor	1.51044	1.11513	4.5574
											PGSC0003DMG400028520	WRKY transcription factor 1	1.94339	1.78759	1.56792
											PGSC0003DMG400028500	Protein PPLZ02	1.63678	1.29735	1.30076
											PGSC0003DMG400028098	Myb RL3	2.4101	2.54061	4.40014
											PGSC0003DMG400026048	ERF1	4.83015	4.29552	4.90996
											PGSC0003DMG400026025	AG-motif binding protein-3	3.09645	3.08937	6.01819
											PGSC0003DMG400025989	ERF1	1.48373	1.0502	1.80926
											PGSC0003DMG400024781	GRAS4	1.05691	1.25421	1.61368
											PGSC0003DMG400023395	Conserved gene of unknown function	3.3239	3.17225	6.15318
											PGSC0003DMG400023056	Transcription regulator	2.92034	2.87897	4.91833
											PGSC0003DMG400022667	AP2/ERF domain-containing transcription factor	5.53366	5.30792	2.04903
											PGSC0003DMG400022431	Zinc finger, Dof-type	3.64957	2.85223	4.60198
											PGSC0003DMG400021401	Transcription factor	2.96038	2.63096	1.80822
											PGSC0003DMG400021278	Homeobox-leucine zipper protein ATHB-52	7.47795	6.75957	6.6417
											PGSC0003DMG400020139	Auxin-induced protein 22B	2.0441	2.23831	4.13333
											PGSC0003DMG400018581	AP2/ERF domain-containing transcription factor	8.64896	7.27943	6.65699
											PGSC0003DMG400018279	MYB domain class transcription factor	3.19308	3.22538	3.60898
											PGSC0003DMG400018113	R2r3-myb transcription factor	1.61903	1.67706	2.44226
											PGSC0003DMG400017223	Protein 2	1.08891	1.32839	1.67623
											PGSC0003DMG400016006	Pti4	1.49066	1.64647	1.56538
											PGSC0003DMG400016003	Ethylene responsive element binding protein C2	3.58374	3.7072	3.51665
											PGSC0003DMG400015767	Myb-like transcription factor	1.72244	1.55034	5.82647
											PGSC0003DMG400015766	Phytochrome A	1.31483	1.31531	1.81019
											PGSC0003DMG400015482	Transcription factor bHLH63	2.08395	1.79887	2.28757
											PGSC0003DMG400014590	High mobility group protein	1.77767	1.33147	2.13118
											PGSC0003DMG400013765	ATP binding protein	1.28073	1.41119	1.47287
											PGSC0003DMG400011765	AG-motif binding protein-3	6.64291	6.1514	7.41545
											PGSC0003DMG400011548	Zinc finger DNA-binding protein	4.94998	5.50259	5.38188
											PGSC0003DMG400011268	NAC domain class transcription factor	5.44697	5.66505	3.73224
											PGSC0003DMG400011171	Transcription factor	2.41988	1.43809	2.66413
											PGSC0003DMG400010753	Ethylene response factor 5	2.91308	3.10958	3.03642
											PGSC0003DMG400010750	ERF transcription factor	1.19266	1.49968	2.53707
											PGSC0003DMG400009716	LOB domain-containing protein	3.20632	2.3047	1.63801
											PGSC0003DMG400009388	Transcription factor RF2a	3.72566	3.15896	4.09586
											PGSC0003DMG400008677	NAC domain protein	2.90177	2.41539	2.77084
											PGSC0003DMG400007601	ATOFP13/OFP13	2.2962	2.03803	1.81203
											PGSC0003DMG400007458	RAV	1.63244	1.12982	1.36087
											PGSC0003DMG400007095	BES1/BZR1 homolog protein 4	1.3422	1.28267	2.88217
											PGSC0003DMG400007027	ERF1	1.54016	1.85718	1.21243
											PGSC0003DMG400006930	Transcription factor	1.60301	1.20377	1.81052
											PGSC0003DMG400006108	Nt-iaa2.3 deduced protein	1.19389	1.12591	1.38753
											PGSC0003DMG400006093	Auxin responsive protein	1.8037	1.42452	2.15962
											PGSC0003DMG400005899	CCR4-associated factor	2.53384	3.58415	2.97514
											PGSC0003DMG400005860	DNA binding protein	1.36942	1.34858	1.44876
											PGSC0003DMG400005857	Transcription factor	1.01229	1.47397	1.12552
											PGSC0003DMG400005725	DNA binding protein	1.73521	1.03868	1.14882
											PGSC0003DMG400005338	Nt-iaa4.5 deduced protein	4.88972	4.6368	3.80996
											PGSC0003DMG400005327	Auxin-responsive protein IAA16	2.87857	2.37095	2.36976
											PGSC0003DMG400004499	Homeobox protein	2.24098	1.79693	3.3914
											PGSC0003DMG400004332	NAC domain protein	2.44735	2.22146	2.64504
											PGSC0003DMG400004129	Conserved gene of unknown function	2.3445	1.32569	1.48819
											PGSC0003DMG400004039	DNA binding protein	6.42131	5.81875	9.4768
											PGSC0003DMG400003736	Transcription factor	1.38713	1.05144	2.00752
											PGSC0003DMG400003139	Conserved gene of unknown function	1.93234	2.2076	7.44476
											PGSC0003DMG400002899	AP2/ERF domain-containing transcription factor	3.79233	4.90528	2.86747
											PGSC0003DMG400002272	Transcription factor AP2-EREBP	2.18868	1.55929	2.0837
											PGSC0003DMG400001325	R2R3 Myb30 transcription factor	2.74731	2.43481	3.11081
											PGSC0003DMG400000910	AP2/ERF domain-containing transcription factor	2.34057	2.38067	1.14097
											PGSC0003DMG400000811	RAV transcription factor	2.99458	3.33435	3.11197
											PGSC0003DMG400000711	Basic helix-loop-helix protein BHLH7	1.29563	1.02613	2.20842
											PGSC0003DMG400000374	Conserved gene of unknown function	1.43291	1.27826	1.11468
GO:0031326	regulation of cellular biosynthetic process	GO_BiologicalProcess-EBI-UniProt-GOA-ACAP-ARAP_07.01.2023_00h00	4.00577e-05	0.00244352	0.00060796	0.00060796	[4, 5]	Group5	4.92397	68	PGSC0003DMG402012500	Homeobox-leucine zipper protein	2.04544	1.52576	2.13681
											PGSC0003DMG401022600	MYC1	1.11242	1.11805	2.53664
											PGSC0003DMG401007810	Transcription factor RF2a	2.00674	1.97766	8.05156
											PGSC0003DMG400041467	Zinc-finger protein	4.16319	4.84118	4.18512
											PGSC0003DMG400040046	Ethylene response factor 5	2.7838	3.13927	3.56841
											PGSC0003DMG400036566	Ethylene response factor 5	3.37259	3.55427	4.01789
											PGSC0003DMG400033694	Zinc finger homeodomain protein SZF-HD1	2.35921	1.87748	2.20902
											PGSC0003DMG400030384	Conserved gene of unknown function	1.34605	1.86023	2.9234
											PGSC0003DMG400029339	ARF domain class transcription factor	1.51044	1.11513	4.5574
											PGSC0003DMG400028520	WRKY transcription factor 1	1.94339	1.78759	1.56792
											PGSC0003DMG400028500	Protein PPLZ02	1.63678	1.29735	1.30076
											PGSC0003DMG400028098	Myb RL3	2.4101	2.54061	4.40014
											PGSC0003DMG400026048	ERF1	4.83015	4.29552	4.90996
											PGSC0003DMG400026025	AG-motif binding protein-3	3.09645	3.08937	6.01819
											PGSC0003DMG400025989	ERF1	1.48373	1.0502	1.80926
											PGSC0003DMG400024781	GRAS4	1.05691	1.25421	1.61368
											PGSC0003DMG400023395	Conserved gene of unknown function	3.3239	3.17225	6.15318
											PGSC0003DMG400023056	Transcription regulator	2.92034	2.87897	4.91833
											PGSC0003DMG400022667	AP2/ERF domain-containing transcription factor	5.53366	5.30792	2.04903
											PGSC0003DMG400022431	Zinc finger, Dof-type	3.64957	2.85223	4.60198
											PGSC0003DMG400021401	Transcription factor	2.96038	2.63096	1.80822
											PGSC0003DMG400021278	Homeobox-leucine zipper protein ATHB-52	7.47795	6.75957	6.6417
											PGSC0003DMG400020139	Auxin-induced protein 22B	2.0441	2.23831	4.13333
											PGSC0003DMG400018581	AP2/ERF domain-containing transcription factor	8.64896	7.27943	6.65699
											PGSC0003DMG400018279	MYB domain class transcription factor	3.19308	3.22538	3.60898
											PGSC0003DMG400018113	R2r3-myb transcription factor	1.61903	1.67706	2.44226
											PGSC0003DMG400017223	Protein 2	1.08891	1.32839	1.67623
											PGSC0003DMG400016006	Pti4	1.49066	1.64647	1.56538
											PGSC0003DMG400016003	Ethylene responsive element binding protein C2	3.58374	3.7072	3.51665
											PGSC0003DMG400015767	Myb-like transcription factor	1.72244	1.55034	5.82647
											PGSC0003DMG400015766	Phytochrome A	1.31483	1.31531	1.81019
											PGSC0003DMG400015482	Transcription factor bHLH63	2.08395	1.79887	2.28757
											PGSC0003DMG400013765	ATP binding protein	1.28073	1.41119	1.47287
											PGSC0003DMG400011765	AG-motif binding protein-3	6.64291	6.1514	7.41545
											PGSC0003DMG400011548	Zinc finger DNA-binding protein	4.94998	5.50259	5.38188
											PGSC0003DMG400011268	NAC domain class transcription factor	5.44697	5.66505	3.73224
											PGSC0003DMG400011171	Transcription factor	2.41988	1.43809	2.66413
											PGSC0003DMG400010753	Ethylene response factor 5	2.91308	3.10958	3.03642
											PGSC0003DMG400010750	ERF transcription factor	1.19266	1.49968	2.53707
											PGSC0003DMG400009716	LOB domain-containing protein	3.20632	2.3047	1.63801
											PGSC0003DMG400009388	Transcription factor RF2a	3.72566	3.15896	4.09586
											PGSC0003DMG400008677	NAC domain protein	2.90177	2.41539	2.77084
											PGSC0003DMG400007601	ATOFP13/OFP13	2.2962	2.03803	1.81203
											PGSC0003DMG400007458	RAV	1.63244	1.12982	1.36087
											PGSC0003DMG400007095	BES1/BZR1 homolog protein 4	1.3422	1.28267	2.88217
											PGSC0003DMG400007027	ERF1	1.54016	1.85718	1.21243
											PGSC0003DMG400006930	Transcription factor	1.60301	1.20377	1.81052
											PGSC0003DMG400006108	Nt-iaa2.3 deduced protein	1.19389	1.12591	1.38753
											PGSC0003DMG400006093	Auxin responsive protein	1.8037	1.42452	2.15962
											PGSC0003DMG400005899	CCR4-associated factor	2.53384	3.58415	2.97514
											PGSC0003DMG400005860	DNA binding protein	1.36942	1.34858	1.44876
											PGSC0003DMG400005857	Transcription factor	1.01229	1.47397	1.12552
											PGSC0003DMG400005725	DNA binding protein	1.73521	1.03868	1.14882
											PGSC0003DMG400005338	Nt-iaa4.5 deduced protein	4.88972	4.6368	3.80996
											PGSC0003DMG400005327	Auxin-responsive protein IAA16	2.87857	2.37095	2.36976
											PGSC0003DMG400004499	Homeobox protein	2.24098	1.79693	3.3914
											PGSC0003DMG400004332	NAC domain protein	2.44735	2.22146	2.64504
											PGSC0003DMG400004129	Conserved gene of unknown function	2.3445	1.32569	1.48819
											PGSC0003DMG400004039	DNA binding protein	6.42131	5.81875	9.4768
											PGSC0003DMG400003736	Transcription factor	1.38713	1.05144	2.00752
											PGSC0003DMG400003139	Conserved gene of unknown function	1.93234	2.2076	7.44476
											PGSC0003DMG400002899	AP2/ERF domain-containing transcription factor	3.79233	4.90528	2.86747
											PGSC0003DMG400002272	Transcription factor AP2-EREBP	2.18868	1.55929	2.0837
											PGSC0003DMG400001325	R2R3 Myb30 transcription factor	2.74731	2.43481	3.11081
											PGSC0003DMG400000910	AP2/ERF domain-containing transcription factor	2.34057	2.38067	1.14097
											PGSC0003DMG400000811	RAV transcription factor	2.99458	3.33435	3.11197
											PGSC0003DMG400000711	Basic helix-loop-helix protein BHLH7	1.29563	1.02613	2.20842
											PGSC0003DMG400000374	Conserved gene of unknown function	1.43291	1.27826	1.11468
GO:0034654	nucleobase-containing compound biosynthetic process	GO_BiologicalProcess-EBI-UniProt-GOA-ACAP-ARAP_07.01.2023_00h00	9.92674e-05	0.00555897	0.00060796	0.00060796	[4, 5]	Group5	4.72016	70	PGSC0003DMG402012500	Homeobox-leucine zipper protein	2.04544	1.52576	2.13681
											PGSC0003DMG401022600	MYC1	1.11242	1.11805	2.53664
											PGSC0003DMG401007810	Transcription factor RF2a	2.00674	1.97766	8.05156
											PGSC0003DMG400041467	Zinc-finger protein	4.16319	4.84118	4.18512
											PGSC0003DMG400040046	Ethylene response factor 5	2.7838	3.13927	3.56841
											PGSC0003DMG400036566	Ethylene response factor 5	3.37259	3.55427	4.01789
											PGSC0003DMG400033694	Zinc finger homeodomain protein SZF-HD1	2.35921	1.87748	2.20902
											PGSC0003DMG400030384	Conserved gene of unknown function	1.34605	1.86023	2.9234
											PGSC0003DMG400029339	ARF domain class transcription factor	1.51044	1.11513	4.5574
											PGSC0003DMG400028520	WRKY transcription factor 1	1.94339	1.78759	1.56792
											PGSC0003DMG400028500	Protein PPLZ02	1.63678	1.29735	1.30076
											PGSC0003DMG400028098	Myb RL3	2.4101	2.54061	4.40014
											PGSC0003DMG400026048	ERF1	4.83015	4.29552	4.90996
											PGSC0003DMG400026025	AG-motif binding protein-3	3.09645	3.08937	6.01819
											PGSC0003DMG400025989	ERF1	1.48373	1.0502	1.80926
											PGSC0003DMG400024781	GRAS4	1.05691	1.25421	1.61368
											PGSC0003DMG400024634	70 kDa subunit of replication protein A	1.61933	1.2112	1.36632
											PGSC0003DMG400023395	Conserved gene of unknown function	3.3239	3.17225	6.15318
											PGSC0003DMG400023056	Transcription regulator	2.92034	2.87897	4.91833
											PGSC0003DMG400022667	AP2/ERF domain-containing transcription factor	5.53366	5.30792	2.04903
											PGSC0003DMG400022431	Zinc finger, Dof-type	3.64957	2.85223	4.60198
											PGSC0003DMG400021401	Transcription factor	2.96038	2.63096	1.80822
											PGSC0003DMG400021278	Homeobox-leucine zipper protein ATHB-52	7.47795	6.75957	6.6417
											PGSC0003DMG400020139	Auxin-induced protein 22B	2.0441	2.23831	4.13333
											PGSC0003DMG400018581	AP2/ERF domain-containing transcription factor	8.64896	7.27943	6.65699
											PGSC0003DMG400018279	MYB domain class transcription factor	3.19308	3.22538	3.60898
											PGSC0003DMG400018113	R2r3-myb transcription factor	1.61903	1.67706	2.44226
											PGSC0003DMG400017223	Protein 2	1.08891	1.32839	1.67623
											PGSC0003DMG400016006	Pti4	1.49066	1.64647	1.56538
											PGSC0003DMG400016003	Ethylene responsive element binding protein C2	3.58374	3.7072	3.51665
											PGSC0003DMG400015767	Myb-like transcription factor	1.72244	1.55034	5.82647
											PGSC0003DMG400015766	Phytochrome A	1.31483	1.31531	1.81019
											PGSC0003DMG400015482	Transcription factor bHLH63	2.08395	1.79887	2.28757
											PGSC0003DMG400013765	ATP binding protein	1.28073	1.41119	1.47287
											PGSC0003DMG400011765	AG-motif binding protein-3	6.64291	6.1514	7.41545
											PGSC0003DMG400011548	Zinc finger DNA-binding protein	4.94998	5.50259	5.38188
											PGSC0003DMG400011268	NAC domain class transcription factor	5.44697	5.66505	3.73224
											PGSC0003DMG400011171	Transcription factor	2.41988	1.43809	2.66413
											PGSC0003DMG400010753	Ethylene response factor 5	2.91308	3.10958	3.03642
											PGSC0003DMG400010750	ERF transcription factor	1.19266	1.49968	2.53707
											PGSC0003DMG400009716	LOB domain-containing protein	3.20632	2.3047	1.63801
											PGSC0003DMG400009388	Transcription factor RF2a	3.72566	3.15896	4.09586
											PGSC0003DMG400008677	NAC domain protein	2.90177	2.41539	2.77084
											PGSC0003DMG400007601	ATOFP13/OFP13	2.2962	2.03803	1.81203
											PGSC0003DMG400007458	RAV	1.63244	1.12982	1.36087
											PGSC0003DMG400007095	BES1/BZR1 homolog protein 4	1.3422	1.28267	2.88217
											PGSC0003DMG400007027	ERF1	1.54016	1.85718	1.21243
											PGSC0003DMG400006930	Transcription factor	1.60301	1.20377	1.81052
											PGSC0003DMG400006108	Nt-iaa2.3 deduced protein	1.19389	1.12591	1.38753
											PGSC0003DMG400006093	Auxin responsive protein	1.8037	1.42452	2.15962
											PGSC0003DMG400005860	DNA binding protein	1.36942	1.34858	1.44876
											PGSC0003DMG400005857	Transcription factor	1.01229	1.47397	1.12552
											PGSC0003DMG400005725	DNA binding protein	1.73521	1.03868	1.14882
											PGSC0003DMG400005338	Nt-iaa4.5 deduced protein	4.88972	4.6368	3.80996
											PGSC0003DMG400005327	Auxin-responsive protein IAA16	2.87857	2.37095	2.36976
											PGSC0003DMG400004499	Homeobox protein	2.24098	1.79693	3.3914
											PGSC0003DMG400004332	NAC domain protein	2.44735	2.22146	2.64504
											PGSC0003DMG400004129	Conserved gene of unknown function	2.3445	1.32569	1.48819
											PGSC0003DMG400004039	DNA binding protein	6.42131	5.81875	9.4768
											PGSC0003DMG400003736	Transcription factor	1.38713	1.05144	2.00752
											PGSC0003DMG400003139	Conserved gene of unknown function	1.93234	2.2076	7.44476
											PGSC0003DMG400002899	AP2/ERF domain-containing transcription factor	3.79233	4.90528	2.86747
											PGSC0003DMG400002272	Transcription factor AP2-EREBP	2.18868	1.55929	2.0837
											PGSC0003DMG400001448	UDP-glucose dehydrogenase 2	1.22652	1.33936	1.16066
											PGSC0003DMG400001325	R2R3 Myb30 transcription factor	2.74731	2.43481	3.11081
											PGSC0003DMG400000910	AP2/ERF domain-containing transcription factor	2.34057	2.38067	1.14097
											PGSC0003DMG400000811	RAV transcription factor	2.99458	3.33435	3.11197
											PGSC0003DMG400000711	Basic helix-loop-helix protein BHLH7	1.29563	1.02613	2.20842
											PGSC0003DMG400000622	Conserved gene of unknown function	3.88437	3.30528	3.9522
											PGSC0003DMG400000374	Conserved gene of unknown function	1.43291	1.27826	1.11468
GO:0006351	DNA-templated transcription	GO_BiologicalProcess-EBI-UniProt-GOA-ACAP-ARAP_07.01.2023_00h00	9.11891e-06	0.000620086	0.00060796	0.00060796	[6, 7, 8, 9]	Group5	5.11663	68	PGSC0003DMG402012500	Homeobox-leucine zipper protein	2.04544	1.52576	2.13681
											PGSC0003DMG401022600	MYC1	1.11242	1.11805	2.53664
											PGSC0003DMG401007810	Transcription factor RF2a	2.00674	1.97766	8.05156
											PGSC0003DMG400041467	Zinc-finger protein	4.16319	4.84118	4.18512
											PGSC0003DMG400040046	Ethylene response factor 5	2.7838	3.13927	3.56841
											PGSC0003DMG400036566	Ethylene response factor 5	3.37259	3.55427	4.01789
											PGSC0003DMG400033694	Zinc finger homeodomain protein SZF-HD1	2.35921	1.87748	2.20902
											PGSC0003DMG400030384	Conserved gene of unknown function	1.34605	1.86023	2.9234
											PGSC0003DMG400029339	ARF domain class transcription factor	1.51044	1.11513	4.5574
											PGSC0003DMG400028520	WRKY transcription factor 1	1.94339	1.78759	1.56792
											PGSC0003DMG400028500	Protein PPLZ02	1.63678	1.29735	1.30076
											PGSC0003DMG400028098	Myb RL3	2.4101	2.54061	4.40014
											PGSC0003DMG400026048	ERF1	4.83015	4.29552	4.90996
											PGSC0003DMG400026025	AG-motif binding protein-3	3.09645	3.08937	6.01819
											PGSC0003DMG400025989	ERF1	1.48373	1.0502	1.80926
											PGSC0003DMG400024781	GRAS4	1.05691	1.25421	1.61368
											PGSC0003DMG400023395	Conserved gene of unknown function	3.3239	3.17225	6.15318
											PGSC0003DMG400023056	Transcription regulator	2.92034	2.87897	4.91833
											PGSC0003DMG400022667	AP2/ERF domain-containing transcription factor	5.53366	5.30792	2.04903
											PGSC0003DMG400022431	Zinc finger, Dof-type	3.64957	2.85223	4.60198
											PGSC0003DMG400021401	Transcription factor	2.96038	2.63096	1.80822
											PGSC0003DMG400021278	Homeobox-leucine zipper protein ATHB-52	7.47795	6.75957	6.6417
											PGSC0003DMG400020139	Auxin-induced protein 22B	2.0441	2.23831	4.13333
											PGSC0003DMG400018581	AP2/ERF domain-containing transcription factor	8.64896	7.27943	6.65699
											PGSC0003DMG400018279	MYB domain class transcription factor	3.19308	3.22538	3.60898
											PGSC0003DMG400018113	R2r3-myb transcription factor	1.61903	1.67706	2.44226
											PGSC0003DMG400017223	Protein 2	1.08891	1.32839	1.67623
											PGSC0003DMG400016006	Pti4	1.49066	1.64647	1.56538
											PGSC0003DMG400016003	Ethylene responsive element binding protein C2	3.58374	3.7072	3.51665
											PGSC0003DMG400015767	Myb-like transcription factor	1.72244	1.55034	5.82647
											PGSC0003DMG400015766	Phytochrome A	1.31483	1.31531	1.81019
											PGSC0003DMG400015482	Transcription factor bHLH63	2.08395	1.79887	2.28757
											PGSC0003DMG400013765	ATP binding protein	1.28073	1.41119	1.47287
											PGSC0003DMG400011765	AG-motif binding protein-3	6.64291	6.1514	7.41545
											PGSC0003DMG400011548	Zinc finger DNA-binding protein	4.94998	5.50259	5.38188
											PGSC0003DMG400011268	NAC domain class transcription factor	5.44697	5.66505	3.73224
											PGSC0003DMG400011171	Transcription factor	2.41988	1.43809	2.66413
											PGSC0003DMG400010753	Ethylene response factor 5	2.91308	3.10958	3.03642
											PGSC0003DMG400010750	ERF transcription factor	1.19266	1.49968	2.53707
											PGSC0003DMG400009716	LOB domain-containing protein	3.20632	2.3047	1.63801
											PGSC0003DMG400009388	Transcription factor RF2a	3.72566	3.15896	4.09586
											PGSC0003DMG400008677	NAC domain protein	2.90177	2.41539	2.77084
											PGSC0003DMG400007601	ATOFP13/OFP13	2.2962	2.03803	1.81203
											PGSC0003DMG400007458	RAV	1.63244	1.12982	1.36087
											PGSC0003DMG400007095	BES1/BZR1 homolog protein 4	1.3422	1.28267	2.88217
											PGSC0003DMG400007027	ERF1	1.54016	1.85718	1.21243
											PGSC0003DMG400006930	Transcription factor	1.60301	1.20377	1.81052
											PGSC0003DMG400006108	Nt-iaa2.3 deduced protein	1.19389	1.12591	1.38753
											PGSC0003DMG400006093	Auxin responsive protein	1.8037	1.42452	2.15962
											PGSC0003DMG400005860	DNA binding protein	1.36942	1.34858	1.44876
											PGSC0003DMG400005857	Transcription factor	1.01229	1.47397	1.12552
											PGSC0003DMG400005725	DNA binding protein	1.73521	1.03868	1.14882
											PGSC0003DMG400005338	Nt-iaa4.5 deduced protein	4.88972	4.6368	3.80996
											PGSC0003DMG400005327	Auxin-responsive protein IAA16	2.87857	2.37095	2.36976
											PGSC0003DMG400004499	Homeobox protein	2.24098	1.79693	3.3914
											PGSC0003DMG400004332	NAC domain protein	2.44735	2.22146	2.64504
											PGSC0003DMG400004129	Conserved gene of unknown function	2.3445	1.32569	1.48819
											PGSC0003DMG400004039	DNA binding protein	6.42131	5.81875	9.4768
											PGSC0003DMG400003736	Transcription factor	1.38713	1.05144	2.00752
											PGSC0003DMG400003139	Conserved gene of unknown function	1.93234	2.2076	7.44476
											PGSC0003DMG400002899	AP2/ERF domain-containing transcription factor	3.79233	4.90528	2.86747
											PGSC0003DMG400002272	Transcription factor AP2-EREBP	2.18868	1.55929	2.0837
											PGSC0003DMG400001325	R2R3 Myb30 transcription factor	2.74731	2.43481	3.11081
											PGSC0003DMG400000910	AP2/ERF domain-containing transcription factor	2.34057	2.38067	1.14097
											PGSC0003DMG400000811	RAV transcription factor	2.99458	3.33435	3.11197
											PGSC0003DMG400000711	Basic helix-loop-helix protein BHLH7	1.29563	1.02613	2.20842
											PGSC0003DMG400000622	Conserved gene of unknown function	3.88437	3.30528	3.9522
											PGSC0003DMG400000374	Conserved gene of unknown function	1.43291	1.27826	1.11468
GO:0006355	regulation of DNA-templated transcription	GO_BiologicalProcess-EBI-UniProt-GOA-ACAP-ARAP_07.01.2023_00h00	1.1121e-06	8.22955e-05	0.00060796	0.00060796	[5, 6, 7, 8, 9, 10]	Group5	5.45159	67	PGSC0003DMG402012500	Homeobox-leucine zipper protein	2.04544	1.52576	2.13681
											PGSC0003DMG401022600	MYC1	1.11242	1.11805	2.53664
											PGSC0003DMG401007810	Transcription factor RF2a	2.00674	1.97766	8.05156
											PGSC0003DMG400041467	Zinc-finger protein	4.16319	4.84118	4.18512
											PGSC0003DMG400040046	Ethylene response factor 5	2.7838	3.13927	3.56841
											PGSC0003DMG400036566	Ethylene response factor 5	3.37259	3.55427	4.01789
											PGSC0003DMG400033694	Zinc finger homeodomain protein SZF-HD1	2.35921	1.87748	2.20902
											PGSC0003DMG400030384	Conserved gene of unknown function	1.34605	1.86023	2.9234
											PGSC0003DMG400029339	ARF domain class transcription factor	1.51044	1.11513	4.5574
											PGSC0003DMG400028520	WRKY transcription factor 1	1.94339	1.78759	1.56792
											PGSC0003DMG400028500	Protein PPLZ02	1.63678	1.29735	1.30076
											PGSC0003DMG400028098	Myb RL3	2.4101	2.54061	4.40014
											PGSC0003DMG400026048	ERF1	4.83015	4.29552	4.90996
											PGSC0003DMG400026025	AG-motif binding protein-3	3.09645	3.08937	6.01819
											PGSC0003DMG400025989	ERF1	1.48373	1.0502	1.80926
											PGSC0003DMG400024781	GRAS4	1.05691	1.25421	1.61368
											PGSC0003DMG400023395	Conserved gene of unknown function	3.3239	3.17225	6.15318
											PGSC0003DMG400023056	Transcription regulator	2.92034	2.87897	4.91833
											PGSC0003DMG400022667	AP2/ERF domain-containing transcription factor	5.53366	5.30792	2.04903
											PGSC0003DMG400022431	Zinc finger, Dof-type	3.64957	2.85223	4.60198
											PGSC0003DMG400021401	Transcription factor	2.96038	2.63096	1.80822
											PGSC0003DMG400021278	Homeobox-leucine zipper protein ATHB-52	7.47795	6.75957	6.6417
											PGSC0003DMG400020139	Auxin-induced protein 22B	2.0441	2.23831	4.13333
											PGSC0003DMG400018581	AP2/ERF domain-containing transcription factor	8.64896	7.27943	6.65699
											PGSC0003DMG400018279	MYB domain class transcription factor	3.19308	3.22538	3.60898
											PGSC0003DMG400018113	R2r3-myb transcription factor	1.61903	1.67706	2.44226
											PGSC0003DMG400017223	Protein 2	1.08891	1.32839	1.67623
											PGSC0003DMG400016006	Pti4	1.49066	1.64647	1.56538
											PGSC0003DMG400016003	Ethylene responsive element binding protein C2	3.58374	3.7072	3.51665
											PGSC0003DMG400015767	Myb-like transcription factor	1.72244	1.55034	5.82647
											PGSC0003DMG400015766	Phytochrome A	1.31483	1.31531	1.81019
											PGSC0003DMG400015482	Transcription factor bHLH63	2.08395	1.79887	2.28757
											PGSC0003DMG400013765	ATP binding protein	1.28073	1.41119	1.47287
											PGSC0003DMG400011765	AG-motif binding protein-3	6.64291	6.1514	7.41545
											PGSC0003DMG400011548	Zinc finger DNA-binding protein	4.94998	5.50259	5.38188
											PGSC0003DMG400011268	NAC domain class transcription factor	5.44697	5.66505	3.73224
											PGSC0003DMG400011171	Transcription factor	2.41988	1.43809	2.66413
											PGSC0003DMG400010753	Ethylene response factor 5	2.91308	3.10958	3.03642
											PGSC0003DMG400010750	ERF transcription factor	1.19266	1.49968	2.53707
											PGSC0003DMG400009716	LOB domain-containing protein	3.20632	2.3047	1.63801
											PGSC0003DMG400009388	Transcription factor RF2a	3.72566	3.15896	4.09586
											PGSC0003DMG400008677	NAC domain protein	2.90177	2.41539	2.77084
											PGSC0003DMG400007601	ATOFP13/OFP13	2.2962	2.03803	1.81203
											PGSC0003DMG400007458	RAV	1.63244	1.12982	1.36087
											PGSC0003DMG400007095	BES1/BZR1 homolog protein 4	1.3422	1.28267	2.88217
											PGSC0003DMG400007027	ERF1	1.54016	1.85718	1.21243
											PGSC0003DMG400006930	Transcription factor	1.60301	1.20377	1.81052
											PGSC0003DMG400006108	Nt-iaa2.3 deduced protein	1.19389	1.12591	1.38753
											PGSC0003DMG400006093	Auxin responsive protein	1.8037	1.42452	2.15962
											PGSC0003DMG400005860	DNA binding protein	1.36942	1.34858	1.44876
											PGSC0003DMG400005857	Transcription factor	1.01229	1.47397	1.12552
											PGSC0003DMG400005725	DNA binding protein	1.73521	1.03868	1.14882
											PGSC0003DMG400005338	Nt-iaa4.5 deduced protein	4.88972	4.6368	3.80996
											PGSC0003DMG400005327	Auxin-responsive protein IAA16	2.87857	2.37095	2.36976
											PGSC0003DMG400004499	Homeobox protein	2.24098	1.79693	3.3914
											PGSC0003DMG400004332	NAC domain protein	2.44735	2.22146	2.64504
											PGSC0003DMG400004129	Conserved gene of unknown function	2.3445	1.32569	1.48819
											PGSC0003DMG400004039	DNA binding protein	6.42131	5.81875	9.4768
											PGSC0003DMG400003736	Transcription factor	1.38713	1.05144	2.00752
											PGSC0003DMG400003139	Conserved gene of unknown function	1.93234	2.2076	7.44476
											PGSC0003DMG400002899	AP2/ERF domain-containing transcription factor	3.79233	4.90528	2.86747
											PGSC0003DMG400002272	Transcription factor AP2-EREBP	2.18868	1.55929	2.0837
											PGSC0003DMG400001325	R2R3 Myb30 transcription factor	2.74731	2.43481	3.11081
											PGSC0003DMG400000910	AP2/ERF domain-containing transcription factor	2.34057	2.38067	1.14097
											PGSC0003DMG400000811	RAV transcription factor	2.99458	3.33435	3.11197
											PGSC0003DMG400000711	Basic helix-loop-helix protein BHLH7	1.29563	1.02613	2.20842
											PGSC0003DMG400000374	Conserved gene of unknown function	1.43291	1.27826	1.11468
GO:0003700	DNA-binding transcription factor activity	GO_BiologicalProcess-EBI-UniProt-GOA-ACAP-ARAP_07.01.2023_00h00	0.000165433	0.00876794	0.00060796	0.00060796	[6, 7, 8, 9, 10, 11]	Group5	5.55556	40	PGSC0003DMG402012500	Homeobox-leucine zipper protein	2.04544	1.52576	2.13681
											PGSC0003DMG401022600	MYC1	1.11242	1.11805	2.53664
											PGSC0003DMG401007810	Transcription factor RF2a	2.00674	1.97766	8.05156
											PGSC0003DMG400041467	Zinc-finger protein	4.16319	4.84118	4.18512
											PGSC0003DMG400040046	Ethylene response factor 5	2.7838	3.13927	3.56841
											PGSC0003DMG400036566	Ethylene response factor 5	3.37259	3.55427	4.01789
											PGSC0003DMG400033694	Zinc finger homeodomain protein SZF-HD1	2.35921	1.87748	2.20902
											PGSC0003DMG400028520	WRKY transcription factor 1	1.94339	1.78759	1.56792
											PGSC0003DMG400028500	Protein PPLZ02	1.63678	1.29735	1.30076
											PGSC0003DMG400028098	Myb RL3	2.4101	2.54061	4.40014
											PGSC0003DMG400026048	ERF1	4.83015	4.29552	4.90996
											PGSC0003DMG400025989	ERF1	1.48373	1.0502	1.80926
											PGSC0003DMG400024781	GRAS4	1.05691	1.25421	1.61368
											PGSC0003DMG400022667	AP2/ERF domain-containing transcription factor	5.53366	5.30792	2.04903
											PGSC0003DMG400022431	Zinc finger, Dof-type	3.64957	2.85223	4.60198
											PGSC0003DMG400021278	Homeobox-leucine zipper protein ATHB-52	7.47795	6.75957	6.6417
											PGSC0003DMG400018581	AP2/ERF domain-containing transcription factor	8.64896	7.27943	6.65699
											PGSC0003DMG400016006	Pti4	1.49066	1.64647	1.56538
											PGSC0003DMG400016003	Ethylene responsive element binding protein C2	3.58374	3.7072	3.51665
											PGSC0003DMG400015482	Transcription factor bHLH63	2.08395	1.79887	2.28757
											PGSC0003DMG400011548	Zinc finger DNA-binding protein	4.94998	5.50259	5.38188
											PGSC0003DMG400010753	Ethylene response factor 5	2.91308	3.10958	3.03642
											PGSC0003DMG400010750	ERF transcription factor	1.19266	1.49968	2.53707
											PGSC0003DMG400009388	Transcription factor RF2a	3.72566	3.15896	4.09586
											PGSC0003DMG400007458	RAV	1.63244	1.12982	1.36087
											PGSC0003DMG400007095	BES1/BZR1 homolog protein 4	1.3422	1.28267	2.88217
											PGSC0003DMG400007027	ERF1	1.54016	1.85718	1.21243
											PGSC0003DMG400005860	DNA binding protein	1.36942	1.34858	1.44876
											PGSC0003DMG400005857	Transcription factor	1.01229	1.47397	1.12552
											PGSC0003DMG400005725	DNA binding protein	1.73521	1.03868	1.14882
											PGSC0003DMG400004499	Homeobox protein	2.24098	1.79693	3.3914
											PGSC0003DMG400004039	DNA binding protein	6.42131	5.81875	9.4768
											PGSC0003DMG400003736	Transcription factor	1.38713	1.05144	2.00752
											PGSC0003DMG400003139	Conserved gene of unknown function	1.93234	2.2076	7.44476
											PGSC0003DMG400002899	AP2/ERF domain-containing transcription factor	3.79233	4.90528	2.86747
											PGSC0003DMG400002272	Transcription factor AP2-EREBP	2.18868	1.55929	2.0837
											PGSC0003DMG400000910	AP2/ERF domain-containing transcription factor	2.34057	2.38067	1.14097
											PGSC0003DMG400000811	RAV transcription factor	2.99458	3.33435	3.11197
											PGSC0003DMG400000711	Basic helix-loop-helix protein BHLH7	1.29563	1.02613	2.20842
											PGSC0003DMG400000374	Conserved gene of unknown function	1.43291	1.27826	1.11468
