# Supplementary material for: Transcriptomic Analyses Reveal the Role of Cytokinin and the Nodal Stem in Microtuber Sprouting in Potato (Solanum tuberosum L.)
Source: Int J Mol Sci. 2023 Dec 15;24(24):17534. doi: 10.3390/ijms242417534 (PMC10743403; doi:10.3390/ijms242417534)
Supplement: Supplementary file 1 [file ijms-24-17534-s001.zip › ijms-2753479-supplementary/Zhang_IJMS_supplementary files/Zhang_IJMS_Supplementary Tables/Supplementary Table S4. Gene Ontology (GO) and KEGG pathway enrichment analysis for 3-hMT-bd-GAvsCon.xlsx]

## Sheet: Entrez ID
Entrez ID for 2095 DEGs in 3-hMT-bd-GAvsCon (966 DEGs have no Entrez ID )
PGSC gene ID	Entrez gene ID	Gene Description [Source: S. tuberosum PGSC_DM_v4.03]
PGSC0003DMG404010943	107057652	Conserved gene of unknown function
PGSC0003DMG403007838	102601607	Purple acid phosphatase 3
PGSC0003DMG402031237	102598583	Non-specific lipid-transfer protein
PGSC0003DMG402031064	102581594	PEThy;ZPT2-6
PGSC0003DMG402030099	102598538	Prosystemin
PGSC0003DMG402028807	102597559	Conserved gene of unknown function
PGSC0003DMG402028683	102602171	Pentatricopeptide repeat-containing protein
PGSC0003DMG402027501	102598158	Oligopeptide transporter
PGSC0003DMG402027210	107062160	Glucosyltransferase
PGSC0003DMG402025870	102601025	Cysteine protease
PGSC0003DMG402025807	107060375	Conserved gene of unknown function
PGSC0003DMG402025647	102579356	Hydrolase
PGSC0003DMG402025066	102584670	Short-chain dehydrogenase/reductase
PGSC0003DMG402024222	102601871	BRASSINOSTEROID INSENSITIVE 1-associated receptor kinase 1
PGSC0003DMG402023974	102605702	Germin 18
PGSC0003DMG402023845	102598267	Fatty acid desaturase
PGSC0003DMG402022140	102588994	Mitochondrial import receptor subunit TOM20
PGSC0003DMG402020445	102597955	F-box protein
PGSC0003DMG402019442	102595210	Conserved gene of unknown function
PGSC0003DMG402018962	102592553	Beta-amyrin synthase
PGSC0003DMG402018475	102577541	ABA 8'-hydroxylase CYP707A1
PGSC0003DMG402017934	102588169	Pectinesterase
PGSC0003DMG402017416	102582115	Disease resistance protein; Calcium-binding EF-hand; AAA ATPase
PGSC0003DMG402016414	102587709	Pentatricopeptide repeat-containing protein
PGSC0003DMG402016112	102595339	Sinapyl alcohol dehydrogenase 2
PGSC0003DMG402014825	102601868	Pentatricopeptide repeat-containing protein
PGSC0003DMG402014605	102601767	DUF26 domain-containing protein 1
PGSC0003DMG402013505	102591700	Leafy cotyledon1
PGSC0003DMG402012500	102597132	Homeobox-leucine zipper protein
PGSC0003DMG402010991	102600076	Cytochrome P450 hydroxylase
PGSC0003DMG402010181	102579985	Xyloglucan endotransglucosylase/hydrolase protein 9
PGSC0003DMG402007388	102600986	MRNA, 1346 bp sequence
PGSC0003DMG402005729	102584343	Wall-associated kinase
PGSC0003DMG402004946	107062458	S-locus-specific glycoprotein S13
PGSC0003DMG402004840	102584868	Phosphatase
PGSC0003DMG402004611	102587827	MYB transcription factor
PGSC0003DMG402003646	102597684	Ascorbate peroxidase
PGSC0003DMG402003636	102587539	Endo-1,4-beta-glucanase
PGSC0003DMG402002797	102583373	2-deoxyglucose-6-phosphate phosphatase
PGSC0003DMG402002714	102591728	Gene of unknown function
PGSC0003DMG402002599	102598450	Jacalin-domain protein
PGSC0003DMG402001979	102580490	Disease resistance protein BS2
PGSC0003DMG402001531	102587337	Chitinase 134
PGSC0003DMG402000668	102604781	Nitrate transporter NRT1.1
PGSC0003DMG401031803	102590048	Cyclin-L1
PGSC0003DMG401031741	102600144	UPA16
PGSC0003DMG401028796	102585694	Conserved gene of unknown function
PGSC0003DMG401028367	102593016	Esterase PIR7B
PGSC0003DMG401028232	102586323	Pentatricopeptide repeat-containing protein
PGSC0003DMG401028052	102595788	Cytochrome P450
PGSC0003DMG401026447	102596939	F-box family protein
PGSC0003DMG401026400	102587090	CRS1 (ARABIDOPSIS ORTHOLOG OF MAIZE CHLOROPLAST SPLICING FACTOR CRS1)
PGSC0003DMG401025809	102602481	EMB2745
PGSC0003DMG401025807	102601473	Conserved gene of unknown function
PGSC0003DMG401025807	102604384	Conserved gene of unknown function
PGSC0003DMG401025427	102593346	GRF1-interacting factor 1
PGSC0003DMG401025083	102586327	Peroxidase 12
PGSC0003DMG401024463	102600330	DNA binding protein
PGSC0003DMG401024074	102594410	Amine oxidase
PGSC0003DMG401023061	102588539	Regulator of chromosome condensation RCC1
PGSC0003DMG401022625	102589915	Pentatricopeptide repeat-containing protein, mitochondrial
PGSC0003DMG401022600	102587955	MYC1
PGSC0003DMG401022351	102598486	Pentatricopeptide repeat-containing protein
PGSC0003DMG401021841	102578577	Replication factor A
PGSC0003DMG401020339	102591310	Conserved gene of unknown function
PGSC0003DMG401019533	102600781	Gip1
PGSC0003DMG401019427	102591446	Annexin
PGSC0003DMG401017810	107058215	RNA recognition motif-containing protein
PGSC0003DMG401017380	102600847	Cytosolic acetoacetyl-coenzyme A thiolase
PGSC0003DMG401016626	102592722	Dopamine beta-monooxygenase
PGSC0003DMG401015928	102578809	Conserved gene of unknown function
PGSC0003DMG401015879	102595992	Methylketone synthase II
PGSC0003DMG401015205	102588157	TDR8 protein
PGSC0003DMG401014619	102605212	Serine racemase
PGSC0003DMG401014608	102595601	ThiF family protein
PGSC0003DMG401012482	102604555	DNA binding protein
PGSC0003DMG401012474	102600292	Conserved gene of unknown function
PGSC0003DMG401011556	102591973	Conserved gene of unknown function
PGSC0003DMG401011117	107061297	Leucine-rich repeat containing protein
PGSC0003DMG401010883	102606303	R2r3-myb transcription factor
PGSC0003DMG401009494	102578945	Ferric-chelate reductase
PGSC0003DMG401009385	102578778	Pentatricopeptide repeat-containing protein
PGSC0003DMG401008890	102593628	Aldo-keto reductase family 4 member C10
PGSC0003DMG401008875	102600536	ABC transporter family, retinal flippase subfamily
PGSC0003DMG401007810	102603174	Transcription factor RF2a
PGSC0003DMG401006445	102598253	F-box
PGSC0003DMG401006305	102582448	F-box family protein
PGSC0003DMG401006007	102594387	High mobility group family
PGSC0003DMG401004858	102593511	Ran GTPase binding protein
PGSC0003DMG401004840	102585181	Phosphatase
PGSC0003DMG401003998	102588253	Serine/threonine-protein kinase
PGSC0003DMG401003636	102587215	Conserved gene of unknown function
PGSC0003DMG401003552	102580907	NAC domain protein
PGSC0003DMG401002606	102602452	AR791
PGSC0003DMG401001693	102593160	Rac gtpase
PGSC0003DMG401001401	102600523	Inositol-1,4,5-triphosphate-5-phosphatase
PGSC0003DMG401001384	102596260	Protein GAST1
PGSC0003DMG401001316	102590807	Non-cell-autonomous protein pathway1
PGSC0003DMG401000796	102584038	C2H2-type zinc finger protein
PGSC0003DMG400047215	107060495	Cystatin
PGSC0003DMG400045432	107062219	Spotted leaf protein
PGSC0003DMG400044996	107059767	Conserved gene of unknown function
PGSC0003DMG400044242	102604536	Leucine-rich repeat family protein
PGSC0003DMG400042886	102592634	ATP binding protein
PGSC0003DMG400042498	102589532	Chlorophyll a/b binding protein
PGSC0003DMG400042133	102583371	Conserved gene of unknown function
PGSC0003DMG400041780	107060494	Cystatin
PGSC0003DMG400041467	102589957	Zinc-finger protein
PGSC0003DMG400041402	102582436	Basic 7S globulin 2 small subunit
PGSC0003DMG400040547	102581507	Mitogen-activated protein kinase kinase kinase
PGSC0003DMG400040046	107062792	Ethylene response factor 5
PGSC0003DMG400038332	102602027	Subtilisin-like protease
PGSC0003DMG400037894	102583658	Aspartic proteinase nepenthesin-1
PGSC0003DMG400037860	102595924	Eukaryotic initiation factor 4A-15
PGSC0003DMG400036566	102585525	Ethylene response factor 5
PGSC0003DMG400035805	107062039	KID-containing protein
PGSC0003DMG400035598	102586553	Conserved gene of unknown function
PGSC0003DMG400035573	102593031	Glucosyltransferase
PGSC0003DMG400034309	102589672	Non-specific lipid-transfer protein
PGSC0003DMG400034096	102592748	EZ2
PGSC0003DMG400033902	102588150	RNA-binding gricine-rich protein-1c
PGSC0003DMG400033902	102600363	RNA-binding gricine-rich protein-1c
PGSC0003DMG400033694	102602352	Zinc finger homeodomain protein SZF-HD1
PGSC0003DMG400033644	102596534	Phospholipid-transporting ATPase
PGSC0003DMG400033638	102595861	Endosomal P24A protein
PGSC0003DMG400033634	102598049	Fatty acid desaturase
PGSC0003DMG400033112	102597464	Heavy-metal-associated domain-containing protein
PGSC0003DMG400033085	102583325	Thioredoxin II
PGSC0003DMG400033078	102587309	Transcription factor
PGSC0003DMG400033067	102605106	Ubiquitin thiolesterase/ zinc ion binding
PGSC0003DMG400033044	102585629	Gip1
PGSC0003DMG400033028	102598406	Betaine aldehyde dehyrogenase
PGSC0003DMG400032803	102598022	Conserved gene of unknown function
PGSC0003DMG400032780	102603247	Conserved gene of unknown function
PGSC0003DMG400032506	102596463	Copper ion binding protein
PGSC0003DMG400032273	102601440	N-acetyltransferase
PGSC0003DMG400032247	102598565	Vicilin
PGSC0003DMG400032229	102579986	Dirigent 2
PGSC0003DMG400032227	102603417	Amino acid transporter
PGSC0003DMG400032199	102588377	Peroxidase
PGSC0003DMG400032182	102605660	Non-specific lipid-transfer protein
PGSC0003DMG400032114	102592775	Conserved gene of unknown function
PGSC0003DMG400031871	102596059	Stress-associated protein 3
PGSC0003DMG400031842	107063122	Nutrient reservoir
PGSC0003DMG400031835	102595598	Spermine synthase
PGSC0003DMG400031808	102592172	ATP binding protein
PGSC0003DMG400031791	102605006	Pectinesterase
PGSC0003DMG400031777	102581508	Homeobox-leucine zipper protein ATHB-52
PGSC0003DMG400031763	102605161	Conserved gene of unknown function
PGSC0003DMG400031534	102594376	Glycine-rich cell wall structural protein
PGSC0003DMG400031457	102596891	Phenylalanine ammonia-lyase 1
PGSC0003DMG400031378	102586846	Autophagy protein 9
PGSC0003DMG400031263	102580385	Phytochrome kinase substrate 1
PGSC0003DMG400031236	102598243	Non-specific lipid-transfer protein
PGSC0003DMG400031231	102593750	Conserved gene of unknown function
PGSC0003DMG400031153	102602769	Pentatricopeptide repeat-containing protein
PGSC0003DMG400031125	107062967	Non-specific lipid-transfer protein
PGSC0003DMG400031090	102578527	PsPK3 protein
PGSC0003DMG400031066	102604809	Cysteine proteinase
PGSC0003DMG400031065	102578838	Pectate lyase
PGSC0003DMG400031031	102600482	Alpha-l-fucosidase
PGSC0003DMG400031011	102604731	Conserved gene of unknown function
PGSC0003DMG400030981	102602699	Polygalacturonase non-catalytic subunit AroGP3
PGSC0003DMG400030979	102602358	Polygalacturonase non-catalytic subunit AroGP3
PGSC0003DMG400030913	102584003	Tuber-specific and sucrose-responsive element binding factor
PGSC0003DMG400030904	102578472	YABBY domain class transcription factor
PGSC0003DMG400030889	102587323	Lipid binding protein
PGSC0003DMG400030839	102589845	Blue copper protein
PGSC0003DMG400030828	102580361	Phi-1 protein
PGSC0003DMG400030827	102580035	Phi-1 protein
PGSC0003DMG400030826	102579714	Phi-1 protein
PGSC0003DMG400030825	102592419	Phi-1
PGSC0003DMG400030808	102579064	Phi-1 protein
PGSC0003DMG400030804	102605035	UDP-glucose:glucosyltransferase
PGSC0003DMG400030793	102604773	Translation initiation factor IF-2
PGSC0003DMG400030731	107063047	Metallocarboxypeptidase inhibitor
PGSC0003DMG400030659	102590456	Conserved gene of unknown function
PGSC0003DMG400030646	102596355	Little protein 1
PGSC0003DMG400030618	102586524	Conserved gene of unknown function
PGSC0003DMG400030601	102599308	Metal ion binding protein
PGSC0003DMG400030594	102603549	ATP synthase subunit beta
PGSC0003DMG400030593	102579244	Proteinase inhibitor IIa
PGSC0003DMG400030564	102596511	Phosphatidylserine synthase
PGSC0003DMG400030552	102605275	Chloroplast-targeted copper chaperone
PGSC0003DMG400030521	102594525	E3 ubiquitin-protein ligase RHA2A
PGSC0003DMG400030502	102579931	Fyve finger-containing phosphoinositide kinase, fyv1
PGSC0003DMG400030450	102595334	Protein kinase
PGSC0003DMG400030443	102588038	Receptor protein kinase
PGSC0003DMG400030415	102577442	Expansin18
PGSC0003DMG400030394	102586391	Conserved gene of unknown function
PGSC0003DMG400030393	102586057	Ankyrin repeat-containing protein
PGSC0003DMG400030384	102602169	Conserved gene of unknown function
PGSC0003DMG400030381	102591679	Nodulin
PGSC0003DMG400030324	102598179	MYBR domain class transcription factor
PGSC0003DMG400030207	102599278	Avr9/Cf-9 rapidly elicited protein 4
PGSC0003DMG400030059	102587481	RNA recognition motif-containing protein
PGSC0003DMG400030009	102578494	Leucine-rich repeat protein
PGSC0003DMG400029974	102587220	Conserved gene of unknown function
PGSC0003DMG400029894	102604709	Cytochrome P450 hydroxylase
PGSC0003DMG400029866	102593025	Amino acid transporter
PGSC0003DMG400029705	102584927	Gene of unknown function
PGSC0003DMG400029700	102587155	Proline-rich protein 1
PGSC0003DMG400029569	102590907	Proline-rich protein
PGSC0003DMG400029490	107061994	Glucosyltransferase
PGSC0003DMG400029489	102595911	UDP-glucosyltransferase
PGSC0003DMG400029464	102604093	Avr9/Cf-9 rapidly elicited protein 74
PGSC0003DMG400029447	107061997	Zeatin O-xylosyltransferase
PGSC0003DMG400029426	102590610	Salt-tolerance protein
PGSC0003DMG400029415	107057669	Nematode resistance protein
PGSC0003DMG400029400	102603914	Cysteine protease 14
PGSC0003DMG400029391	102597372	Poly(A) polymerase beta
PGSC0003DMG400029339	102591186	ARF domain class transcription factor
PGSC0003DMG400029331	102586448	Expansin
PGSC0003DMG400029330	102578173	Monooxygenase
PGSC0003DMG400029325	102584139	PS60 protein
PGSC0003DMG400029321	107059756	Conserved gene of unknown function
PGSC0003DMG400029318	102580145	Conserved gene of unknown function
PGSC0003DMG400029195	102577652	Ferritin
PGSC0003DMG400029193	102601762	Conserved gene of unknown function
PGSC0003DMG400029190	102578418	Auxin-induced SAUR
PGSC0003DMG400029162	102591509	Squamosa promoter binding protein-homologue 3
PGSC0003DMG400029086	102598357	Conserved gene of unknown function
PGSC0003DMG400029063	102596258	Gibberellin 3beta-hydroxylase3
PGSC0003DMG400029059	102595923	Poly(A) polymerase
PGSC0003DMG400029050	102581292	Aromatic amino acid decarboxylase 1B
PGSC0003DMG400028986	102592725	ATP binding protein
PGSC0003DMG400028956	107058789	Glycine-rich cell wall structural protein 1
PGSC0003DMG400028817	102602513	Glycine rich protein-interacting protein
PGSC0003DMG400028773	102588295	Conserved gene of unknown function
PGSC0003DMG400028730	102593745	CRK1 protein
PGSC0003DMG400028632	102582377	Flavonoid glucoyltransferase UGT73E2
PGSC0003DMG400028578	102586012	DNA binding protein
PGSC0003DMG400028544	102590910	Acyl-protein thioesterase
PGSC0003DMG400028535	102597244	Conserved gene of unknown function
PGSC0003DMG400028520	102580885	WRKY transcription factor 1
PGSC0003DMG400028517	102589576	Conserved gene of unknown function
PGSC0003DMG400028424	107062757	Conserved gene of unknown function
PGSC0003DMG400028396	102588577	Phosphate transporter PHO1 homolog 10
PGSC0003DMG400028349	102583626	Flavonol 4'-sulfotransferase
PGSC0003DMG400028339	102581752	Late blight resistance protein
PGSC0003DMG400028278	102590243	UDP-glucose:glucosyltransferase
PGSC0003DMG400028257	102600294	HECT; Ubiquitin
PGSC0003DMG400028236	102587965	Conserved gene of unknown function
PGSC0003DMG400028228	102589930	Lymphoid organ expressed yellow head virus receptor protein
PGSC0003DMG400028220	102595151	Cytochrome P450 monooxygenase CYP82E3
PGSC0003DMG400028207	102602646	Peptidase C14, caspase catalytic subunit p20
PGSC0003DMG400028172	102583015	Transcription factor
PGSC0003DMG400028153	102583454	Hin1
PGSC0003DMG400028147	102585650	Protein kinase
PGSC0003DMG400028125	102591950	MYB transcription factor
PGSC0003DMG400028098	102587098	Myb RL3
PGSC0003DMG400028053	102595462	Cytochrome P450
PGSC0003DMG400027918	102600911	Exonuclease/ nucleic acid binding
PGSC0003DMG400027916	102598817	Inositol-3-phosphate synthase
PGSC0003DMG400027892	102580470	Xylem serine proteinase 1
PGSC0003DMG400027819	102581997	Aquaporin NIP1.1
PGSC0003DMG400027788	102586134	Conserved gene of unknown function
PGSC0003DMG400027767	102588831	Alcohol dehydrogenase
PGSC0003DMG400027718	102578348	LOB domain-containing protein
PGSC0003DMG400027693	102587550	Conserved gene of unknown function
PGSC0003DMG400027654	102603281	Glycolate oxidase
PGSC0003DMG400027632	102600034	Gibberellin 2-oxidase 2
PGSC0003DMG400027617	102597597	Conserved gene of unknown function
PGSC0003DMG400027455	102604928	Ribonuclease t2
PGSC0003DMG400027428	102593928	Sigma factor sigb regulation protein rsbq
PGSC0003DMG400027378	102599750	Vicilin
PGSC0003DMG400027332	102589493	Self-pruning interacting protein 1
PGSC0003DMG400027283	102601498	AT-HSFB3 (Arabidopsis thaliana heat shock transcription factor B3)
PGSC0003DMG400027157	102606117	R2R3 transcription factor MYB108 1
PGSC0003DMG400027141	102597763	Zeamatin
PGSC0003DMG400027089	102593793	DOF domain class transcription factor
PGSC0003DMG400027088	102593132	Boron transporter
PGSC0003DMG400027083	102590867	Nitrate transporter
PGSC0003DMG400027053	102597848	Kunitz trypsin inhibitor
PGSC0003DMG400027052	102597537	Kunitz trypsin inhibitor
PGSC0003DMG400027031	102581634	Hydrogen peroxide-induced 1
PGSC0003DMG400026938	102586151	Metal ion binding protein
PGSC0003DMG400026933	107060657	Hydrogen peroxide-induced 1
PGSC0003DMG400026821	102605299	Ethylene-responsive transcription factor 4
PGSC0003DMG400026762	102604674	Gibberellin 20-oxidase
PGSC0003DMG400026750	102581968	Serine-threonine protein kinase, plant-type
PGSC0003DMG400026712	102590507	Conserved gene of unknown function
PGSC0003DMG400026709	102590858	SAUR family protein
PGSC0003DMG400026705	102588130	Aquaporin, MIP family, PIP subfamily
PGSC0003DMG400026666	102580022	Cc-nbs-lrr resistance protein
PGSC0003DMG400026649	102601091	Gamma-interferon-inducible lysosomal thiol reductase
PGSC0003DMG400026594	102602896	Cytochrome P450
PGSC0003DMG400026591	102601330	Conserved gene of unknown function
PGSC0003DMG400026540	102593897	Conserved gene of unknown function
PGSC0003DMG400026510	102583113	Conserved gene of unknown function
PGSC0003DMG400026463	102593526	Aquaporin TIP2;3
PGSC0003DMG400026455	102593188	Nitrate transporter
PGSC0003DMG400026323	102579997	UDP-glucose:glucosyltransferase
PGSC0003DMG400026289	102586638	Lipid binding protein
PGSC0003DMG400026220	102592278	Major pollen allergen Ory s 1
PGSC0003DMG400026191	102604010	GRAS family transcription factor
PGSC0003DMG400026189	102603337	Xyloglucan endotransglycosylase/hydrolase 16 protein
PGSC0003DMG400026167	107063252	Lipid binding protein
PGSC0003DMG400026165	102605690	Conserved gene of unknown function
PGSC0003DMG400026164	102605014	DNA binding protein
PGSC0003DMG400026148	102596704	USP family protein
PGSC0003DMG400026131	102604535	ABC transporter
PGSC0003DMG400026101	102581551	Heat shock protein 70 (HSP70)-interacting protein
PGSC0003DMG400026099	102580528	Conserved gene of unknown function
PGSC0003DMG400026048	102585376	ERF1
PGSC0003DMG400026025	102584615	AG-motif binding protein-3
PGSC0003DMG400026004	102599590	Leucine-rich repeat receptor kinase
PGSC0003DMG400025989	102597083	ERF1
PGSC0003DMG400025969	102604849	YABBY1
PGSC0003DMG400025912	102587042	Methylketone synthase Ib
PGSC0003DMG400025907	107060371	Methylketone synthase I
PGSC0003DMG400025881	102586143	Conserved gene of unknown function
PGSC0003DMG400025836	102580491	Conserved gene of unknown function
PGSC0003DMG400025804	102600789	Conserved gene of unknown function
PGSC0003DMG400025759	102594765	GAST1 protein
PGSC0003DMG400025737	102606295	Sterol regulatory element-binding protein site 2 protease
PGSC0003DMG400025620	102587882	Breast carcinoma amplified sequence
PGSC0003DMG400025537	102599705	Non-specific lipid-transfer protein
PGSC0003DMG400025492	102581076	Peroxidase
PGSC0003DMG400025433	102592002	Conserved gene of unknown function
PGSC0003DMG400025389	102604508	Peptide transporter
PGSC0003DMG400025385	102600470	Senescence-associated protein
PGSC0003DMG400025276	102600417	ATP binding protein
PGSC0003DMG400025239	102606299	Beta-glucosidase
PGSC0003DMG400025228	102597871	Gamma aminobutyrate transaminase isoform2
PGSC0003DMG400025192	102601020	Dehydration-responsive protein RD22
PGSC0003DMG400025168	102596195	Lipid binding protein
PGSC0003DMG400025147	102602239	Pro-resilin
PGSC0003DMG400025145	102580038	Protein RIK
PGSC0003DMG400025099	102596100	PRF
PGSC0003DMG400025080	102581679	Interferon-induced GTP-binding protein mx
PGSC0003DMG400025063	102583127	Class IV chitinase
PGSC0003DMG400025059	102581345	Phosphoglycerate mutase
PGSC0003DMG400025031	102593641	NAC domain protein
PGSC0003DMG400025023	102586681	Avr9/Cf-9 rapidly elicited protein 20
PGSC0003DMG400024987	102579033	Cysteine proteinase
PGSC0003DMG400024967	102592844	Peroxidase
PGSC0003DMG400024863	107062300	Cytochrome P450 hydroxylase
PGSC0003DMG400024810	102596796	Conserved gene of unknown function
PGSC0003DMG400024781	102595190	GRAS4
PGSC0003DMG400024768	102587135	Ubiquitin-protein ligase
PGSC0003DMG400024664	107060149	Conserved gene of unknown function
PGSC0003DMG400024635	102590080	Conserved gene of unknown function
PGSC0003DMG400024606	102599677	ERF transcription factor
PGSC0003DMG400024543	102595302	Protein tyrosine phosphatase
PGSC0003DMG400024491	102591646	Spotted leaf protein
PGSC0003DMG400024374	102586707	Gamma-glutamyl-gamma-aminobutyrate hydrolase
PGSC0003DMG400024368	102579240	Conserved gene of unknown function
PGSC0003DMG400024362	102588308	Anthranilate N-benzoyltransferase protein
PGSC0003DMG400024339	107060975	Gene of unknown function
PGSC0003DMG400024336	102591130	Conserved gene of unknown function
PGSC0003DMG400024324	102600788	Conserved gene of unknown function
PGSC0003DMG400024319	102580058	GATA-1 zinc finger protein
PGSC0003DMG400024301	102600903	Eukaryotic translation initiation factor 2c
PGSC0003DMG400024289	102596095	Reticuline oxidase
PGSC0003DMG400024283	102590516	Conserved gene of unknown function
PGSC0003DMG400024268	102589394	Peptide transporter
PGSC0003DMG400024262	102603447	Conserved gene of unknown function
PGSC0003DMG400024259	102604128	Receptor protein kinase zmpk1
PGSC0003DMG400024253	102587127	Peroxidase 66
PGSC0003DMG400024251	102590616	Conserved gene of unknown function
PGSC0003DMG400024249	102584697	Gibberellin 20-oxidase-1
PGSC0003DMG400024242	107060580	3'-N-debenzoyl-2'-deoxytaxol N-benzoyltransferase
PGSC0003DMG400024185	102581404	Conserved gene of unknown function
PGSC0003DMG400024082	102597052	AMP dependent ligase
PGSC0003DMG400023905	102590633	Conserved gene of unknown function
PGSC0003DMG400023897	102586775	Self-pruning G-box protein
PGSC0003DMG400023847	102598937	2,4-dienoyl-CoA reductase
PGSC0003DMG400023843	102596973	Fatty acid desaturase
PGSC0003DMG400023843	102597622	Fatty acid desaturase
PGSC0003DMG400023834	102596973	Fatty acid desaturase
PGSC0003DMG400023834	102597622	Fatty acid desaturase
PGSC0003DMG400023764	102600491	Globulin
PGSC0003DMG400023762	102601158	Globulin
PGSC0003DMG400023756	102602501	Zinc finger protein
PGSC0003DMG400023751	102587061	Basic blue copper protein
PGSC0003DMG400023718	102589560	PhD-finger protein
PGSC0003DMG400023678	102593688	TGA10 transcription factor
PGSC0003DMG400023659	102604077	Thioredoxin
PGSC0003DMG400023657	102593147	Cytochrome P450
PGSC0003DMG400023608	102600793	Fumarylacetoacetate hydrolase
PGSC0003DMG400023514	102600127	Conserved gene of unknown function
PGSC0003DMG400023466	102589206	Plasma membrane intrinsic protein
PGSC0003DMG400023445	107060302	Spotted leaf protein
PGSC0003DMG400023429	102582178	Actin-58
PGSC0003DMG400023413	102597400	Conserved gene of unknown function
PGSC0003DMG400023395	102595094	Conserved gene of unknown function
PGSC0003DMG400023322	102602360	White-brown-complex ABC transporter family
PGSC0003DMG400023267	102590448	Zinc finger protein
PGSC0003DMG400023056	102591520	Transcription regulator
PGSC0003DMG400023016	102580837	Conserved gene of unknown function
PGSC0003DMG400023004	102581512	Leucine rich repeat receptor kinase
PGSC0003DMG400022986	102579269	Conserved gene of unknown function
PGSC0003DMG400022916	107058570	Conserved gene of unknown function
PGSC0003DMG400022809	102581019	Frigida-essential 1
PGSC0003DMG400022774	102599131	CONSTANS interacting protein 6
PGSC0003DMG400022750	102601874	HMG-CoA synthase
PGSC0003DMG400022743	102579029	Cytochrome P450
PGSC0003DMG400022733	102592054	Conserved gene of unknown function
PGSC0003DMG400022709	102605596	GRAS family transcription factor
PGSC0003DMG400022699	102579831	Resistance gene
PGSC0003DMG400022689	102599237	GAMyb-like1
PGSC0003DMG400022676	102600646	Pollen-specific lysine-rich protein SBgLR
PGSC0003DMG400022667	102593425	AP2/ERF domain-containing transcription factor
PGSC0003DMG400022635	102584107	Increased size exclusion limit 2
PGSC0003DMG400022634	102585302	Microtubule-associated protein TORTIFOLIA1
PGSC0003DMG400022598	102589255	Conserved gene of unknown function
PGSC0003DMG400022560	102587235	ARO1 1
PGSC0003DMG400022431	102604286	Zinc finger, Dof-type
PGSC0003DMG400022406	102595206	Surface protein Pls
PGSC0003DMG400022372	107060590	Conserved gene of unknown function
PGSC0003DMG400022341	102605292	Suberization-associated anionic peroxidase 2
PGSC0003DMG400022340	102605957	Ccd1
PGSC0003DMG400022286	102588010	Conserved gene of unknown function
PGSC0003DMG400022264	102603149	LRR receptor-like serine/threonine-protein kinase
PGSC0003DMG400022224	102585243	Cytochrome P450
PGSC0003DMG400022210	102597525	Mitogen-activated protein kinase kinase kinase
PGSC0003DMG400022203	102598710	Benzoate carboxyl methyltransferase
PGSC0003DMG400022176	102587371	Conserved gene of unknown function
PGSC0003DMG400022062	102606096	Aspartic proteinase
PGSC0003DMG400022055	102588775	Aspartyl-tRNA synthetase
PGSC0003DMG400021947	102599474	Conserved gene of unknown function
PGSC0003DMG400021857	102593464	GPRI2
PGSC0003DMG400021854	102592447	O-methyltransferase 3
PGSC0003DMG400021834	102589325	Metal ion binding protein
PGSC0003DMG400021830	102587046	Allergen BRSn20
PGSC0003DMG400021829	102592218	Carbohydrate transporter
PGSC0003DMG400021769	102601342	Conserved gene of unknown function
PGSC0003DMG400021682	102599581	Beta-expansin 3
PGSC0003DMG400021654	102587366	R2r3-myb transcription factor
PGSC0003DMG400021630	102579939	Polygalacturonase
PGSC0003DMG400021574	102584206	21kD protein
PGSC0003DMG400021561	102592821	Cytokinin riboside 5'-monophosphate phosphoribohydrolase LOG3
PGSC0003DMG400021555	102600509	UDP-glucosyltransferase
PGSC0003DMG400021529	102602566	Conserved gene of unknown function
PGSC0003DMG400021513	102604251	SBT1 protein
PGSC0003DMG400021509	102601447	LOB domain-containing protein
PGSC0003DMG400021476	102577821	1-aminocyclopropane-1-carboxylate oxidase
PGSC0003DMG400021403	102595967	GRF domain class transcription factor
PGSC0003DMG400021391	102603548	ATPAO5
PGSC0003DMG400021292	102605134	Gibberellin 2-oxidase 3
PGSC0003DMG400021276	102590152	Aminotransferase family protein
PGSC0003DMG400021255	102592849	Conserved gene of unknown function
PGSC0003DMG400021161	102582541	Conserved gene of unknown function
PGSC0003DMG400021142	102584296	DWARF1/DIMINUTO
PGSC0003DMG400021114	102595566	Ethylene-responsive nuclear protein
PGSC0003DMG400021095	102577495	Gibberellin 2-oxidase 1
PGSC0003DMG400020968	102582041	Flavonol 4'-sulfotransferase
PGSC0003DMG400020935	107063491	Tir-nbs-lrr resistance protein
PGSC0003DMG400020886	102578608	Conserved gene of unknown function
PGSC0003DMG400020850	102594814	Beta-tubulin 16
PGSC0003DMG400020731	102586682	Protein WUSCHEL
PGSC0003DMG400020705	102605870	U2 snrnp auxiliary factor, small subunit
PGSC0003DMG400020682	102598471	Putative serine/threonine protein kinase
PGSC0003DMG400020653	102585354	Early tobacco anther 1
PGSC0003DMG400020628	102592939	Bristled
PGSC0003DMG400020589	102603120	NAD dependent epimerase
PGSC0003DMG400020522	102604136	Transcription regulator CPL1
PGSC0003DMG400020481	102583982	14 kDa proline-rich protein DC2.15
PGSC0003DMG400020424	102596989	Class S F-box protein
PGSC0003DMG400020377	102584093	70 kDa subunit of replication protein A
PGSC0003DMG400020364	102591639	Receptor protein kinase
PGSC0003DMG400020267	102596590	Ankyrin
PGSC0003DMG400020261	102601867	Polcalcin Jun o
PGSC0003DMG400020215	102603214	CLC-Nt2 protein
PGSC0003DMG400020177	102588811	Conserved gene of unknown function
PGSC0003DMG400020173	102591469	Mak
PGSC0003DMG400020164	102596785	Conserved gene of unknown function
PGSC0003DMG400020156	102603970	Pectase lyase
PGSC0003DMG400020123	102599939	AAA ATPase containing von Willebrand factor type A
PGSC0003DMG400020116	102586295	Wound-inducible carboxypeptidase
PGSC0003DMG400020070	102586726	1-aminocyclopropane-1-carboxylate oxidase
PGSC0003DMG400019973	102592879	Oxidoreductase
PGSC0003DMG400019964	102580613	Conserved gene of unknown function
PGSC0003DMG400019944	102580045	Conserved gene of unknown function
PGSC0003DMG400019935	102580500	Avr9 elicitor response protein
PGSC0003DMG400019914	102599649	Glutathione S-transferase
PGSC0003DMG400019884	102605179	WRKY transcription factor
PGSC0003DMG400019882	102604175	UDP-glucose:glucosyltransferase
PGSC0003DMG400019829	102596055	Nucleic acid binding protein
PGSC0003DMG400019825	102577453	Cinnamoyl CoA reductase
PGSC0003DMG400019744	102595660	C2 and GRAM domain-containing protein
PGSC0003DMG400019718	102591553	Amine oxidase
PGSC0003DMG400019669	107057659	Potato resistance I2GA-SH23-3
PGSC0003DMG400019645	102579214	UDPG glucosyltransferase
PGSC0003DMG400019627	102587459	Disease resistance protein Gpa2
PGSC0003DMG400019624	102589965	Helix-loop-helix DNA-binding
PGSC0003DMG400019601	102598672	Calcineurin B 04
PGSC0003DMG400019471	102598113	Cytochrome P450
PGSC0003DMG400019446	102590871	Annexin 11
PGSC0003DMG400019418	102604559	Cc-nbs-lrr resistance protein
PGSC0003DMG400019351	102596901	ATP binding protein
PGSC0003DMG400019337	102605085	Conserved gene of unknown function
PGSC0003DMG400019305	102605420	Beta-ketoacyl-coa synthase family protein
PGSC0003DMG400019265	102604571	Small heat-shock protein
PGSC0003DMG400019248	102584787	Chlorophyll a-b binding protein 13, chloroplastic
PGSC0003DMG400019231	102605244	Gene of unknown function
PGSC0003DMG400019177	102582082	Conserved gene of unknown function
PGSC0003DMG400019161	102588475	AtRab GTP-binding protein
PGSC0003DMG400019155	102602609	F-box family protein
PGSC0003DMG400019141	102594566	Glyoxal oxidase
PGSC0003DMG400019136	102593021	18.1 kDa class I heat shock protein
PGSC0003DMG400019129	102588148	DIV3B protein
PGSC0003DMG400019017	102601425	BHLH transcriptional regulator
PGSC0003DMG400018994	107057772	Serine/threonine-protein kinase bri1
PGSC0003DMG400018934	102593304	Anthranilate N-hydroxycinnamoyl/benzoyltransferase
PGSC0003DMG400018903	102603141	Cc-nbs-lrr resistance protein
PGSC0003DMG400018820	102594114	Gene of unknown function
PGSC0003DMG400018811	102595907	Erecta
PGSC0003DMG400018742	102582378	UPF0497 membrane protein 13
PGSC0003DMG400018702	102595377	I-box binding factor
PGSC0003DMG400018668	102601683	Auxin:hydrogen symporter
PGSC0003DMG400018666	102599888	Sugar transporter
PGSC0003DMG400018607	102585306	Tetratricopeptide-like helical
PGSC0003DMG400018581	102585538	AP2/ERF domain-containing transcription factor
PGSC0003DMG400018579	102584884	Histidine phosphotransfer protein
PGSC0003DMG400018565	102587003	Alcohol dehydrogenase
PGSC0003DMG400018549	102599067	Conserved gene of unknown function
PGSC0003DMG400018514	102588252	ATP binding protein
PGSC0003DMG400018504	102583679	Glycosyltransferase, CAZy family GT2
PGSC0003DMG400018479	102600750	White-brown-complex ABC transporter family
PGSC0003DMG400018477	102599876	F-box protein
PGSC0003DMG400018365	102579894	Pentatricopeptide repeat-containing protein
PGSC0003DMG400018315	107062606	Gty37 protein
PGSC0003DMG400018279	102603892	MYB domain class transcription factor
PGSC0003DMG400018245	102582444	Vetispiradiene synthase 1
PGSC0003DMG400018238	102604228	Hydrolase
PGSC0003DMG400018220	102591710	Conserved gene of unknown function
PGSC0003DMG400018181	102578396	DEAD-box ATP-dependent RNA helicase 30
PGSC0003DMG400018176	102604271	Oleosin
PGSC0003DMG400018171	102600451	Receptor protein kinase
PGSC0003DMG400018135	102589634	Cytochrome P450 71A4
PGSC0003DMG400018128	102586788	Protein phosphatase 2c
PGSC0003DMG400018113	102606052	R2r3-myb transcription factor
PGSC0003DMG400018112	102604598	Protein LATERAL ORGAN BOUNDARIES
PGSC0003DMG400018110	102603358	Alliin lyase
PGSC0003DMG400018095	102590285	Conserved gene of unknown function
PGSC0003DMG400018091	102587359	Nucleic acid binding protein
PGSC0003DMG400018090	102596859	F-box family protein
PGSC0003DMG400018013	102585820	Anthocyanin acyltransferase
PGSC0003DMG400018009	102579314	Pentatricopeptide repeat-containing protein
PGSC0003DMG400017918	102597258	Glycine-rich protein
PGSC0003DMG400017895	102602960	Wound-induced protein 1
PGSC0003DMG400017870	102596004	Auxin:hydrogen symporter
PGSC0003DMG400017787	102605294	Homeobox protein
PGSC0003DMG400017776	102604054	Homeobox protein
PGSC0003DMG400017766	102592853	DNA binding protein
PGSC0003DMG400017642	102598309	PAS/LOV protein A
PGSC0003DMG400017615	102592944	Potyviral capsid protein interacting protein 2a
PGSC0003DMG400017558	102593440	Universal stress protein family protein
PGSC0003DMG400017511	102600053	Transcriptional regulator SUPERMAN
PGSC0003DMG400017448	102584026	Cdk10/11
PGSC0003DMG400017445	102585111	DNA binding protein
PGSC0003DMG400017398	102596474	Snf1-kinase beta subunit, plants
PGSC0003DMG400017352	102603729	Dopamine beta-monooxygenase
PGSC0003DMG400017342	102597956	PDF
PGSC0003DMG400017335	102590776	Strictosidine synthase
PGSC0003DMG400017312	102581312	Zinc finger family protein
PGSC0003DMG400017306	107060891	Metal ion binding protein
PGSC0003DMG400017223	102587946	Protein 2
PGSC0003DMG400017199	102603304	ARPC2B
PGSC0003DMG400017110	102583176	Conserved gene of unknown function
PGSC0003DMG400017069	102600538	Beta-amyrin synthase
PGSC0003DMG400016973	102601999	F-box and wd40 domain protein
PGSC0003DMG400016967	102602329	Conserved gene of unknown function
PGSC0003DMG400016915	102600329	Non-symbiotic hemoglobin 2
PGSC0003DMG400016879	102596537	Metalloendopeptidase
PGSC0003DMG400016867	102590425	Chalcone synthase J
PGSC0003DMG400016858	107061045	Membrane protein
PGSC0003DMG400016725	102583526	Conserved gene of unknown function
PGSC0003DMG400016719	102602050	Reverse transcriptase
PGSC0003DMG400016718	102587159	Pentatricopeptide repeat-containing protein, mitochondrial
PGSC0003DMG400016714	102584835	1-aminocyclopropane-1-carboxylate oxidase
PGSC0003DMG400016713	102584506	Zinc finger, RING-type
PGSC0003DMG400016712	102582635	Transcription factor
PGSC0003DMG400016699	107058253	Gene of unknown function
PGSC0003DMG400016685	102580156	Receptor protein kinase CLAVATA1
PGSC0003DMG400016678	102581837	Hydroxyproline-rich glycoprotein
PGSC0003DMG400016643	102579353	Two-component system sensor histidine kinase/response regulator
PGSC0003DMG400016571	102599995	Cytochrome P450
PGSC0003DMG400016538	102581222	Conserved gene of unknown function
PGSC0003DMG400016516	102585516	Gibberellin 3-oxidase
PGSC0003DMG400016506	102579339	Conserved gene of unknown function
PGSC0003DMG400016467	102605627	Conserved gene of unknown function
PGSC0003DMG400016453	102596217	Secretory peroxidase
PGSC0003DMG400016442	102604732	Aspartic proteinase
PGSC0003DMG400016419	102583076	Cytokinin riboside 5'-monophosphate phosphoribohydrolase LOG7
PGSC0003DMG400016417	102584941	Conserved gene of unknown function
PGSC0003DMG400016302	102583535	Class IV chitinase
PGSC0003DMG400016194	107061623	UDP-rhamnose:rhamnosyltransferase
PGSC0003DMG400016190	102599178	Anthocyanidine rhamnosyl-transferase
PGSC0003DMG400016149	102586963	Avr9/Cf-9 rapidly elicited protein 75
PGSC0003DMG400016142	102581106	Cyclin D2.1 protein
PGSC0003DMG400016140	102579771	Mitochondrial dicarboxylate carrier protein
PGSC0003DMG400016115	102595669	Cinnamyl alcohol dehydrogenase
PGSC0003DMG400016102	102598725	Non-specific lipid-transfer protein
PGSC0003DMG400016063	102579346	Conserved gene of unknown function
PGSC0003DMG400016006	102587576	Pti4
PGSC0003DMG400016003	102587899	Ethylene responsive element binding protein C2
PGSC0003DMG400015933	102587467	Pectinesterase PPE8B
PGSC0003DMG400015881	102596982	Alpha-glucosidase
PGSC0003DMG400015816	102589026	Zinc finger protein
PGSC0003DMG400015810	102586498	Glycine-rich protein
PGSC0003DMG400015780	102596045	Conserved gene of unknown function
PGSC0003DMG400015770	102596697	Cyclin-dependent kinase inhibitor
PGSC0003DMG400015767	102599422	Myb-like transcription factor
PGSC0003DMG400015766	102577627	Phytochrome A
PGSC0003DMG400015711	102586239	PAE
PGSC0003DMG400015685	102584819	High mobility group protein
PGSC0003DMG400015667	102578956	Pto-responsive gene 1 protein
PGSC0003DMG400015602	102602866	Gibberellin-regulated protein 3
PGSC0003DMG400015593	102580650	LATD/NIP
PGSC0003DMG400015579	102603088	UDP-glucose:glucosyltransferase
PGSC0003DMG400015573	102578566	Purine permease
PGSC0003DMG400015558	102583367	ZPT2-13
PGSC0003DMG400015557	102583697	ZPT2-13
PGSC0003DMG400015534	102584043	ZPT2-13
PGSC0003DMG400015533	102584363	ZPT2-13
PGSC0003DMG400015510	102593237	Conserved gene of unknown function
PGSC0003DMG400015502	102604842	GATA transcription factor
PGSC0003DMG400015495	102595526	Dehydrin DH2a
PGSC0003DMG400015490	102592897	Galactinol synthase
PGSC0003DMG400015482	102588889	Transcription factor bHLH63
PGSC0003DMG400015476	102604174	Somatic embryogenesis receptor kinase
PGSC0003DMG400015465	102601225	Conserved gene of unknown function
PGSC0003DMG400015464	102591631	Nicotiana tabacum wound inducive mRNA , complete cds
PGSC0003DMG400015441	102605362	Paramyosin
PGSC0003DMG400015425	102577557	SRE1a
PGSC0003DMG400015310	102591277	Calmodulin-binding protein
PGSC0003DMG400015275	102602512	Aquaporin, MIP family, TIP subfamily
PGSC0003DMG400015265	102598393	Phospholipase C 4
PGSC0003DMG400015237	102581878	Purine permease
PGSC0003DMG400015112	102582686	Conserved gene of unknown function
PGSC0003DMG400015061	102590582	Cytochrome P450
PGSC0003DMG400015052	102581261	BURP domain-containing protein
PGSC0003DMG400015035	102589695	Peroxidase
PGSC0003DMG400015021	102581839	ATP binding protein
PGSC0003DMG400015020	102582171	Protein kinase
PGSC0003DMG400015019	102587680	Protein kinase
PGSC0003DMG400014970	102597893	Conserved gene of unknown function
PGSC0003DMG400014902	102603786	Cytochrome P450
PGSC0003DMG400014877	102587555	BZIP domain class transcription factor
PGSC0003DMG400014779	102580376	Aromatic amino acid decarboxylase 1A
PGSC0003DMG400014776	102579407	Tyramine hydroxycinnamoyl transferase
PGSC0003DMG400014740	102597701	Serine/threonine-protein kinase bri1
PGSC0003DMG400014702	102581615	Conserved gene of unknown function
PGSC0003DMG400014690	107058364	Glycine-rich RNA-binding protein
PGSC0003DMG400014643	102582547	HAP3 subunit of HAP complex
PGSC0003DMG400014642	102582218	Conserved gene of unknown function
PGSC0003DMG400014609	102594943	ATRAD3
PGSC0003DMG400014597	102599542	Mitochondrial dicarboxylate carrier protein
PGSC0003DMG400014590	102597480	High mobility group protein
PGSC0003DMG400014580	102605716	Conserved gene of unknown function
PGSC0003DMG400014549	102579720	3-ketoacyl-CoA synthase
PGSC0003DMG400014547	102606392	LOB domain-containing protein
PGSC0003DMG400014539	102601790	Nitrite transporter
PGSC0003DMG400014487	102585180	Zinc finger family protein
PGSC0003DMG400014459	102596533	Phosphoethanolamine N-methyltransferase
PGSC0003DMG400014404	102578554	Conserved gene of unknown function
PGSC0003DMG400014401	102585279	Glycosyltransferase, CAZy family GT8
PGSC0003DMG400014322	102579229	CEN 1
PGSC0003DMG400014225	102598011	ERD1 protein, chloroplast
PGSC0003DMG400014200	102605355	Flotillin-1
PGSC0003DMG400014155	102590263	Conserved gene of unknown function
PGSC0003DMG400014145	102584134	VQ motif-containing protein
PGSC0003DMG400014124	102600539	Zinc finger protein
PGSC0003DMG400014062	102585228	Acyltransferase
PGSC0003DMG400014052	102580311	Phenylacetaldehyde synthase
PGSC0003DMG400013983	102597849	Wound/stress protein
PGSC0003DMG400013929	102605423	Cytochrome P450 92B1
PGSC0003DMG400013815	102596643	Nitrate transporter
PGSC0003DMG400013765	102602017	ATP binding protein
PGSC0003DMG400013721	102592468	Plant disease resistant protein
PGSC0003DMG400013697	102585336	Pentatricopeptide repeat-containing protein
PGSC0003DMG400013691	102595713	SAUR family protein
PGSC0003DMG400013631	102594852	DNA-3-methyladenine glycosylase
PGSC0003DMG400013627	102603934	Tir-nbs-lrr resistance protein
PGSC0003DMG400013553	102590014	Conserved gene of unknown function
PGSC0003DMG400013550	102588492	Respiratory burst oxidase
PGSC0003DMG400013548	102597327	BI1
PGSC0003DMG400013537	102604208	Proline-rich protein
PGSC0003DMG400013516	102586312	Polygalacturonase
PGSC0003DMG400013488	102585076	F-box/kelch protein
PGSC0003DMG400013433	102591035	Conserved gene of unknown function
PGSC0003DMG400013430	102588386	Ankyrin
PGSC0003DMG400013405	102600950	THM18 protein
PGSC0003DMG400013334	102605430	Ubiquitin ligase protein cop1
PGSC0003DMG400013291	107061533	F-box family protein
PGSC0003DMG400013290	102589673	Conserved gene of unknown function
PGSC0003DMG400013201	102606308	Receptor protein kinase
PGSC0003DMG400013176	102586615	DUF26 domain-containing protein 2
PGSC0003DMG400012987	102582387	Threonine dehydratase biosynthetic, chloroplastic
PGSC0003DMG400012919	102579562	Cinnamyl alcohol dehydrogenase
PGSC0003DMG400012918	102582108	Cc-nbs-lrr resistance protein
PGSC0003DMG400012913	102589921	Zinc finger homeodomain protein 1
PGSC0003DMG400012882	107061013	Conserved gene of unknown function
PGSC0003DMG400012838	102588710	Non-specific lipid-transfer protein
PGSC0003DMG400012838	102589043	Non-specific lipid-transfer protein
PGSC0003DMG400012823	102601452	Conserved gene of unknown function
PGSC0003DMG400012809	102602454	Conserved gene of unknown function
PGSC0003DMG400012794	102591929	Cytochrome P450
PGSC0003DMG400012704	102605797	Conserved gene of unknown function
PGSC0003DMG400012677	102578851	Rhomboid family protein
PGSC0003DMG400012666	102600888	Ribulose bisphosphate carboxylase small chain 2C, chloroplastic
PGSC0003DMG400012666	102601229	Ribulose bisphosphate carboxylase small chain 2C, chloroplastic
PGSC0003DMG400012658	102582599	Anthocyanidin 3-O-glucosyltransferase 5
PGSC0003DMG400012614	102585982	Conserved gene of unknown function
PGSC0003DMG400012578	102604972	UDP-glucuronosyltransferase
PGSC0003DMG400012575	102602396	ABC4 (ABERRANT CHLOROPLAST DEVELOPMENT 4)
PGSC0003DMG400012554	102605981	Caspase
PGSC0003DMG400012486	102578919	ESC
PGSC0003DMG400012307	102599670	ATP binding protein
PGSC0003DMG400012261	102605272	Auxin response factor 9
PGSC0003DMG400012249	102578853	Zn finger protein
PGSC0003DMG400012203	102594961	ATP binding protein
PGSC0003DMG400012176	102579718	GTP binding protein
PGSC0003DMG400012156	102591521	Polygalacturonase
PGSC0003DMG400012141	102581038	Ubiquitin
PGSC0003DMG400012115	102586784	Calmodulin binding protein
PGSC0003DMG400011993	102590468	F-box family protein
PGSC0003DMG400011977	102591853	Small heat shock protein
PGSC0003DMG400011859	102590284	UPF0497 membrane protein
PGSC0003DMG400011771	102580162	Amino acid transporter
PGSC0003DMG400011765	102592168	AG-motif binding protein-3
PGSC0003DMG400011758	102590250	Zinc ion binding protein
PGSC0003DMG400011751	102602308	2-oxoglutarate-dependent dioxygenase
PGSC0003DMG400011750	102602639	Cytochrome P-450
PGSC0003DMG400011708	102585364	Conserved gene of unknown function
PGSC0003DMG400011692	102587628	Nitrate transporter
PGSC0003DMG400011670	102600268	Transposon protein, CACTA, En/Spm sub-class
PGSC0003DMG400011619	102593411	Aldose reductase
PGSC0003DMG400011602	102594949	2,4-dienoyl-CoA reductase
PGSC0003DMG400011574	102589827	F-box family protein
PGSC0003DMG400011548	102589620	Zinc finger DNA-binding protein
PGSC0003DMG400011497	102587546	Light-dependent short hypocotyls 1
PGSC0003DMG400011457	102583101	WRKY transcription factor
PGSC0003DMG400011437	102605485	LEA D113 homologue type1
PGSC0003DMG400011431	102580688	Anthranilate phosphoribosyltransferase
PGSC0003DMG400011379	102582011	Glutaredoxin
PGSC0003DMG400011370	102597902	Rubber elongation factor
PGSC0003DMG400011355	102588625	UPF0497 membrane protein 6
PGSC0003DMG400011334	102585893	Phylloplanin
PGSC0003DMG400011326	102591415	Ring finger protein
PGSC0003DMG400011323	102579500	Lipid binding protein
PGSC0003DMG400011317	102583917	Conserved gene of unknown function
PGSC0003DMG400011309	102591081	Conserved gene of unknown function
PGSC0003DMG400011287	102598399	DNA-3-methyladenine glycosylase
PGSC0003DMG400011259	102597432	Endoribonuclease Dicer homolog
PGSC0003DMG400011247	102589902	Cation diffusion facilitator 9
PGSC0003DMG400011243	102579550	R2r3-myb transcription factor
PGSC0003DMG400011172	102588858	Conserved gene of unknown function
PGSC0003DMG400011171	102583265	Transcription factor
PGSC0003DMG400011160	102584901	Serine/threonine protein kinase
PGSC0003DMG400011085	102587527	Peptide transporter
PGSC0003DMG400011072	102590242	Ribulose bisphosphate carboxylase/oxygenase activase 1, chloroplastic
PGSC0003DMG400011069	102591494	Zeamatin
PGSC0003DMG400011044	102595588	Enolase
PGSC0003DMG400010854	107060612	Gag-pol polyprotein
PGSC0003DMG400010815	102592299	PME inhibitor
PGSC0003DMG400010814	102592643	Conserved gene of unknown function
PGSC0003DMG400010814	102592978	Conserved gene of unknown function
PGSC0003DMG400010771	102598232	Pectate lyase
PGSC0003DMG400010767	102583065	Monothiol glutaredoxin-S2
PGSC0003DMG400010753	102585187	Ethylene response factor 5
PGSC0003DMG400010750	102584874	ERF transcription factor
PGSC0003DMG400010737	102594831	Alpha-L-fucosidase 2
PGSC0003DMG400010713	102590956	Salt responsive protein 2
PGSC0003DMG400010612	102587953	HJTR2GH1 protein
PGSC0003DMG400010609	102588502	Transcription factor LIM
PGSC0003DMG400010577	102602186	Kinase
PGSC0003DMG400010575	102592512	Conserved gene of unknown function
PGSC0003DMG400010572	102600976	RNA-binding region-containing protein
PGSC0003DMG400010551	102580942	Gene of unknown function
PGSC0003DMG400010551	102581282	Gene of unknown function
PGSC0003DMG400010551	102581611	Gene of unknown function
PGSC0003DMG400010477	102581470	Conserved gene of unknown function
PGSC0003DMG400010465	102605677	Peroxidase
PGSC0003DMG400010416	102602487	Fragment
PGSC0003DMG400010400	102603158	Serine-threonine protein kinase, plant-type
PGSC0003DMG400010388	102596640	BHLH transcription factor
PGSC0003DMG400010332	102598244	Pentatricopeptide repeat-containing protein
PGSC0003DMG400010294	102596236	NAC domain protein
PGSC0003DMG400010222	102598689	Phospholipase A1
PGSC0003DMG400010221	102598344	Phospholipase A1
PGSC0003DMG400010220	102603348	Phospholipase A1
PGSC0003DMG400010163	107061741	Retinoblastoma-binding protein
PGSC0003DMG400010158	102601518	Kinase interacting protein
PGSC0003DMG400010123	102588494	Dentin sialophosphoprotein
PGSC0003DMG400009970	107059672	Conserved gene of unknown function
PGSC0003DMG400009965	102588101	Pectinesterase
PGSC0003DMG400009938	102577624	Beta-tubulin
PGSC0003DMG400009932	102591626	MRNA, 952 bp sequence
PGSC0003DMG400009927	102586886	Auxin efflux carrier family protein
PGSC0003DMG400009921	102580817	Cysteine protease 14
PGSC0003DMG400009892	102587227	Prolyl endopeptidase
PGSC0003DMG400009718	102605310	Ring finger protein
PGSC0003DMG400009716	102604971	LOB domain-containing protein
PGSC0003DMG400009700	102600449	Conserved gene of unknown function
PGSC0003DMG400009579	102594520	Protein translocase
PGSC0003DMG400009559	102599025	Specific tissue protein 1
PGSC0003DMG400009556	102596183	Replication factor A 1, rfa1
PGSC0003DMG400009514	102604921	Kunitz-type protease inhibitor
PGSC0003DMG400009497	102602569	ABC-type Co2+ transport system, permease component
PGSC0003DMG400009484	102605205	Periplasmic beta-glucosidase
PGSC0003DMG400009483	102605540	Splicing endonuclease positive effector sen1
PGSC0003DMG400009474	102603192	WD-repeat protein
PGSC0003DMG400009455	102602754	Disease resistance protein R3a
PGSC0003DMG400009388	102591673	Transcription factor RF2a
PGSC0003DMG400009317	102591470	Phosphoribulokinase
PGSC0003DMG400009302	102596664	Micronuclear linker histone polyprotein
PGSC0003DMG400009267	102598390	Proteinase inhibitor
PGSC0003DMG400009159	102580248	D-3-phosphoglycerate dehydrogenase, chloroplastic
PGSC0003DMG400009144	102591516	Phosphoinositide 5-phosphatase
PGSC0003DMG400009122	102578992	Conserved gene of unknown function
PGSC0003DMG400009081	102606318	Pectin methylesterase 1
PGSC0003DMG400009042	102600488	CP12
PGSC0003DMG400009036	102603514	Beta-glucosidase
PGSC0003DMG400009017	102595658	Stachyose synthase
PGSC0003DMG400009006	102594563	BRCA1 C Terminus domain containing protein
PGSC0003DMG400008993	102594885	Conserved gene of unknown function
PGSC0003DMG400008954	102602780	Carbonic anhydrase family protein
PGSC0003DMG400008898	102597796	Laccase
PGSC0003DMG400008854	102588304	Nodulin
PGSC0003DMG400008850	102583799	Short-chain dehydrogenase
PGSC0003DMG400008834	102603115	Phantastica
PGSC0003DMG400008731	107061923	S-antigen protein
PGSC0003DMG400008677	102591339	NAC domain protein
PGSC0003DMG400008632	102595537	Chalcone synthase J
PGSC0003DMG400008615	102590936	Pentatricopeptide repeat-containing protein
PGSC0003DMG400008596	107058997	Cc-nbs-lrr resistance protein
PGSC0003DMG400008595	102604848	Cc-nbs-lrr resistance protein
PGSC0003DMG400008553	102585668	Cellulase containing protein
PGSC0003DMG400008552	102586001	Conserved gene of unknown function
PGSC0003DMG400008551	102586340	Homomeric Acetyl-CoA Carboxylase (Hom-ACCase)
PGSC0003DMG400008539	102585002	Conserved gene of unknown function
PGSC0003DMG400008504	102587153	Auxin influx transport protein
PGSC0003DMG400008492	102585477	Polygalacturonase inhibiting protein
PGSC0003DMG400008444	102593458	Induced stolon tip protein
PGSC0003DMG400008413	102583923	Endo-1,4-beta-D-glucanase
PGSC0003DMG400008379	102591513	Auxin efflux carrier
PGSC0003DMG400008372	102588850	VQ motif family protein
PGSC0003DMG400008368	102587020	Beta-1,3-glucanase, acidic
PGSC0003DMG400008343	102599638	Light harvesting protein 3
PGSC0003DMG400008298	102593779	Chlorophyll a/b binding protein
PGSC0003DMG400008296	102593118	LRR receptor-like serine/threonine-protein kinase FLS2
PGSC0003DMG400008286	102585806	Dopamine beta-monooxygenase
PGSC0003DMG400008255	107061004	Conserved gene of unknown function
PGSC0003DMG400008242	102599388	Conserved gene of unknown function
PGSC0003DMG400008223	102593812	Heat shock factor protein HSF30
PGSC0003DMG400008203	102594459	Calmodulin binding protein
PGSC0003DMG400008151	102584519	1-acyl-sn-glycerol-3-phosphate acyltransferase
PGSC0003DMG400008146	102587933	Leucine-rich repeat receptor kinase
PGSC0003DMG400008088	102584678	Carboxy-lyase
PGSC0003DMG400008070	107058122	SAUR family protein
PGSC0003DMG400008063	102603782	Fasciclin-like AGP 13
PGSC0003DMG400008000	102584425	L-asparaginase
PGSC0003DMG400007987	102604874	Gibberellin receptor GID1
PGSC0003DMG400007948	102587403	ATP binding protein
PGSC0003DMG400007929	102579222	E3 ubiquitin-protein ligase RMA1H1
PGSC0003DMG400007928	102606315	Rnf5
PGSC0003DMG400007910	107061102	Conserved gene of unknown function
PGSC0003DMG400007878	102580972	Conserved gene of unknown function
PGSC0003DMG400007840	107057761	Histidine-rich glycoprotein
PGSC0003DMG400007818	102582976	Conserved gene of unknown function
PGSC0003DMG400007816	102582872	UDP-glucuronate 5-epimerase
PGSC0003DMG400007796	102595330	DNA-directed RNA polymerase II largest subunit
PGSC0003DMG400007692	102605147	Malonyltransferase
PGSC0003DMG400007683	102592397	Sulfate/bicarbonate/oxalate exchanger and transporter sat-1
PGSC0003DMG400007678	102587417	Carboxyl-terminal proteinase
PGSC0003DMG400007601	107058994	ATOFP13/OFP13
PGSC0003DMG400007597	102597950	Cationic amino acid transporter
PGSC0003DMG400007596	102601993	Sphingolipid fatty acid alpha hydroxylase
PGSC0003DMG400007565	102603547	Cytochrome P450
PGSC0003DMG400007562	102583163	SBT2 protein
PGSC0003DMG400007506	102603828	DOF domain class transcription factor
PGSC0003DMG400007465	102586259	White-brown-complex ABC transporter family
PGSC0003DMG400007463	102585699	Phospholipid-transporting ATPase 9
PGSC0003DMG400007458	102588131	RAV
PGSC0003DMG400007387	102599114	MRNA, 1346 bp sequence
PGSC0003DMG400007385	102599763	CC-NB-LRR protein
PGSC0003DMG400007374	102599437	Extensin
PGSC0003DMG400007338	102588654	Conserved gene of unknown function
PGSC0003DMG400007335	102590620	Apyrase 3
PGSC0003DMG400007244	102605667	GDSL-lipase 1
PGSC0003DMG400007234	102597241	Leucine-rich repeat receptor kinase
PGSC0003DMG400007103	102584507	Virus-specific-signaling-pathway regulated protein
PGSC0003DMG400007095	102585599	BES1/BZR1 homolog protein 4
PGSC0003DMG400007027	102593983	ERF1
PGSC0003DMG400006951	102588173	Zinc finger protein
PGSC0003DMG400006946	107062557	Glycosyltransferase UGT90A7
PGSC0003DMG400006930	102603983	Transcription factor
PGSC0003DMG400006912	102590453	Protein kinase family protein
PGSC0003DMG400006868	102583278	MYB20
PGSC0003DMG400006841	102604377	SBT4B protein
PGSC0003DMG400006838	102601698	SBT4E protein
PGSC0003DMG400006824	102604603	IQ-domain 11
PGSC0003DMG400006802	102591434	Conserved gene of unknown function
PGSC0003DMG400006781	102603030	Subtilase
PGSC0003DMG400006550	102584729	Auxin influx transport protein
PGSC0003DMG400006547	102584068	Conserved gene of unknown function
PGSC0003DMG400006369	102585456	AP2/ERF domain-containing transcription factor
PGSC0003DMG400006247	102596342	Conserved gene of unknown function
PGSC0003DMG400006242	102598860	Protein phosphatase 2c
PGSC0003DMG400006226	102595354	Leucine-rich repeat family protein
PGSC0003DMG400006201	102591283	Zeamatin
PGSC0003DMG400006159	102599340	Dopamine beta-monooxygenase
PGSC0003DMG400006093	102593208	Auxin responsive protein
PGSC0003DMG400006021	102582530	Amino acid transporter
PGSC0003DMG400005992	102583797	Conserved gene of unknown function
PGSC0003DMG400005968	107063222	Type I MADS box transcription factor
PGSC0003DMG400005961	102581814	Ribose-5-phosphate isomerase
PGSC0003DMG400005937	102582023	Strictosidine synthase
PGSC0003DMG400005904	102581020	Conserved gene of unknown function
PGSC0003DMG400005901	102579167	Aspartic proteinase nepenthesin-2
PGSC0003DMG400005899	102578270	CCR4-associated factor
PGSC0003DMG400005884	102600541	Conserved gene of unknown function
PGSC0003DMG400005860	102601277	DNA binding protein
PGSC0003DMG400005857	102603967	Transcription factor
PGSC0003DMG400005835	102586959	WRKY transcription factor-30
PGSC0003DMG400005823	102592926	Zinc finger protein
PGSC0003DMG400005807	102602614	NAC domain protein
PGSC0003DMG400005778	102594579	NADPH-dependent thioredoxin reductase B
PGSC0003DMG400005777	102596448	ATP binding protein
PGSC0003DMG400005750	102596833	PIN1-like auxin transport protein
PGSC0003DMG400005748	102598334	Protein P21
PGSC0003DMG400005745	102599328	Calcium-binding allergen Ole e 8
PGSC0003DMG400005731	102584024	Lipid transfer protein
PGSC0003DMG400005725	102591506	DNA binding protein
PGSC0003DMG400005684	107059578	Conserved gene of unknown function
PGSC0003DMG400005676	102592520	Leucine-rich repeat family protein
PGSC0003DMG400005656	102579818	Beta-mannosidase
PGSC0003DMG400005584	102582400	Flavonol 4'-sulfotransferase
PGSC0003DMG400005563	102590104	Acyltransferase
PGSC0003DMG400005507	102580407	Delta-12 fatty acid desaturase
PGSC0003DMG400005476	102583487	Ocs element-binding factor
PGSC0003DMG400005472	102579962	HD-ZIP
PGSC0003DMG400005453	102583100	Signal transducer
PGSC0003DMG400005415	102581154	Gene of unknown function
PGSC0003DMG400005409	102583397	Aspartic proteinase nepenthesin-1
PGSC0003DMG400005404	102582514	NAD(P)H:quinone oxidoreductase
PGSC0003DMG400005338	102587488	Nt-iaa4.5 deduced protein
PGSC0003DMG400005327	102587812	Auxin-responsive protein IAA16
PGSC0003DMG400005279	102589372	Peroxidase
PGSC0003DMG400005273	102590030	Peroxidase
PGSC0003DMG400005270	102588721	Conserved gene of unknown function
PGSC0003DMG400005254	102587960	Nodulation receptor kinase
PGSC0003DMG400005185	102601415	Zinc finger protein
PGSC0003DMG400005159	102586441	DUTP pyrophosphatase
PGSC0003DMG400005116	102591665	PR1 protein
PGSC0003DMG400005101	102585595	DNA binding protein
PGSC0003DMG400005052	102588652	Disease resistance protein RGA3
PGSC0003DMG400005046	102584239	Conserved gene of unknown function
PGSC0003DMG400004930	102603764	Conserved gene of unknown function
PGSC0003DMG400004900	107062603	Avr9/Cf-9 rapidly elicited protein 132
PGSC0003DMG400004882	102587191	DNA/RNA binding protein
PGSC0003DMG400004874	102585304	Resistance protein PSH-RGH7
PGSC0003DMG400004796	107062126	Extensin
PGSC0003DMG400004767	102590680	Conserved gene of unknown function
PGSC0003DMG400004756	102600512	Disease resistance protein
PGSC0003DMG400004748	102605326	Extensin
PGSC0003DMG400004715	102598174	Trichohyalin
PGSC0003DMG400004659	102582871	UDP-D-glucuronic acid 4-epimerase
PGSC0003DMG400004649	102594123	GRAS family transcription factor
PGSC0003DMG400004636	102603735	Auxin-induced protein 5NG4
PGSC0003DMG400004593	102597960	Chitinase
PGSC0003DMG400004499	102583067	Homeobox protein
PGSC0003DMG400004493	102595859	GATA domain class transcription factor
PGSC0003DMG400004458	102590384	Light-harvesting complex I protein Lhca5
PGSC0003DMG400004438	102577648	Aquaporin, MIP family, PIP subfamily
PGSC0003DMG400004379	102592574	Esterase
PGSC0003DMG400004354	102603997	Plasma membrane associated protein
PGSC0003DMG400004332	102601261	NAC domain protein
PGSC0003DMG400004329	102593189	Nitrate transporter
PGSC0003DMG400004327	102593847	Leucine-rich repeat resistance protein
PGSC0003DMG400004296	102580763	Disease resistance protein Gpa2
PGSC0003DMG400004291	102580089	Oligopeptide transporter
PGSC0003DMG400004252	102597935	Staygreen protein
PGSC0003DMG400004146	102594822	Receptor protein kinase CLAVATA1
PGSC0003DMG400004131	102593163	Major latex
PGSC0003DMG400004129	102584308	Conserved gene of unknown function
PGSC0003DMG400004123	102581780	Serine/threonine-protein kinase PBS1
PGSC0003DMG400004115	102586185	NHL repeat-containing protein
PGSC0003DMG400004109	102588714	Xyloglucan endotransglycosylase hydrolase
PGSC0003DMG400004080	102603306	Conserved gene of unknown function
PGSC0003DMG400004044	102587772	Root phototropism protein
PGSC0003DMG400004039	102579254	DNA binding protein
PGSC0003DMG400004037	102590248	ATP binding protein
PGSC0003DMG400004035	102589598	ATP binding protein
PGSC0003DMG400003986	102579545	Structural molecule
PGSC0003DMG400003986	102598630	Structural molecule
PGSC0003DMG400003974	102593257	DNA binding protein
PGSC0003DMG400003962	102579870	RING-H2 finger protein ATL1L
PGSC0003DMG400003920	102601354	AT-hook DNA-binding protein
PGSC0003DMG400003901	102592932	UDP-glucose:glucosyltransferase
PGSC0003DMG400003880	102586403	Leucoanthocyanidin dioxygenase
PGSC0003DMG400003866	102580643	Xyloglucan endotransglucosylase/hydrolase 12
PGSC0003DMG400003849	102579350	GID1-like gibberellin receptor
PGSC0003DMG400003774	102592746	Endo-1,4-beta-glucanase
PGSC0003DMG400003773	102591735	SAUR family protein
PGSC0003DMG400003771	102590158	Auxin response factor 5
PGSC0003DMG400003761	102581821	DNA-binding protein
PGSC0003DMG400003759	102580573	Auxin-induced protein 5NG4
PGSC0003DMG400003737	102595063	Myb family transcription factor
PGSC0003DMG400003736	102594726	Transcription factor
PGSC0003DMG400003697	102599230	Conserved gene of unknown function
PGSC0003DMG400003691	102596386	Phenylcoumaran benzylic ether reductase
PGSC0003DMG400003691	102596717	Phenylcoumaran benzylic ether reductase
PGSC0003DMG400003673	102586210	Auxin-induced SAUR
PGSC0003DMG400003666	102580341	Senescence-associated protein
PGSC0003DMG400003654	102601994	Peroxidase
PGSC0003DMG400003654	102602219	Peroxidase
PGSC0003DMG400003530	107057685	Abscisic acid and environmental stress-inducible protein TAS14
PGSC0003DMG400003523	107059094	Conserved gene of unknown function
PGSC0003DMG400003512	102584221	Laccase
PGSC0003DMG400003512	102584560	Laccase
PGSC0003DMG400003508	102596373	GATA transcription factor
PGSC0003DMG400003397	102589739	Amino acid transporter
PGSC0003DMG400003358	102586793	Exostosin
PGSC0003DMG400003329	102586911	EMB1895
PGSC0003DMG400003250	102587306	Conserved gene of unknown function
PGSC0003DMG400003225	102601482	SAUR family protein
PGSC0003DMG400003146	102583396	Calmodulin
PGSC0003DMG400003143	102580066	Pentatricopeptide repeat-containing protein
PGSC0003DMG400003124	102579821	Endo-1,4-beta-glucanase
PGSC0003DMG400003084	102590336	Two-component response regulator ARR8
PGSC0003DMG400003075	102586633	Plasma membrane associated protein
PGSC0003DMG400003058	102586094	Osmotin OSML15
PGSC0003DMG400003047	102579355	GRAS family transcription factor
PGSC0003DMG400003046	102588735	GTP binding protein
PGSC0003DMG400003009	102593531	Gibberellin receptor GID1
PGSC0003DMG400002999	102594496	Conserved gene of unknown function
PGSC0003DMG400002945	102588738	Type-a response regulator
PGSC0003DMG400002899	102579405	AP2/ERF domain-containing transcription factor
PGSC0003DMG400002880	102594756	Proline-rich protein
PGSC0003DMG400002843	107060027	Conserved gene of unknown function
PGSC0003DMG400002824	102591523	NAC domain protein NAC2
PGSC0003DMG400002791	102587682	Conserved gene of unknown function
PGSC0003DMG400002763	102581716	Kelch repeat protein
PGSC0003DMG400002535	102582702	UPF0497 membrane protein 14
PGSC0003DMG400002519	102601783	Zinc finger protein
PGSC0003DMG400002471	102585136	Non-specific lipid-transfer protein
PGSC0003DMG400002400	102603903	NPH3 (NON-PHOTOTROPIC HYPOCOTYL 3)
PGSC0003DMG400002388	102587479	ATP binding protein
PGSC0003DMG400002360	102601430	Glutaredoxin, grx
PGSC0003DMG400002303	102597712	Glucan endo-1,3-beta-glucosidase
PGSC0003DMG400002287	102588334	Aluminum-induced protein
PGSC0003DMG400002272	102595148	Transcription factor AP2-EREBP
PGSC0003DMG400002248	102579060	AML1
PGSC0003DMG400002228	102593530	Conserved gene of unknown function
PGSC0003DMG400002217	102598766	NBS-LRR resistance protein
PGSC0003DMG400002176	102601385	Glutathione S-transferase
PGSC0003DMG400002156	102589817	C-4 sterol methyl oxidase 2
PGSC0003DMG400002153	102587426	Zinc finger protein
PGSC0003DMG400002152	102586421	Zinc finger family protein
PGSC0003DMG400002123	102594262	Ripening regulated protein DDTFR18
PGSC0003DMG400002110	102581589	Proteinase inhibitor type-2 CEVI57
PGSC0003DMG400002110	102586215	Proteinase inhibitor type-2 CEVI57
PGSC0003DMG400002108	102581258	Glycine-rich protein TomR2
PGSC0003DMG400002085	102585483	Pectinesterase
PGSC0003DMG400002078	102590099	Cytochrome P450
PGSC0003DMG400002067	102582071	Conserved gene of unknown function
PGSC0003DMG400002049	102582961	Anthranilate N-benzoyltransferase protein
PGSC0003DMG400001967	102579805	White-brown-complex ABC transporter family
PGSC0003DMG400001962	107063142	Annexin A7
PGSC0003DMG400001848	102578252	Major pollen allergen Ory s 1
PGSC0003DMG400001807	102595460	Major latex
PGSC0003DMG400001719	102587185	E3 ubiquitin-protein ligase ATL4
PGSC0003DMG400001692	102592482	Cytochrome P450
PGSC0003DMG400001668	102600534	SAUR family protein
PGSC0003DMG400001667	102603330	SAUR family protein
PGSC0003DMG400001627	102587102	Conserved gene of unknown function
PGSC0003DMG400001615	102600864	SAUR family protein
PGSC0003DMG400001596	102582797	Putative neutral invertase
PGSC0003DMG400001544	102584459	Conserved gene of unknown function
PGSC0003DMG400001536	102586002	Conserved gene of unknown function
PGSC0003DMG400001535	102586341	Conserved gene of unknown function
PGSC0003DMG400001503	102579369	PGmPM3
PGSC0003DMG400001462	102579668	Conserved gene of unknown function
PGSC0003DMG400001396	102603101	Avr9/Cf-9 rapidly elicited protein 231
PGSC0003DMG400001374	102603315	Cytochrome P450 85A1
PGSC0003DMG400001339	102578469	Protein 1
PGSC0003DMG400001325	102584111	R2R3 Myb30 transcription factor
PGSC0003DMG400001322	102586194	Non-specific lipid-transfer protein
PGSC0003DMG400001319	102588614	Electron transporter
PGSC0003DMG400001317	102590807	Non-cell-autonomous protein pathway2
PGSC0003DMG400001252	102587730	Leucine-rich repeat protein
PGSC0003DMG400001211	102595638	Hydrolase, hydrolyzing O-glycosyl compounds
PGSC0003DMG400001189	102599725	Heat shock protein binding protein
PGSC0003DMG400001178	102601711	Conserved gene of unknown function
PGSC0003DMG400001126	102591467	Zinc knuckle (CCHC-type) family protein
PGSC0003DMG400001038	102605851	Early nodulin 55-2
PGSC0003DMG400000986	102600822	3-oxo-5-alpha-steroid 4-dehydrogenase family protein
PGSC0003DMG400000977	102600371	Multicopper oxidase
PGSC0003DMG400000897	102593587	LysM domain GPI-anchored protein 1
PGSC0003DMG400000843	102604280	Conserved gene of unknown function
PGSC0003DMG400000827	102584036	Glycosyltransferase, CAZy family GT8
PGSC0003DMG400000823	107057911	TCP transcription factor
PGSC0003DMG400000818	102587875	Lysine/histidine transporter
PGSC0003DMG400000811	102584696	RAV transcription factor
PGSC0003DMG400000761	102595490	Multicopper oxidase
PGSC0003DMG400000744	102597477	Geraniol 10-hydroxylase
PGSC0003DMG400000725	102585029	2-hydroxyacid dehydrogenase
PGSC0003DMG400000710	102588556	Hydrolase, alpha/beta fold family protein
PGSC0003DMG400000689	102578810	Glucan endo-1,3-beta-glucosidase
PGSC0003DMG400000686	102580994	Zinc finger protein
PGSC0003DMG400000685	102581337	Zinc finger protein
PGSC0003DMG400000676	102599637	Ribonuclease 3 3
PGSC0003DMG400000655	102598260	Serine/threonine-protein phosphatase 7 long form homolog
PGSC0003DMG400000632	102595842	Pentatricopeptide repeat-containing protein
PGSC0003DMG400000628	102592090	Late embryogenesis abundant protein
PGSC0003DMG400000622	102603139	Conserved gene of unknown function
PGSC0003DMG400000621	102600778	NtEIG-A1 protein
PGSC0003DMG400000597	102589520	Transcription factor
PGSC0003DMG400000557	102593133	Conserved gene of unknown function
PGSC0003DMG400000519	102595473	Glucan endo-1,3-beta-glucosidase, acidic isoform GI9
PGSC0003DMG400000502	102585981	Conserved gene of unknown function
PGSC0003DMG400000374	102598300	Conserved gene of unknown function
PGSC0003DMG400000321	102591575	Aldehyde dehydrogenase
PGSC0003DMG400000272	102595015	YA5
PGSC0003DMG400000231	102585095	Aspartic proteinase nepenthesin-1
PGSC0003DMG400000228	102584123	EMB1703
PGSC0003DMG400000205	102596696	Lanatoside 15'-O-acetylesterase
PGSC0003DMG400000184	102579252	Ferric-chelate reductase
PGSC0003DMG400000126	102594611	Conserved gene of unknown function
PGSC0003DMG400000045	102598096	Water channel protein
PGSC0003DMG400000040	102594609	Rop guanine nucleotide exchange factor
PGSC0003DMG400000038	102592724	Calmodulin-binding heat-shock protein
PGSC0003DMG400000027	102585656	R2r3-myb transcription factor
PGSC0003DMG400000025	102584328	Acetyl-coenzyme A carboxylase carboxyl transferase alpha

## Sheet: KEGG enrichment analysis
KEGG pathway enrichment analysis for 6515 DEGs
Category	Term ID	Term Description	Gene Count	Gene (%)	p Value	Entrez gene ID	Fold Enrichment	Bonferroni	Benjamini	FDR
KEGG_PATHWAY	sot01110	Biosynthesis of secondary metabolites	78	6.92718	7.19051e-05	102596511, 107061994, 102579818, 102595588, 102605677, 102581814, 102598817, 102592553, 102584697, 102590807, 102584296, 102588377, 102601994, 102587003, 102601874, 102587127, 102585820, 102582599, 102602396, 102603088, 102589372, 102597871, 102589695, 102605420, 102593031, 102586340, 102590243, 102591575, 102595537, 102603281, 102582387, 102589817, 102593628, 102580248, 102584328, 102600538, 102…	1.47746	0.0064508	0.00588591	0.00575512
KEGG_PATHWAY	sot00940	Phenylpropanoid biosynthesis	20	1.7762	0.000130798	102589372, 102605677, 102589695, 102596891, 102590030, 102592844, 102577453, 102591575, 102596217, 102605292, 102586327, 102581076, 102579562, 102588377, 102601994, 102596095, 102587127, 102585820, 102602219, 102582599	2.68794	0.0117036	0.00588591	0.00575512
KEGG_PATHWAY	sot04075	Plant hormone signal transduction	22	1.95382	0.00164231	107058122, 102591186, 102578418, 102587153, 102584729, 102590158, 102605272, 102593208, 102591735, 102578956, 102590336, 102593688, 102591665, 102584884, 102579350, 102587812, 102588738, 102579353, 102586210, 102600534, 102587488, 102586775	2.09062	0.137508	0.0476817	0.0466221
KEGG_PATHWAY	sot00996	Biosynthesis of various alkaloids	4	0.35524	0.00211919	102597871, 102602896, 102602308, 102602639	14.1117	0.173809	0.0476817	0.0466221
KEGG_PATHWAY	sot01100	Metabolic pathways	112	9.94671	0.00502123	102579818, 102579939, 102595588, 102594410, 102580407, 102603970, 102579931, 102584697, 102584296, 102588377, 102583923, 102580376, 102583127, 102585820, 102597871, 102601385, 102589695, 102586340, 102579821, 102603281, 102582387, 102581292, 102580248, 102584328, 102602780, 102596258, 102599649, 102590152, 102596891, 102590030, 102604280, 102577453, 102579356, 102591516, 102584670, 102585483, 102…	1.20054	0.364313	0.0823907	0.0805598
KEGG_PATHWAY	sot00904	Diterpenoid biosynthesis	6	0.53286	0.00549271	102596258, 102584697, 102585516, 102577495, 102605134, 102600034	5.13152	0.39086	0.0823907	0.0805598
KEGG_PATHWAY	sot00040	Pentose and glucuronate interconversions	10	0.888099	0.0376819	102579939, 102578838, 102605006, 102593628, 102598232, 102603970, 102585483, 102588169, 102587467, 102593411	2.18786	0.968473	0.482366	0.471646
KEGG_PATHWAY	sot00053	Ascorbate and aldarate metabolism	7	0.62167	0.0428769	102582871, 102582872, 102603120, 102600371, 102593628, 102597684, 102593411	2.70635	0.980631	0.482366	0.471646

## Sheet: Genes in Plant hormone signal 
Genes in "Plant hormone signal transduction" pathway
Gene ID PGSC0003DMG	Gene Description	Function	sprouting-failed
			3-hMT-bd GA/Con
400023897	ABF	ABA-responsive element Binding Factor	-1.11371
400002945	RR9a	Type-A response regulator	2.03963
400003084	RR9c	Type-A response regulator	1.23788
400016643	RR17a	Type-A response regulator	-1.29392
400018579	PHP4	Phosphotransfer protein 4-like	7.50313
400003849	GID1	Gibberellin receptor	-1.75524
400006550	AUX1	Auxin influx carrier	1.39898
400008504	AUX1	Auxin influx carrier	1.32499
400005327	IAA10	AUX/IAA gene family	1.73795
400005338	IAA11	AUX/IAA gene family	3.73558
400006093	IAA23	AUX/IAA gene family	1.50522
400029339	IAA26	Aux/IAA gene family	2.21496
400003771	ARF5	Auxin response factor	-1.15022
400012261	ARF9	Auxin response factor	1.39582
400003673	SAUR	Auxin-responsive SAUR family	2.63047
400003773	SAUR	Auxin-responsive SAUR family	-1.73218
400001668	SAUR	Auxin responsive SAUR family	1.68598
400029190	SAUR	Auxin responsive SAUR family	1.65724
400008070	SAUR	Auxin-responsive SAUR family	5.91895
400015667	JAZ	Jasmonate-zim-domain protein	-1.19261
400023678	TGA	bZIP transcription factor	-1.01645
400005116	PR-1	Pathogenesis-related protein	-1.70353

## Sheet: GO enrichment analysis
Gene Ontology (GO) analysis for 2098 DEGs in 3-hMT-GA/Con
Category	Term ID	Term Description	Gene Count	Gene (%)	p Value	Entrez gene ID	Fold Enrichment	Bonferroni	Benjamini	FDR
Categorie of Biological Processes
GOTERM_BP_DIRECT	GO:0045893	positive regulation of transcription, DNA-templated	15	1.33215	4.03621e-05	102593464, 102604054, 102603174, 102581508, 102604971, 102605294, 102579962, 102591673, 102592168, 102583487, 102584003, 102583067, 102581821, 102584615, 102586775	3.80321	0.0148233	0.0109889	0.0109295
GOTERM_BP_DIRECT	GO:0010597	green leaf volatile biosynthetic process	26	2.30906	5.93992e-05	102603892, 102606303, 102593464, 102603115, 102589560, 102598179, 102599422, 102578469, 102587946, 102584111, 102587827, 102579550, 102595063, 102587366, 102606117, 102599237, 102595377, 102603983, 102587098, 102606052, 102591950, 102585656, 102583278, 102584003, 102588148, 102600950	2.4745	0.0217386	0.0109889	0.0109295
GOTERM_BP_DIRECT	GO:0042744	hydrogen peroxide catabolic process	14	1.24334	0.000116816	102589372, 102605677, 102597684, 102589695, 102590030, 102592844, 102596217, 102605292, 102586327, 102581076, 102588377, 102601994, 102587127, 102602219	3.66417	0.0423034	0.0144072	0.0143294
GOTERM_BP_DIRECT	GO:0006355	regulation of transcription, DNA-templated	44	3.90764	0.000370051	102596236, 102606303, 102591186, 102604286, 102593641, 102580907, 102601277, 102605596, 102590158, 102591523, 102605272, 102595967, 102593208, 102596859, 102591520, 102590610, 102602609, 102583265, 102579355, 102587827, 102587488, 102580058, 102589965, 102589921, 102594123, 102593793, 102602352, 102606117, 102577627, 102601261, 102604010, 102584819, 102596640, 102595859, 102578853, 102591339, 102…	1.76294	0.127981	0.0342297	0.0340446
GOTERM_BP_DIRECT	GO:0009734	auxin-activated signaling pathway	14	1.24334	0.000803776	102591130, 102591186, 102600470, 102596004, 102601683, 102590158, 102591513, 102605272, 102593208, 102596833, 102587812, 102587488, 102602017, 102586886	3.00899	0.25734	0.0594794	0.0591579
GOTERM_BP_DIRECT	GO:0009733	response to auxin	14	1.24334	0.00334179	107058122, 102601482, 102603330, 102578418, 102603983, 102584729, 102591735, 102595713, 102591950, 102590507, 102590858, 102600864, 102586210, 102600534	2.56699	0.710191	0.206077	0.204963
GOTERM_BP_DIRECT	GO:0009416	response to light stimulus	9	0.79929	0.00494817	102596258, 102584697, 102577495, 102605134, 102600034, 102589532, 102593779, 102587546, 102584787	3.39636	0.840445	0.261546	0.260132
GOTERM_BP_DIRECT	GO:0006869	lipid transport	10	0.888099	0.00687471	102599705, 102584024, 102586194, 102589043, 107062967, 102598243, 102598583, 102588710, 102585136, 102598725	2.95037	0.922108	0.317955	0.316237
GOTERM_BP_DIRECT	GO:0006979	response to oxidative stress	14	1.24334	0.00845098	102589372, 102605677, 102592172, 102589695, 102590030, 102592844, 102596217, 102605292, 102586327, 102581076, 102588377, 102601994, 102587127, 102602219	2.29473	0.956724	0.347429	0.345551
GOTERM_BP_DIRECT	GO:0002238	response to molecule of fungal origin	12	1.06572	0.0189909	102596258, 102584697, 102585516, 102586726, 102577495, 102605134, 102604674, 102600034, 102584835, 102602308, 102577821, 102586403	2.23821	0.99917	0.638785	0.635332
GOTERM_BP_DIRECT	GO:0009805	coumarin biosynthetic process	12	1.06572	0.0189909	102596258, 102584697, 102585516, 102586726, 102577495, 102605134, 102604674, 102600034, 102584835, 102602308, 102577821, 102586403	2.23821	0.99917	0.638785	0.635332
GOTERM_BP_DIRECT	GO:0019253	reductive pentose-phosphate cycle	3	0.26643	0.0294632	102591470, 102601229, 102600888	10.818	0.999984	0.838568	0.834035
GOTERM_BP_DIRECT	GO:0045487	gibberellin catabolic process	3	0.26643	0.0294632	102577495, 102605134, 102600034	10.818	0.999984	0.838568	0.834035
GOTERM_BP_DIRECT	GO:0010167	response to nitrate	3	0.26643	0.03609	102596643, 102604781, 102580089	9.73622	0.999999	0.877276	0.872534
GOTERM_BP_DIRECT	GO:0098542	defense response to other organism	46	4.08526	0.0362677	102603158, 102579831, 102599763, 107057652, 102585304, 102580490, 102588652, 102585364, 102587960, 102600788, 102584239, 102604848, 102603934, 102587403, 102582115, 102598766, 102595354, 102603141, 102593530, 102581968, 107058997, 107057669, 102592520, 102594822, 102592468, 102583454, 102599590, 102580022, 107057659, 102599670, 102596939, 107063491, 102578494, 102604559, 102587730, 102600512, 102…	1.34373	0.999999	0.877276	0.872534
GOTERM_BP_DIRECT	GO:0006865	amino acid transport	8	0.71048	0.0379466	102582530, 102593025, 102597950, 102589739, 102587153, 102580162, 102584729, 102587875	2.54542	0.999999	0.877276	0.872534
GOTERM_BP_DIRECT	GO:0016998	cell wall macromolecule catabolic process	4	0.35524	0.0403073	102597960, 102583535, 102587337, 102583127	5.19265	1	0.877276	0.872534
GOTERM_BP_DIRECT	GO:0006955	immune response	57	5.06217	0.0486105	107057652, 107057772, 102585304, 102600903, 102580490, 102597241, 102588652, 102587960, 102603934, 102587403, 102582115, 102598766, 102600451, 102597432, 102581968, 102593118, 102592468, 102596939, 102578494, 102585650, 102604536, 102602754, 102582108, 102580763, 102587953, 102603158, 102579831, 102599763, 102597701, 102585364, 102580156, 102584239, 102604848, 102595354, 102603141, 102593530, 107…	1.27052	1	0.896526	0.89168
Categorie of Cellular Component
GOTERM_CC_DIRECT	GO:0005576	extracellular region	39	3.46359	1.25403e-07	102605677, 102592299, 102586295, 102590030, 102590014, 102592978, 102592278, 102596217, 102605292, 102586239, 102585668, 102604928, 102599581, 102588377, 102585483, 102603514, 102601994, 102587467, 102587127, 102605006, 102589372, 102605205, 102597597, 102585095, 102589695, 102592844, 102577442, 102592643, 102586327, 102586448, 102581076, 102583397, 102579167, 102578252, 102588169, 102583658, 102…	2.62677	1.06592e-05	1.06592e-05	1.00322e-05
GOTERM_CC_DIRECT	GO:0005886	plasma membrane	64	5.68384	2.01032e-05	102601790, 102588492, 102597400, 102584729, 102605355, 102600144, 102590453, 102578527, 107057772, 102596833, 102579252, 102580650, 102603735, 102597241, 102593160, 102588577, 102598096, 102604508, 102603417, 102580972, 102597950, 102600451, 102605660, 102587153, 102590284, 102593118, 102596901, 102589739, 102580162, 102586143, 102585650, 102604536, 102582702, 102604535, 102583679, 102587875, 102…	1.73706	0.00170733	0.000854385	0.000804127
GOTERM_CC_DIRECT	GO:0005634	nucleus	148	13.1439	3.40337e-05	102603174, 102601277, 102588131, 102605596, 102593208, 102590610, 102583487, 102584696, 102579254, 102601711, 102593160, 102584615, 102597480, 102597083, 107063222, 102600986, 102593793, 102594123, 102602352, 102604010, 102600330, 102604136, 102590048, 102578853, 102596704, 102587955, 102585538, 102583076, 102601425, 102599131, 102585376, 102580885, 102588889, 102603967, 102604286, 102603115, 102…	1.36159	0.00288874	0.000964289	0.000907566
GOTERM_CC_DIRECT	GO:0005615	extracellular space	11	0.976909	0.00123172	102604809, 102580361, 102579064, 102580817, 102601025, 102592419, 102579033, 102603914, 102580035, 102579714, 102591665	3.49182	0.0994598	0.026174	0.0246343
GOTERM_CC_DIRECT	GO:0009505	plant-type cell wall	8	0.71048	0.00252433	102586327, 102605677, 102589372, 102581076, 102589695, 102590030, 102587127, 102596217	4.29475	0.193329	0.0429136	0.0403893
GOTERM_CC_DIRECT	GO:0005764	lysosome	6	0.53286	0.00317539	102604809, 102580817, 102600482, 102601025, 102579033, 102603914	5.91979	0.236878	0.0449848	0.0423386
GOTERM_CC_DIRECT	GO:0046658	anchored component of plasma membrane	11	0.976909	0.00992645	102605851, 102583454, 102587061, 102596463, 102595473, 102587020, 102600778, 102600788, 102578810, 102589845, 102597712	2.60753	0.571714	0.120535	0.113445
GOTERM_CC_DIRECT	GO:0048046	apoplast	11	0.976909	0.0240285	102588714, 102597796, 102584221, 102584560, 102599474, 102579986, 102579985, 102603337, 102605702, 102580643, 102593237	2.2687	0.87348	0.255303	0.240285
Categorie of Molecular Function
GOTERM_MF_DIRECT	GO:0003700	transcription factor activity, sequence-specific DNA binding	71	6.30551	8.60922e-09	102595148, 102603174, 102601354, 102601277, 102588131, 102605596, 102593688, 102583487, 102584696, 102586959, 102589620, 102595063, 102585187, 102581821, 102597083, 102600986, 102587191, 102594123, 102595015, 102602352, 102606117, 102604010, 102600330, 102596704, 102594726, 102587955, 102585538, 102601425, 102585376, 102580885, 102588889, 102585456, 102603967, 102606303, 102593464, 102604842, 102…	2.08647	2.50528e-06	2.50528e-06	2.46224e-06
GOTERM_MF_DIRECT	GO:0043565	sequence-specific DNA binding	35	3.10835	2.66553e-07	102606303, 102604842, 102605596, 102596373, 102605179, 102605294, 107057911, 102593688, 102583101, 102583067, 102587309, 102579355, 102587827, 102589520, 102603139, 102581821, 102584615, 102580058, 102600986, 102594123, 102606117, 102604054, 102604010, 102581508, 102599114, 102596640, 102597132, 102593812, 102595859, 102579962, 102592168, 102601425, 102582547, 102595190, 102580885	2.73424	7.7564e-05	3.87835e-05	3.81171e-05
GOTERM_MF_DIRECT	GO:0000976	transcription regulatory region sequence-specific DNA binding	34	3.01954	1.54689e-06	102603892, 102606303, 102593464, 102601277, 102603115, 102589560, 102598179, 102599422, 102593425, 102578469, 102583487, 102587946, 102584111, 102586959, 102587827, 102579550, 102595063, 102587366, 102589921, 102602352, 102606117, 102599237, 102595377, 102581508, 102603983, 102587098, 102606052, 102594726, 102591950, 102585656, 102583278, 102584003, 102588148, 102600950	2.57457	0.000450043	0.000150048	0.00014747
GOTERM_MF_DIRECT	GO:0004601	peroxidase activity	15	1.33215	0.000826297	102589372, 102605677, 102588492, 102597684, 102589695, 102590030, 102592844, 102596217, 102605292, 102586327, 102581076, 102588377, 102601994, 102587127, 102602219	2.86157	0.213806	0.0601131	0.0590802
GOTERM_MF_DIRECT	GO:0016799	hydrolase activity, hydrolyzing N-glycosyl compounds	4	0.35524	0.0024825	102581470, 102583076, 102592821, 102584678	13.8118	0.514854	0.144482	0.141999
GOTERM_MF_DIRECT	GO:0016717	oxidoreductase activity, acting on paired donors, with oxidation of a pair of donors resulting in the reduction of molecular oxygen to two molecules of water	5	0.44405	0.00396303	102596973, 102597622, 102598049, 102580407, 102598267	7.50643	0.68511	0.170219	0.167294
GOTERM_MF_DIRECT	GO:0020037	heme binding	41	3.64121	0.00487298	102605677, 102590099, 102595462, 102597684, 102598113, 102590030, 102593147, 102595788, 102596217, 102605292, 102604709, 102585806, 102588377, 102585243, 102601994, 102603315, 102587127, 102600329, 102605423, 102589372, 102597477, 102603786, 102600076, 102590582, 102589695, 102592482, 102579029, 102592844, 102577541, 102599995, 102586327, 102581076, 102591929, 102603729, 102603547, 102595151, 102…	1.57476	0.758649	0.170219	0.167294
GOTERM_MF_DIRECT	GO:0009055	electron carrier activity	10	0.888099	0.00525451	102605851, 107061004, 102587061, 102604384, 102596463, 102599388, 102601473, 102600778, 107060375, 102589845	3.083	0.784133	0.170219	0.167294
GOTERM_MF_DIRECT	GO:0043531	ADP binding	27	2.39787	0.00526449	102579831, 102599763, 102585304, 102580490, 102588652, 102584239, 102604848, 102603934, 102582115, 102598766, 102603141, 102596100, 107058997, 107057669, 102592468, 102580022, 107057659, 107063491, 102604559, 102600512, 102582108, 102602754, 107061297, 102587459, 102580763, 102581752, 102587953	1.78944	0.784763	0.170219	0.167294
GOTERM_MF_DIRECT	GO:0008194	UDP-glycosyltransferase activity	16	1.42096	0.0120951	107061994, 107062557, 102604175, 107061997, 107061623, 102599178, 102593031, 102592932, 102579214, 102590243, 102595911, 102582377, 102600509, 107062160, 102580500, 102582599	2.0538	0.97102	0.351968	0.34592
GOTERM_MF_DIRECT	GO:0016491	oxidoreductase activity	27	2.39787	0.022623	102594410, 102598937, 102578945, 102601091, 102579252, 102594949, 102584296, 102585806, 102585243, 102603315, 102596095, 102600822, 102588831, 102584139, 102600371, 102597796, 102603786, 102577541, 102591553, 102589817, 102603729, 102584221, 102603548, 102603547, 102588101, 102595490, 102583799	1.58017	0.998717	0.588119	0.578013
GOTERM_MF_DIRECT	GO:0051213	dioxygenase activity	6	0.53286	0.0242722	102596258, 102584697, 102577495, 102605134, 102604674, 102600034	3.63469	0.999215	0.588119	0.578013
GOTERM_MF_DIRECT	GO:0052634	C-19 gibberellin 2-beta-dioxygenase activity	3	0.26643	0.0262733	102577495, 102605134, 102600034	11.5099	0.999568	0.588119	0.578013
GOTERM_MF_DIRECT	GO:0046592	polyamine oxidase activity	3	0.26643	0.032221	102594410, 102603548, 102591553	10.3589	0.999927	0.669737	0.65823
GOTERM_MF_DIRECT	GO:0031492	nucleosomal DNA binding	3	0.26643	0.045495	102594387, 102584819, 102597480	8.63239	0.999999	0.794758	0.781103
GOTERM_MF_DIRECT	GO:0004857	enzyme inhibitor activity	6	0.53286	0.049355	102592299, 102597597, 102590014, 102592978, 102584206, 102592643	3.00257	1	0.794758	0.781103
