# Supplementary material for: Transcriptomic Analyses Reveal the Role of Cytokinin and the Nodal Stem in Microtuber Sprouting in Potato (Solanum tuberosum L.)
Source: Int J Mol Sci. 2023 Dec 15;24(24):17534. doi: 10.3390/ijms242417534 (PMC10743403; doi:10.3390/ijms242417534)
Supplement: Supplementary file 1 [file ijms-24-17534-s001.zip › ijms-2753479-supplementary/Zhang_IJMS_supplementary files/Zhang_IJMS_Supplementary Tables/Supplementary Table S5. Gene Ontology (GO) analysis for cytokinin treatment.xlsx]

## Sheet: GO analysis in 3-stMT-bd-CK_Con
Gene Ontology (GO) analysis for 697 DEGs in 3-stMT-bd-CK/Con
Category	Term ID	Term Description	Gene Count	Gene (%)	p Value	Entrez gene ID	Fold Enrichment	Bonferroni	Benjamini	FDR
Categorie of Biological Processes
GOTERM_BP_DIRECT	GO:0015979	photosynthesis	13	3.89222	2.36081e-10	102602341, 102595674, 102596015, 102590010, 102592282, 102578347, 102592900, 102592564, 102596339, 102603293, 102577450, 102581428, 102582873	13.3735	3.82451e-08	3.82451e-08	3.77729e-08
GOTERM_BP_DIRECT	GO:0009768	photosynthesis, light harvesting in photosystem I	6	1.79641	1.5476e-05	102586836, 102586284, 102586581, 102593779, 102584316, 102584787	18.6936	0.002504	0.00125356	0.00123808
GOTERM_BP_DIRECT	GO:0018298	protein-chromophore linkage	7	2.09581	0.000326574	102577627, 102586836, 102586284, 102586581, 102593779, 102584316, 102584787	7.55762	0.0515381	0.017635	0.0174173
GOTERM_BP_DIRECT	GO:0009416	response to light stimulus	6	1.79641	0.00114204	102586836, 102586284, 102586581, 102593779, 102584316, 102584787	7.60784	0.168992	0.0392194	0.0387352
GOTERM_BP_DIRECT	GO:0042549	photosystem II stabilization	3	0.898204	0.00121048	102590010, 102581428, 102577458	54.5229	0.178165	0.0392194	0.0387352
GOTERM_BP_DIRECT	GO:0006629	lipid metabolic process	7	2.09581	0.0138565	102596973, 102597941, 102597622, 102582495, 102604732, 102581806, 102606096	3.56692	0.895696	0.326337	0.322308
GOTERM_BP_DIRECT	GO:0009853	photorespiration	3	0.898204	0.014101	102577450, 102601229, 102600888	16.3569	0.899803	0.326337	0.322308
Categorie of Cellular Component
GOTERM_CC_DIRECT	GO:0009523	photosystem II	11	3.29341	8.17518e-10	102596015, 102595674, 102586836, 102590010, 102586284, 102586581, 102593779, 102581428, 102596339, 102584316, 102584787	17.0798	4.4146e-08	4.4146e-08	4.4146e-08
GOTERM_CC_DIRECT	GO:0009535	chloroplast thylakoid membrane	15	4.49102	3.43629e-09	102602341, 102590010, 102592282, 102586581, 102586284, 102593779, 102578347, 102596768, 102586836, 102604818, 102584581, 102581428, 102584316, 102582873, 102584787	8.34947	1.8556e-07	9.27798e-08	9.27798e-08
GOTERM_CC_DIRECT	GO:0009522	photosystem I	8	2.39521	6.28535e-07	102602341, 102586836, 102602224, 102586284, 102586581, 102593779, 102584316, 102584787	16.0008	3.39403e-05	1.13136e-05	1.13136e-05
GOTERM_CC_DIRECT	GO:0009538	photosystem I reaction center	5	1.49701	9.81883e-07	102592282, 102578347, 102592900, 102592564, 102582873	59.0029	5.30203e-05	1.32554e-05	1.32554e-05
GOTERM_CC_DIRECT	GO:0005615	extracellular space	8	2.39521	5.43785e-05	102580361, 102579064, 102580699, 102579389, 102580035, 102579714, 102581036, 102588789	8.2091	0.00293221	0.000587288	0.000587288
Categorie of Molecular Function
GOTERM_MF_DIRECT	GO:0016717	oxidoreductase activity, acting on paired donors, with oxidation of a pair of donors resulting in the reduction of molecular oxygen to two molecules of water	4	1.1976	0.000768867	102596973, 102597941, 102597622, 102581806	21.8649	0.123918	0.132245	0.132245
GOTERM_MF_DIRECT	GO:0003700	transcription factor activity, sequence-specific DNA binding	20	5.98802	0.0025611	102606117, 102601277, 102597520, 102605010, 102579405, 102591830, 102585525, 102589957, 102584696, 102587827, 102586959, 102589620, 102602986, 102601513, 102585187, 102587576, 102595190, 107062792, 102587899, 102580885	2.13997	0.356655	0.220254	0.220254
GOTERM_MF_DIRECT	GO:0016168	chlorophyll binding	6	1.79641	0.00601257	102586836, 102586284, 102586581, 102593779, 102584316, 102584787	5.20233	0.645584	0.344721	0.344721
GOTERM_MF_DIRECT	GO:0004252	serine-type endopeptidase activity	6	1.79641	0.0178129	102595368, 102597025, 102602027, 102578851, 102592753, 102600724	3.9702	0.954563	0.765954	0.765954
GOTERM_MF_DIRECT	GO:0004650	polygalacturonase activity	4	1.1976	0.0300223	102583279, 102584705, 102586312, 102582654	5.91638	0.994715	1	1

## Sheet: GO analysis in 3-stMT-st-CK_Con
Gene Ontology (GO) analysis for 516 DEGs in 3-stMT-st-CK/Con
Category	Term ID	Term Description	Gene Count	Gene (%)	p Value	Entrez gene ID	Fold Enrichment	Bonferroni	Benjamini	FDR
Categorie of Biological Processes
GOTERM_BP_DIRECT	GO:0046274	lignin catabolic process	5	1.51057	0.000214724	102606225, 102583122, 102579330, 102605934, 102582004	16.6373	0.033776	0.0277388	0.0265252
GOTERM_BP_DIRECT	GO:0009768	photosynthesis, light harvesting in photosystem I	5	1.51057	0.000346735	102586284, 102589532, 102587257, 102584316, 102584787	14.7359	0.0539759	0.0277388	0.0265252
GOTERM_BP_DIRECT	GO:0098869	cellular oxidant detoxification	3	0.906344	0.00090718	102598720, 102598055, 102598380	61.8908	0.135163	0.0483829	0.0462662
GOTERM_BP_DIRECT	GO:0009416	response to light stimulus	6	1.81269	0.0014628	102603796, 102586284, 102589532, 102587257, 102584316, 102584787	7.19661	0.208812	0.058512	0.0559521
GOTERM_BP_DIRECT	GO:0018298	protein-chromophore linkage	6	1.81269	0.00296356	102604395, 102586284, 102589532, 102587257, 102584316, 102584787	6.1278	0.378036	0.0948338	0.0906848
GOTERM_BP_DIRECT	GO:0030245	cellulose catabolic process	4	1.20846	0.00624607	102589512, 102583923, 102592181, 102605119	10.5796	0.633041	0.149566	0.143023
GOTERM_BP_DIRECT	GO:0009664	plant-type cell wall organization	4	1.20846	0.00718399	102577499, 102606273, 102577497, 102605779	10.0635	0.684497	0.149566	0.143023
GOTERM_BP_DIRECT	GO:0009733	response to auxin	7	2.1148	0.00747832	102601482, 102582894, 102579086, 102578891, 107063084, 102600202, 107063085	4.07943	0.699115	0.149566	0.143023
GOTERM_BP_DIRECT	GO:0051603	proteolysis involved in cellular protein catabolic process	4	1.20846	0.0130853	102580817, 102577844, 102603914, 102593865	8.0903	0.878455	0.232628	0.22245
GOTERM_BP_DIRECT	GO:0006865	amino acid transport	5	1.51057	0.0171023	102589739, 102590583, 102585770, 102587875, 102588602	5.05644	0.936711	0.258845	0.247521
GOTERM_BP_DIRECT	GO:0009687	abscisic acid metabolic process	2	0.60423	0.0191917	102577541, 102605008	103.151	0.954974	0.258845	0.247521
GOTERM_BP_DIRECT	GO:0015979	photosynthesis	5	1.51057	0.0194134	102596015, 102595674, 102577450, 102578347, 102592564	4.86563	0.956574	0.258845	0.247521
GOTERM_BP_DIRECT	GO:0042744	hydrogen peroxide catabolic process	5	1.51057	0.0321363	102605677, 102580092, 102583921, 102587127, 102605292	4.15933	0.994626	0.395524	0.37822
Categorie of Cellular Component
GOTERM_CC_DIRECT	GO:0005576	extracellular region	22	6.64653	3.14214e-08	102593165, 102605677, 102605006, 102591221, 102605205, 102597597, 102598894, 102606442, 102598311, 102577499, 102580092, 102577497, 102605292, 102580120, 102582168, 102583397, 102583088, 102589512, 102583921, 102587127, 102605779, 107061046	4.38225	1.28828e-06	1.28828e-06	1.06833e-06
GOTERM_CC_DIRECT	GO:0005886	plasma membrane	30	9.06344	1.6051e-05	102601790, 102599640, 102590576, 102578527, 102580231, 102593180, 102597241, 102584338, 102586379, 102580156, 107063247, 102590583, 102591513, 102579721, 102590545, 102592247, 102591730, 102594843, 102584464, 102589739, 102578178, 102581878, 102599331, 102588145, 102585770, 102580503, 102589797, 102587875, 102588625, 102588602	2.40809	0.000657881	0.000329046	0.000272867
GOTERM_CC_DIRECT	GO:0009523	photosystem II	7	2.1148	7.22686e-05	102596015, 102595674, 102586284, 102589532, 102587257, 102584316, 102584787	9.94394	0.00295873	0.000987671	0.000819044
GOTERM_CC_DIRECT	GO:0009522	photosystem I	6	1.81269	0.000210509	102602224, 102586284, 102589532, 102587257, 102584316, 102584787	10.9793	0.00859464	0.00215772	0.00178933
GOTERM_CC_DIRECT	GO:0005773	vacuole	7	2.1148	0.00261139	102587549, 102591221, 102598773, 102588033, 102589962, 102577844, 102586985	5.07208	0.10166	0.0214134	0.0177575
GOTERM_CC_DIRECT	GO:0005615	extracellular space	6	1.81269	0.00426727	102580817, 102580699, 102579389, 102603914, 102579714, 102593865	5.63284	0.160822	0.0291597	0.0241812
GOTERM_CC_DIRECT	GO:0048046	apoplast	7	2.1148	0.00604481	102606225, 102603929, 102583122, 102588287, 102579330, 102605934, 102582004	4.26971	0.2201	0.0354053	0.0293605
GOTERM_CC_DIRECT	GO:0016021	integral component of membrane	94	28.3988	0.00940912	102601790, 107062687, 102594691, 102590571, 102578808, 102590576, 102599940, 102592879, 102590208, 102602926, 102587605, 102586519, 102597241, 102581866, 102584338, 102589703, 107061046, 102595697, 102586185, 102605581, 102601182, 102599535, 102591730, 102594843, 102591335, 102580120, 102603929, 102589739, 102578178, 102589532, 102605947, 102585770, 102580688, 102586342, 102600699, 102603688, 102…	1.21948	0.321316	0.0482217	0.0399888
GOTERM_CC_DIRECT	GO:0009535	chloroplast thylakoid membrane	7	2.1148	0.0139859	102586284, 102589532, 102578347, 102587257, 102596768, 102584316, 102584787	3.56481	0.438683	0.0637135	0.0528356
GOTERM_CC_DIRECT	GO:0005764	lysosome	3	0.906344	0.0455511	102580817, 102603914, 102593865	8.75374	0.852137	0.18676	0.154874
Categorie of Molecular Function
GOTERM_MF_DIRECT	GO:0005507	copper ion binding	10	3.02115	4.96738e-07	102606225, 102598129, 102593165, 102582168, 102583122, 102594806, 102579330, 102595490, 102605934, 102582004	10.4675	7.50047e-05	7.50075e-05	7.4014e-05
GOTERM_MF_DIRECT	GO:0016491	oxidoreductase activity	17	5.13595	5.33181e-05	102606225, 102593165, 102605861, 102599784, 102578664, 102577541, 102582168, 102583122, 102594905, 102594806, 102579330, 102589797, 102595490, 102605008, 102586137, 102582004, 102605934	3.34784	0.00801893	0.00402552	0.0039722
GOTERM_MF_DIRECT	GO:0052716	hydroquinone:oxygen oxidoreductase activity	5	1.51057	0.000137307	102606225, 102583122, 102579330, 102605934, 102582004	18.7403	0.0205213	0.00691111	0.00681957
GOTERM_MF_DIRECT	GO:0030246	carbohydrate binding	7	2.1148	0.00110514	102598894, 102598773, 102582593, 102589512, 102589962, 102601182, 102586985	6.02464	0.153773	0.0417188	0.0411663
GOTERM_MF_DIRECT	GO:0004565	beta-galactosidase activity	4	1.20846	0.0027971	102587549, 102598773, 102589962, 102586985	14.0836	0.344892	0.0844725	0.0833537
GOTERM_MF_DIRECT	GO:0008810	cellulase activity	4	1.20846	0.00419134	102589512, 102583923, 102592181, 102605119	12.2305	0.469652	0.105482	0.104085
GOTERM_MF_DIRECT	GO:0020037	heme binding	15	4.53172	0.0232402	102595697, 102605677, 102594344, 102603015, 102580092, 102577541, 102594638, 102579846, 102605292, 102590830, 102581682, 102582293, 102583921, 102605008, 102587127	1.93865	0.971295	0.415142	0.409643
GOTERM_MF_DIRECT	GO:0004197	cysteine-type endopeptidase activity	4	1.20846	0.0239841	102580817, 102577844, 102603914, 102593865	6.45498	0.974415	0.415142	0.409643
GOTERM_MF_DIRECT	GO:0003700	transcription factor activity, sequence-specific DNA binding	18	5.43807	0.0247435	102601277, 102605179, 102592933, 102585909, 102592697, 102579405, 102585525, 102589957, 102587827, 102590949, 102589620, 102602986, 102595063, 102600844, 102585454, 102584888, 107062792, 102587899	1.77993	0.977252	0.415142	0.409643
GOTERM_MF_DIRECT	GO:0033612	receptor serine/threonine kinase binding	3	0.906344	0.0323994	102597241, 102590576, 102594843	10.5627	0.99308	0.489232	0.482752
GOTERM_MF_DIRECT	GO:0016168	chlorophyll binding	5	1.51057	0.0363721	102586284, 102589532, 102587257, 102584316, 102584787	4.00654	0.996282	0.49929	0.492677
GOTERM_MF_DIRECT	GO:0000976	transcription regulatory region sequence-specific DNA binding	9	2.71903	0.0434268	102587946, 102601277, 102581508, 102587827, 102602986, 102595063, 102585909, 102600844, 102588336	2.29322	0.998774	0.54265	0.535463
GOTERM_MF_DIRECT	GO:0071949	FAD binding	4	1.20846	0.0483326	102594905, 102605861, 102578664, 102586137	4.89219	0.999436	0.54265	0.535463

## Sheet: GO analysis in 3-hMT-bd-CK_Con
Gene Ontology (GO) analysis for 1667 DEGs in 3-hMT-bd-CK/Con
Category	Term ID	Term Description	Gene Count	Gene (%)	p Value	Entrez gene ID	Fold Enrichment	Bonferroni	Benjamini	FDR
Categorie of Biological Processes
GOTERM_BP_DIRECT	GO:0042744	hydrogen peroxide catabolic process	12	1.18812	0.000337897	102586327, 102605677, 102581939, 102592332, 102594915, 107063518, 102590030, 102601994, 102587127, 102605292, 102596217, 102602219	3.78431	0.106135	0.112182	0.111168
GOTERM_BP_DIRECT	GO:0046274	lignin catabolic process	6	0.594059	0.00104098	102597796, 102583122, 102584221, 102588474, 102584560, 102593643	7.56861	0.292335	0.115739	0.114693
GOTERM_BP_DIRECT	GO:0010597	green leaf volatile biosynthetic process	20	1.9802	0.00129216	102604248, 102578412, 102591830, 102587080, 102582047, 102583278, 102584003, 102591919, 102587946, 102592407, 102584111, 102586849, 102586132, 102602711, 102595063, 102600950, 102586025, 102588336, 102589612, 102603528	2.29352	0.349019	0.115739	0.114693
GOTERM_BP_DIRECT	GO:0042546	cell wall biogenesis	6	0.594059	0.00139444	102588714, 102591177, 102605859, 102606196, 102581401, 102580643	7.10991	0.370783	0.115739	0.114693
GOTERM_BP_DIRECT	GO:0010411	xyloglucan metabolic process	6	0.594059	0.00372619	102588714, 102591177, 102605859, 102606196, 102581401, 102580643	5.72261	0.710443	0.216613	0.214656
GOTERM_BP_DIRECT	GO:0006979	response to oxidative stress	13	1.28713	0.00500991	102581939, 102605677, 102592332, 107063518, 102590030, 102596217, 102605292, 102586327, 102591109, 102594915, 102601994, 102587127, 102602219	2.56747	0.811276	0.216613	0.214656
GOTERM_BP_DIRECT	GO:0045893	positive regulation of transcription, DNA-templated	10	0.990099	0.00558951	102583487, 102584003, 102583067, 102603174, 102596484, 102606174, 102579962, 102585909, 102584615, 102592168	3.05504	0.844471	0.216613	0.214656
GOTERM_BP_DIRECT	GO:0000160	phosphorelay signal transduction system	7	0.693069	0.00575395	102584884, 102583233, 102599826, 102588738, 102601166, 102590336, 102602758	4.27706	0.85278	0.216613	0.214656
GOTERM_BP_DIRECT	GO:0009733	response to auxin	12	1.18812	0.00587204	107060673, 102601482, 102591075, 102579086, 102578891, 102604181, 102596817, 102586210, 102604338, 102603556, 102598616, 102578823	2.65115	0.858473	0.216613	0.214656
GOTERM_BP_DIRECT	GO:0006869	lipid transport	9	0.891089	0.00720006	102600748, 102593808, 102599705, 102579444, 102594346, 102598725, 102600207, 102594678, 102588833	3.19946	0.909197	0.239042	0.236882
GOTERM_BP_DIRECT	GO:0031222	arabinan catabolic process	3	0.29703	0.0207767	102605205, 102606442, 102603514	13.0348	0.999061	0.608936	0.603434
GOTERM_BP_DIRECT	GO:0016567	protein ubiquitination	16	1.58416	0.0235077	107061741, 102598642, 102587185, 102589098, 102602499, 102593196, 102591415, 107058104, 102593598, 102594525, 102582123, 102583100, 102594508, 102587772, 102585563, 102603903	1.89025	0.999628	0.608936	0.603434
GOTERM_BP_DIRECT	GO:0010088	phloem development	3	0.29703	0.0255373	102598958, 102585300, 102602329	11.7314	0.999814	0.608936	0.603434
GOTERM_BP_DIRECT	GO:0009833	plant-type primary cell wall biogenesis	4	0.39604	0.0277902	102593751, 102578178, 102587891, 102583679	6.01608	0.999914	0.608936	0.603434
GOTERM_BP_DIRECT	GO:0043086	negative regulation of catalytic activity	5	0.49505	0.0294114	102585845, 102587590, 102592299, 102597597, 102600942	4.25049	0.99995	0.608936	0.603434
GOTERM_BP_DIRECT	GO:0006878	cellular copper ion homeostasis	3	0.29703	0.0306924	102580231, 107062627, 102597804	10.6649	0.999968	0.608936	0.603434
GOTERM_BP_DIRECT	GO:0050832	defense response to fungus	19	1.88119	0.0317936	102589161, 102582916, 102600451, 102603685, 102590576, 107059974, 102590655, 102593754, 102597701, 102587933, 102595907, 102599430, 102593180, 102597241, 102604536, 102585300, 102580156, 102585477, 102587337	1.7041	0.999978	0.608936	0.603434
GOTERM_BP_DIRECT	GO:0009805	coumarin biosynthetic process	10	0.990099	0.0348488	102584697, 102591292, 102604674, 102582989, 102604390, 102584428, 102584835, 102602308, 102601416, 102592578	2.24739	0.999992	0.608936	0.603434
GOTERM_BP_DIRECT	GO:0002238	response to molecule of fungal origin	10	0.990099	0.0348488	102584697, 102591292, 102604674, 102582989, 102604390, 102584428, 102584835, 102602308, 102601416, 102592578	2.24739	0.999992	0.608936	0.603434
GOTERM_BP_DIRECT	GO:0045493	xylan catabolic process	3	0.29703	0.0420944	102605205, 102606442, 102603514	9.02412	0.999999	0.674029	0.667938
GOTERM_BP_DIRECT	GO:0016125	sterol metabolic process	5	0.49505	0.0433733	102597003, 102603786, 102589003, 102603547, 102594160	3.76005	1	0.674029	0.667938
GOTERM_BP_DIRECT	GO:0006865	amino acid transport	7	0.693069	0.0465178	102597205, 102590583, 102580162, 102587875, 102590337, 102590159, 102588602	2.68364	1	0.674029	0.667938
GOTERM_BP_DIRECT	GO:0006468	protein phosphorylation	7	0.693069	0.048381	102603264, 102602454, 102598471, 102604227, 102578527, 102587402, 102594632	2.65759	1	0.674029	0.667938
GOTERM_BP_DIRECT	GO:0000079	regulation of cyclin-dependent protein serine/threonine kinase activity	5	0.49505	0.048725	102586092, 102583298, 102588890, 102583955, 102579170	3.62079	1	0.674029	0.667938
Categorie of Cellular Component
GOTERM_CC_DIRECT	GO:0005886	plasma membrane	85	8.41584	1.62309e-15	102601790, 102597205, 102599869, 102588492, 102591381, 102601034, 102590576, 102578527, 102590337, 102590655, 102596833, 102600748, 102597241, 102581109, 102593160, 102588577, 102598096, 102601676, 102604227, 102603259, 102587402, 102585300, 102593751, 102600451, 102605660, 102581649, 102586020, 102593754, 102579142, 102580000, 102581374, 102578178, 102580162, 102585650, 102604536, 102582702, 102…	2.57056	1.44884e-13	1.41209e-13	1.34716e-13
GOTERM_CC_DIRECT	GO:0005576	extracellular region	40	3.9604	2.22824e-09	102598997, 102593165, 102581939, 102605677, 102592332, 102592299, 102601674, 102598894, 102606442, 102586295, 107063518, 102590030, 102596217, 102605292, 102582110, 102585845, 102582131, 102585483, 102603514, 102601994, 102587127, 102586237, 102600942, 102605006, 102587590, 102605205, 102597597, 102605883, 102577442, 102591778, 102592303, 102586327, 102586448, 102583397, 102578496, 102594915, 102…	3.00187	1.93857e-07	9.69285e-08	9.2472e-08
GOTERM_CC_DIRECT	GO:0031225	anchored component of membrane	10	0.990099	6.99025e-06	102599869, 102600748, 102593808, 102605660, 102581649, 102579444, 102594346, 102591586, 102600207, 102594678	7.39552	0.000607969	0.000173192	0.000165229
GOTERM_CC_DIRECT	GO:0048046	apoplast	17	1.68317	7.96287e-06	102591177, 102597796, 102588474, 102585250, 102579986, 102606196, 102593643, 102593237, 102588714, 102583122, 102584221, 102584560, 102605859, 102602789, 102581401, 102605702, 102580643	3.90667	0.000692532	0.000173192	0.000165229
GOTERM_CC_DIRECT	GO:0009505	plant-type cell wall	8	0.792079	0.00136718	102586327, 102605677, 102581939, 102592332, 107063518, 102590030, 102587127, 102596217	4.78534	0.112215	0.0237889	0.0226951
GOTERM_CC_DIRECT	GO:0005615	extracellular space	10	0.990099	0.0021187	102580361, 102580817, 102579266, 102603914, 102580035, 102579714, 102602878, 102593865, 102591665, 102583379	3.53699	0.168499	0.0307212	0.0293087
GOTERM_CC_DIRECT	GO:0005874	microtubule	10	0.990099	0.0180838	102587184, 102579666, 102586562, 102591789, 102589930, 102581679, 102594814, 102580663, 102594459, 102590897	2.52642	0.795602	0.224755	0.214422
Categorie of Molecular Function
GOTERM_MF_DIRECT	GO:0000976	transcription regulatory region sequence-specific DNA binding	28	2.77228	2.63405e-05	102604248, 102601277, 102587080, 102583487, 102591919, 102587946, 102592407, 102584111, 102586959, 102586132, 102602986, 102595063, 102588336, 102582136, 102606174, 102578412, 102585909, 102591830, 102579681, 102583278, 102584003, 102586849, 102602711, 102601125, 102600950, 102586025, 102589612, 102603528	2.50061	0.00755747	0.00758607	0.00745437
GOTERM_MF_DIRECT	GO:0015250	water channel activity	7	0.693069	0.000111428	102581374, 102587828, 102587816, 102593526, 102603645, 102602512, 102598096	8.90843	0.0315835	0.0160456	0.0157671
GOTERM_MF_DIRECT	GO:0005507	copper ion binding	11	1.08911	0.000407925	102598129, 102593165, 102597796, 102583122, 102584221, 102588474, 102584560, 102588101, 102595490, 102593643, 102584139	4.03574	0.110865	0.0391608	0.038481
GOTERM_MF_DIRECT	GO:0052716	hydroquinone:oxygen oxidoreductase activity	6	0.594059	0.000872588	102597796, 102583122, 102584221, 102588474, 102584560, 102593643	7.88211	0.222301	0.0628264	0.0617356
GOTERM_MF_DIRECT	GO:0004601	peroxidase activity	13	1.28713	0.00176465	102581939, 102605677, 102588492, 102592332, 107063518, 102590030, 102596217, 102605292, 102586327, 102594915, 102601994, 102587127, 102602219	2.92495	0.398705	0.0806105	0.079211
GOTERM_MF_DIRECT	GO:0097573	glutathione oxidoreductase activity	8	0.792079	0.00190932	102594741, 102581681, 102583719, 102602106, 102598582, 102583390, 102599295, 102588614	4.52492	0.423287	0.0806105	0.079211
GOTERM_MF_DIRECT	GO:0003700	transcription factor activity, sequence-specific DNA binding	46	4.55446	0.0021163	102603174, 102601277, 102604842, 102590176, 102603993, 102605010, 102599644, 102587080, 102584874, 102583487, 102585525, 102584696, 102592407, 102586959, 102581040, 102589620, 102602986, 102595063, 102585187, 102580476, 107062792, 102589769, 102582136, 102604010, 102596640, 102603982, 102606174, 102578532, 102593659, 102585909, 102605180, 102579405, 102591830, 102579681, 102589957, 102587955, 102…	1.59431	0.456726	0.0806105	0.079211
GOTERM_MF_DIRECT	GO:0019901	protein kinase binding	6	0.594059	0.00223918	102583298, 102588890, 102602454, 102593160, 102594632, 102579170	6.43015	0.475656	0.0806105	0.079211
GOTERM_MF_DIRECT	GO:0016762	xyloglucan:xyloglucosyl transferase activity	6	0.594059	0.00876568	102588714, 102591177, 102605859, 102606196, 102581401, 102580643	4.69895	0.920789	0.274475	0.26971
GOTERM_MF_DIRECT	GO:0008289	lipid binding	12	1.18812	0.00953038	102600748, 102593808, 102599705, 102579068, 102591633, 102579444, 102580476, 102594346, 102598725, 102600207, 102594678, 102588833	2.48067	0.936576	0.274475	0.26971
GOTERM_MF_DIRECT	GO:0043565	sequence-specific DNA binding	20	1.9802	0.0133371	102604010, 102604842, 102596640, 102603993, 102596484, 102579962, 102578532, 102592168, 102605180, 102587080, 102583067, 102585418, 102579024, 102581040, 102588234, 102582547, 102586025, 102584615, 102589612, 102580885	1.84273	0.979077	0.349189	0.343127
GOTERM_MF_DIRECT	GO:0016717	oxidoreductase activity, acting on paired donors, with oxidation of a pair of donors resulting in the reduction of molecular oxygen to two molecules of water	4	0.39604	0.0180257	102596973, 102597941, 102597622, 102598049	7.08248	0.994693	0.432617	0.425106
GOTERM_MF_DIRECT	GO:0009055	electron carrier activity	8	0.792079	0.0204712	102595852, 107061004, 102587061, 102604384, 102599388, 102601473, 102583063, 107060375	2.90888	0.997412	0.453515	0.445642
GOTERM_MF_DIRECT	GO:0004364	glutathione transferase activity	7	0.693069	0.0256627	102597414, 102578973, 102599465, 102601722, 102579204, 102587200, 102590689	3.09858	0.99944	0.527918	0.518753
GOTERM_MF_DIRECT	GO:0046556	alpha-L-arabinofuranosidase activity	3	0.29703	0.0336531	102605205, 102606442, 102603514	10.1811	0.999948	0.646139	0.634922
GOTERM_MF_DIRECT	GO:0009044	xylan 1,4-beta-xylosidase activity	3	0.29703	0.0391374	102605205, 102606442, 102603514	9.3979	0.99999	0.704473	0.692242
GOTERM_MF_DIRECT	GO:0033612	receptor serine/threonine kinase binding	4	0.39604	0.0464383	102597241, 102590576, 102585300, 102590655	4.93627	0.999999	0.757628	0.744474
