# Supplementary material for: Transcriptomic Analyses Reveal the Role of Cytokinin and the Nodal Stem in Microtuber Sprouting in Potato (Solanum tuberosum L.)
Source: Int J Mol Sci. 2023 Dec 15;24(24):17534. doi: 10.3390/ijms242417534 (PMC10743403; doi:10.3390/ijms242417534)
Supplement: Supplementary file 1 [file ijms-24-17534-s001.zip › ijms-2753479-supplementary/Zhang_IJMS_supplementary files/Zhang_IJMS_Supplementary Tables/Supplementary Table S6. Corelationship and Module Membership between Module and Sample of WGCNA analysis..xlsx]

## Sheet: Corelationship
Corelationship between Module and Sample of WGCNA analysis.
Module Name	3-stMT-bd-Con			3-hMT-bd-Con			3-stMT-st-Con			3-stMT-bd-GA			3-hMT-bd-GA			3-stMT-st-GA			3-stMT-bd-CK			3-hMT-bd			3-stMT-st			3-stMT-bd-GACK			3-hMT-bd-GACK			3-stMT-st-GACK
	1	2	3	1	2	3	1	2	3	1	2	3	1	2	3	1	2	3	1	2	3	1	2	3	1	2	3	1	2	3	1	2	3	1	2	3
MEturquoise	-0.12	-0.14	-0.12	-0.09	-0.09	-0.07	0.36	0.21	0.15	-0.18	-0.16	-0.15	-0.14	-0.12	-0.1	0.23	0.24	0.22	-0.13	-0.13	-0.14	-0.09	-0.08	-0.08	0.25	0.28	0.27	-0.13	-0.15	-0.16	-0.09	-0.08	-0.04	0.18	0.2	0.19
MEpurple	-0.11	-0.15	-0.14	0.28	0.29	0.36	0.34	0.25	0.13	-0.18	-0.21	-0.19	0.03	0	0.01	0.16	0.15	0.03	-0.19	-0.18	-0.16	-0.05	0.04	-0.03	0.1	0.17	0.16	-0.2	-0.2	-0.21	-0.09	-0.11	-0.1	-0.04	0.04	0.01
MEyellow	0.2	0.02	0.11	0.1	0.12	0.21	0.66	0.12	-0.11	-0.19	-0.14	-0.21	-0.18	-0.17	-0.12	0.15	0.13	0.04	-0.13	-0.1	-0.12	-0.11	0.02	0.08	0.06	0.13	0.14	-0.13	-0.15	-0.2	-0.11	-0.15	-0.09	0.09	0.06	-0.03
MEblack	-0.21	-0.22	-0.23	-0.17	-0.17	-0.12	-0.06	-0.04	-0.06	-0.2	-0.13	-0.14	-0.06	0	0	0.01	0.02	0.08	-0.09	-0.12	-0.15	0.12	0.07	0.05	0.28	0.32	0.31	-0.04	-0.13	-0.16	0.2	0.25	0.4	0.17	0.1	0.15
MEgreenyellow	-0.09	-0.11	-0.07	-0.1	-0.1	-0.09	0.1	0	-0.02	-0.09	-0.04	-0.06	-0.07	-0.08	-0.06	0.05	0.11	0.06	-0.11	-0.1	-0.12	-0.07	-0.09	-0.09	-0.02	-0.02	-0.02	-0.06	-0.05	-0.06	-0.03	-0.01	-0.02	0.52	0.71	0.27
MEmagenta	-0.16	-0.16	-0.17	-0.16	-0.15	-0.15	-0.11	-0.06	-0.09	-0.1	-0.04	-0.03	-0.05	-0.05	-0.02	0.11	0.13	0.29	-0.15	-0.16	-0.17	-0.05	-0.07	-0.06	0	0	-0.02	-0.01	-0.1	-0.1	0.26	0.24	0.28	0.45	0.36	0.27
MEgreen	-0.13	-0.14	-0.16	-0.11	-0.11	-0.08	-0.2	-0.15	-0.16	-0.06	0.07	0.04	0	0.07	0.11	-0.14	-0.12	-0.07	-0.06	-0.09	-0.12	0.14	0.08	0.1	-0.05	-0.03	-0.06	0.1	-0.02	-0.01	0.42	0.44	0.57	0.01	-0.05	-0.03
MEblue	-0.04	-0.04	-0.07	-0.12	-0.12	-0.12	-0.17	-0.16	-0.16	0.15	0.4	0.36	0.01	0.03	0.12	-0.16	-0.15	-0.14	-0.01	-0.03	-0.07	-0.03	-0.05	-0.03	-0.14	-0.15	-0.16	0.31	0.15	0.19	0.26	0.25	0.28	-0.1	-0.13	-0.15
MEpink	0.11	0.08	0.04	-0.17	-0.16	-0.15	-0.24	-0.2	-0.21	0.01	0.17	0.11	-0.13	-0.08	0	-0.22	-0.21	-0.18	0.29	0.17	0.14	0.16	0.06	0.16	-0.11	-0.1	-0.14	0.25	0.14	0.1	0.19	0.23	0.35	-0.11	-0.17	-0.15
MEbrown	0.02	-0.01	0	0.41	0.44	0.53	-0.14	-0.1	-0.12	-0.06	-0.09	-0.08	0.2	0.18	0.18	-0.14	-0.15	-0.15	-0.05	-0.05	-0.05	0.04	0.13	0.05	-0.11	-0.1	-0.09	-0.08	-0.08	-0.1	0.02	0.03	0.03	-0.17	-0.15	-0.16
MEred	0.39	0.32	0.33	0.06	0.07	0.07	-0.11	-0.11	-0.13	-0.05	-0.04	-0.09	-0.14	-0.13	-0.12	-0.18	-0.16	-0.17	0.31	0.25	0.27	0.12	0.1	0.21	-0.11	-0.1	-0.1	0.03	0.05	-0.04	-0.11	-0.11	-0.09	-0.16	-0.17	-0.17
MEgrey	-0.31	-0.21	-0.25	-0.31	-0.34	-0.38	-0.04	-0.1	-0.01	0.07	0.16	0.21	0.03	0.11	0.08	0.01	0.03	0.06	0.02	-0.04	-0.07	-0.1	-0.09	-0.14	0.21	-0.03	0.05	0.21	0.12	0.1	0.22	0.22	0.28	0.18	0.01	0.06

## Sheet: Module Membership
Module Membership of WGCNA analysis.
Gene ID	kME(eigengene-based connectivities) value for each ModuleColor												TPM value
	turquoise	purple	yellow	black	greenyellow	magenta	green	blue	pink	brown	red	grey	3-stMT-bd-Con			3-hMT-bd-Con			3-stMT-st-Con			3-stMT-bd-GA			3-hMT-bd-GA			3-stMT-st-GA			3-stMT-bd-CK			3-hMT-bd			3-stMT-st			3-stMT-bd-GACK			3-hMT-bd-GACK			3-stMT-st-GACK
													1	2	3	1	2	3	1	2	3	1	2	3	1	2	3	1	2	3	1	2	3	1	2	3	1	2	3	1	2	3	1	2	3	1	2	3
PGSC0003DMG405015682	0.888874	0.672876	0.842562	0.222906	0.567977	0.309995	-0.453524	-0.695931	-0.717638	-0.307182	-0.347703	-0.193003	5.31532	5.52526	4.81725	5.64761	6.70136	6.76594	21.0032	11.5498	5.10357	0.982907	1.4961	0.926238	0.998765	0.947113	1.95294	12.0478	13.2479	11.7019	2.21473	2.83944	2.30756	2.69919	3.08862	4.40978	7.29216	9.49199	10.0418	2.21165	1.27203	0.625592	1.7356	1.53824	2.80214	10.3422	13.2057	11.0977
PGSC0003DMG404030108	-0.722756	-0.573405	-0.638635	-0.110388	-0.375221	-0.0755706	0.630669	0.894186	0.703589	0.225379	0.0626975	0.398557	1.7664	2.02767	1.04073	2.75292	1.78928	1.87367	0	0	0.251892	4.4564	4.61199	6.28479	2.37603	3.23046	6.3314	0.013714	0.203204	0.226025	2.40213	2.63605	0.736905	4.2811	2.81585	1.2243	0.016678	0	0	6.43046	6.20476	4.15555	4.77292	5.34839	5.91661	0.156084	0.186091	0.336212
PGSC0003DMG404024620	-0.708965	-0.437826	-0.17828	-0.622272	-0.465411	-0.54335	-0.0860929	0.272794	0.466984	0.326715	0.767984	-0.411874	2.7668	5.02031	5.38273	2.31365	1.93148	2.50517	0	0.494707	0	1.86957	2.84308	1.47571	1.62665	0.698549	1.41771	0	0	0	2.35726	3.73252	1.53331	1.38851	0.439736	1.36095	0.164152	0.135869	0	1.4868	1.94687	1.57793	1.33806	1.39918	1.10952	0.142883	0	0
PGSC0003DMG404020840	0.875797	0.585264	0.723941	0.3537	0.56566	0.297665	-0.413179	-0.704313	-0.633741	-0.367727	-0.298492	-0.151897	1.57265	0.818319	1.16039	1.56901	1.26946	1.17981	3.50455	1.94567	1.85167	0.683914	0.387492	0.527889	0.379641	0.579069	0.442839	2.66706	1.60672	2.32987	0.895745	0.449964	1.71448	1.0204	0.864936	1.81585	2.21905	3.08876	2.67194	0.996088	0.404692	0.616133	0.475207	0.829082	0.7635	2.2654	3.28697	2.21224
PGSC0003DMG404015682	0.78445	0.609204	0.827333	0.178641	0.472375	0.255689	-0.409453	-0.647958	-0.629451	-0.24735	-0.2655	-0.214951	0.881457	0.444438	0.2019	0.470401	0.341746	1.02136	2.3272	0.716967	0.494318	0	0	0.071734	0.057136	0.214627	0	1.51328	0.845688	1.34893	0.222287	0.21322	0.316594	0.127241	0.386063	0.689416	0.579206	0.595176	1.07536	0	0.199039	0.20554	0.11028	0.073883	0.380258	0.786575	1.18557	1.27623
PGSC0003DMG404012723	0.661704	0.584184	0.743058	0.30748	0.387666	0.147068	-0.316273	-0.590669	-0.478219	-0.036862	-0.102718	-0.281149	0.903006	0.815983	1.25036	0.966034	0.996212	1.54823	1.69718	1.27949	0.407277	0.247175	0.633528	0.22274	0.274172	0.499681	0.996172	0.676753	1.07568	0.936815	1.02216	0.725141	0.3962	0.635751	0.43478	0.714612	1.24743	1.86337	1.63762	0.456106	0.276897	0.558851	0.390284	0.525906	0.782289	1.72176	1.20858	0.968993
PGSC0003DMG404010943	0.662405	0.573052	0.804856	0.326803	0.214065	0.157576	-0.145731	-0.470889	-0.3727	-0.12183	-0.177546	-0.14932	1.47596	0.450143	0.532917	0.874928	1.20813	1.42985	3.25461	0.654971	0.371931	0.292964	0.27584	0.235195	0.383245	0.446582	0.28361	1.81684	2.34646	1.23936	0.599737	0.601681	0.686489	1.26933	0.914333	1.35004	1.58336	1.4878	1.4998	0.837683	0.287977	0.907917	0.632954	0.722379	1.55969	0.981112	0.967088	1.13368
PGSC0003DMG404009662	0.70532	0.72138	0.917398	0.0585987	0.274678	-0.00246219	-0.480763	-0.702289	-0.586703	-0.0632193	-0.0674904	-0.414508	2.91146	3.1783	2.62887	3.09619	3.50735	4.74766	7.96342	4.31726	2.42521	0.505388	1.33192	0.767162	0.728669	1.21962	1.81039	5.04451	4.15946	3.5706	2.66118	2.31101	1.71054	2.33147	2.33124	3.6204	4.07987	3.46966	2.84196	1.4711	2.00318	1.18019	1.50748	1.37855	1.53126	2.74223	3.76962	3.03803
PGSC0003DMG403031436	0.683134	0.318811	0.381902	0.651731	0.663997	0.790416	0.173633	-0.284097	-0.370063	-0.30483	-0.525268	0.268365	0.543438	0.220642	0.403124	0.293188	0.351934	0.439364	0.637439	0.346733	0.402287	0.069087	0.458586	0.319898	0.196416	0.321531	0.56036	0.895674	1.01271	0.942618	0.15547	0.146009	0.128268	0.380785	0.616133	0.405744	0.830508	0.55265	0.998565	0.135074	0.2161	0.095078	1.11927	0.462072	0.784236	1.37222	0.979771	0.96657
PGSC0003DMG403030532	0.580388	0.585131	0.839455	0.100646	0.319511	0.016554	-0.402865	-0.618835	-0.480581	-0.0455103	0.0481548	-0.50043	1.71677	0.493295	0.828785	0.491608	0.934502	1.38971	1.96225	1.3968	0.711465	0.111393	0.511234	0.163874	0.221655	0.154826	0.365736	0.927295	0.626029	1.04089	0.147775	0.57409	0.483201	0.6589	0.763303	1.66384	0.613338	1.41893	1.31022	0.392801	0	0.062296	0.37092	0.184463	0.125017	1.04326	1.50717	0.547607
PGSC0003DMG403030108	0.61541	0.334011	0.597955	0.351856	0.327466	0.238156	-0.0343147	-0.311341	-0.248417	-0.345388	-0.201968	0.0410655	0.896694	0.537985	0.169756	0	0	0	1.78103	0.65639	0.25487	0	0.22795	0	0	0.35762	0	0.195118	0.997577	0.705139	0.235639	0	0	0.605052	0.43892	0	0.928343	0.633974	0.411613	0	0	0	0.253224	0.524242	0.861026	0	1.08624	0.265032
PGSC0003DMG403028564	0.50511	0.533894	0.880233	-0.0788953	0.169456	-0.0958448	-0.425984	-0.486316	-0.444778	-0.0517979	0.053875	-0.429958	0.857953	0.444399	0.432152	0.387188	0.382446	0.540827	1.30395	0.373419	0.318398	0	0.033148	0.113353	0.030422	0	0.137141	0.676149	0.328263	0.107436	0.112158	0.126801	0.037267	0.041133	0.09075	0.416697	0.142626	0.458904	0.569358	0.193276	0.155763	0.182127	0.336315	0.069074	0.040309	0.403811	0.232504	0.476547
PGSC0003DMG403028522	-0.103542	-0.0507386	0.450665	-0.420536	-0.154674	-0.345592	-0.372443	-0.241364	0.0579453	0.0512009	0.66231	-0.566276	5.68686	3.10796	4.55281	1.95507	1.64379	2.516	2.81418	0.982001	1.22095	1.23327	1.17018	1.03948	0.441874	1.20694	1.28987	2.04244	1.68543	1.94257	1.75318	1.88035	2.24972	2.03812	1.37348	1.77379	1.89169	1.5158	1.05676	1.90761	1.9503	1.05505	2.0647	0.865637	0.677858	1.40647	1.34132	1.35055
PGSC0003DMG403026197	0.772577	0.593439	0.82789	0.128681	0.449296	0.136801	-0.426583	-0.541603	-0.598781	-0.303729	-0.281733	-0.150345	1.72361	0.627964	0.715575	1.11057	1.0746	0.83766	4.50322	2.13056	1.40698	0.344496	0.925083	0.359754	0.643782	0.621263	0.521122	1.88516	1.26965	1.5815	0.556111	0.619797	0.426338	0.652997	0.55278	1.20511	1.38632	1.38307	1.85874	1.17235	0.625959	0.145309	0.334608	0.611904	0.412134	1.36795	2.23428	1.71645
PGSC0003DMG403025785	0.555343	0.638797	0.917441	-0.0200923	0.331626	0.0446695	-0.40138	-0.53204	-0.529681	0.0495842	-0.0536158	-0.451818	0.668899	0.219591	0.196363	0.19079	0.502277	0.690368	1.10378	0.449854	0.083981	0.024231	0.172554	0.063719	0.04679	0.07238	0.161414	0.416757	0.294728	0.420613	0.095661	0.131182	0.072873	0.04775	0.257335	0.312431	0.100858	0.40898	0.358827	0.07368	0.08046	0.066517	0.087251	0.121622	0.087108	0.444836	0.470668	0.304954
PGSC0003DMG403025764	0.578882	0.652579	0.947686	-0.0539509	0.239352	-0.0322401	-0.451105	-0.561991	-0.565211	0.00282768	-0.0657166	-0.390583	4.01015	1.4511	2.34592	3.37353	2.94252	3.61979	9.51543	2.61913	0.776258	0.541658	0.905309	0.258614	0.302817	0.77845	1.23925	4.83015	3.09877	2.14596	0.508983	1.07179	0.916544	0.515526	1.94908	2.79506	2.34615	1.53639	3.1014	0.492536	0.81786	0.602672	0.958533	0.542747	0.269909	3.56156	1.88424	2.04279
PGSC0003DMG403025742	0.577966	0.593442	0.87907	0.0606307	0.368364	0.0951228	-0.368445	-0.52503	-0.475546	-0.030589	-0.0414848	-0.399347	3.1544	0.996431	1.29415	2.01885	1.81671	2.69706	4.28206	2.34295	0.518616	0.767205	1.74966	0.594031	0.813507	0.719251	1.17089	3.04192	1.82976	2.0901	0.773403	1.3249	1.33053	1.56304	1.39221	2.35727	1.4971	1.91711	2.21292	1.5514	0.756257	0.276448	1.05847	0.53484	1.12869	2.09766	2.87806	1.69502
PGSC0003DMG403024899	-0.23417	-0.180036	-0.242464	-0.163223	-0.179441	-0.0434816	0.0564015	0.264537	0.0878955	0.0585865	-0.0746047	0.21035	0.941341	0.029661	0.368571	0.176206	0.946587	3.03401	1.5465	0.34858	0.496014	0.787929	2.50288	4.05101	3.96187	2.53846	0.208514	1.03169	1.64922	2.81658	1.93314	1.70738	2.78118	0.058652	0.954622	2.81111	1.95912	0.831424	0.025654	0.566457	2.80371	2.09678	3.37945	0.841972	0.162674	0.646842	0.336394	1.87516
PGSC0003DMG403021681	0.103381	-0.21792	-0.0725111	0.371733	-0.0517904	0.207312	0.38244	0.458557	0.257949	-0.326653	-0.301303	0.589942	2.07653	1.46837	2.4986	1.58205	1.69137	2.37092	3.8858	1.54909	1.51193	4.21858	4.99283	3.2142	1.98609	2.14443	3.17372	2.98424	3.19657	2.72516	3.12395	2.6507	2.24044	2.72454	2.26878	2.24213	4.06229	3.24133	4.65642	3.11851	2.98856	2.80815	4.60907	4.34799	2.91156	2.25916	2.16361	2.57701
PGSC0003DMG403020840	0.910489	0.596781	0.789353	0.370569	0.517784	0.28658	-0.376967	-0.660517	-0.609471	-0.402354	-0.324758	-0.0979128	1.51285	0.82737	0.793088	0.713234	0.658243	1.04878	3.27302	1.70524	1.27016	0.22368	0.151106	0.516599	0.228211	0.508149	0.525212	2.54352	1.81195	1.50525	0.8268	0.760482	0.52199	0.584135	0.85443	0.879052	1.59841	2.60104	2.15167	0.511238	0.485426	0.345863	0.373165	0.606762	0.931804	1.70897	2.28257	1.60708
PGSC0003DMG403019771	0.641794	0.157624	0.281713	0.355431	0.852418	0.807879	-0.0695175	-0.291922	-0.421077	-0.498464	-0.521422	0.278139	0.979848	1.41514	1.12102	0.239355	0.485048	0.416384	3.88395	2.86353	1.49258	1.05965	1.02213	1.88437	0.738689	0.803735	0.828579	5.77074	9.0344	9.27941	0.269665	0.862938	0.516716	0.60759	0.302001	0.786064	1.36647	2.78428	2.4253	2.00367	1.22614	0.793515	2.7053	2.50237	2.55948	12.9949	9.85257	5.48537
PGSC0003DMG403019589	-0.307743	0.301503	0.0840124	-0.10355	-0.438135	-0.29023	0.109183	-0.0707283	-0.00428848	0.771295	0.262185	-0.481635	3.33425	1.32766	2.98213	3.58546	5.35083	4.17311	1.1258	1.13471	1.96579	1.25332	1.12723	0.588972	4.22852	1.84837	1.96118	0.856424	0.806899	2.34094	1.35516	0.766289	2.84951	2.03513	2.63398	1.778	1.33904	1.01044	3.00632	2.27172	0.630745	0.832208	2.03964	2.79894	3.05616	0.453368	0.335766	0.71738
PGSC0003DMG403016979	0.528951	0.70473	0.903798	-0.0225174	0.17424	-0.0467684	-0.42081	-0.608907	-0.547712	0.141705	0.0487635	-0.565922	2.7465	1.84061	1.5897	2.27961	1.82239	2.78165	3.16655	2.09704	1.32184	0.416151	0.705997	0.461102	0.541452	0.540243	0.767543	2.31553	2.0783	1.15743	0.433397	0.686923	0.711494	0.65456	1.01106	2.17223	1.49603	1.53618	2.06938	0.903026	0.474298	0.501753	1.3857	0.394483	0.917122	1.87047	1.3591	1.32352
PGSC0003DMG403015682	0.891493	0.696952	0.874626	0.243634	0.449342	0.226237	-0.45799	-0.715541	-0.711656	-0.289397	-0.312913	-0.202558	2.11235	1.92609	2.88471	2.78898	2.85506	2.47387	9.47259	4.30351	2.48328	0.342316	0.381572	0.216179	0.32095	0.488109	0.574676	5.28904	6.4402	4.45926	0.759362	0.945695	1.12734	1.28424	1.69643	2.40741	4.20082	5.09064	4.46855	0.53395	0.373949	0.323493	0.956459	0.583493	0.845876	4.73579	3.90165	3.64065
PGSC0003DMG403011362	0.910059	0.693579	0.804752	0.401242	0.451535	0.232816	-0.374263	-0.701359	-0.652588	-0.276006	-0.327011	-0.147073	5.03496	5.12959	4.89132	5.92549	6.54144	5.7016	16.4967	9.65965	4.30766	1.06348	1.46417	1.77007	1.65345	2.198	4.02892	8.44731	12.1608	8.24119	4.22043	2.72614	3.30534	4.68905	4.87976	4.40118	12.0899	12.2955	12.0255	2.43408	2.05892	1.88929	2.31744	3.28522	4.3529	7.04037	11.0455	8.88141
PGSC0003DMG403011204	-0.184046	-0.0524827	-0.106704	-0.239358	0.132539	0.0759136	0.136959	0.499085	0.0162891	0.090155	-0.335761	0.233387	0.469762	0.195529	0.554921	1.76904	1.80868	1.42187	2.20624	0.907675	0.290666	1.88319	2.73033	3.07584	0.83761	1.42998	1.32148	1.53705	1.59146	0.776136	0.433789	0.920462	0.691581	1.07681	1.27016	0.049918	0.287239	0.520784	0.225523	1.58171	1.70488	1.92011	1.02559	2.35766	0.827556	0.924416	2.1365	0.655944
PGSC0003DMG403009662	0.618113	0.655055	0.923339	0.0102566	0.25029	-0.0685536	-0.454587	-0.625782	-0.514025	-0.0420083	0.00915932	-0.439029	1.68299	0.868328	0.875286	1.18707	0.790083	1.66271	2.9888	1.07873	1.04287	0.135137	0.570437	0.188529	0.457598	0.276485	0.340297	1.2856	1.46425	1.04248	0.758547	0.715339	0.619556	0.687408	1.2188	0.869296	1.20381	1.17307	1.06937	0.475458	0.453177	0.552124	0.497511	0.422664	0.596229	0.824735	1.44624	0.65177
PGSC0003DMG403008349	0.357869	0.464422	0.818746	0.0881922	0.248434	0.0365432	-0.141925	-0.391694	-0.239307	0.132424	0.14797	-0.452264	1.75306	1.06512	1.02278	1.28365	1.27906	1.00471	2.2637	0.750886	0.100564	0.245223	0.405232	0.10374	0.397804	0.465537	0.465266	0.945408	0.656128	0.707978	0.419648	0.535301	0.388675	0.378109	0.694789	1.4998	0.569134	1.48653	0.809815	0.534136	0.445567	0.330584	0.763036	0.510966	1.23691	0.877411	1.56348	0.51011
PGSC0003DMG403007838	-0.473467	-0.53028	-0.554306	0.0625676	-0.202107	0.145281	0.66473	0.956994	0.610266	-0.012896	-0.183982	0.623169	0.564584	0.2839	0.544122	0.780053	0.782432	0.781529	0	0.146174	0.307853	3.04004	12.3343	9.20992	2.69654	3.95751	4.57084	0.297275	0.500461	0.42357	1.50224	0.795775	0	0.807028	1.41119	0.526661	0.418726	0.277046	0.459638	9.7852	5.41623	4.90142	6.67231	8.20765	9.14564	0.260979	0	0.675917
PGSC0003DMG403007553	-0.563104	0.244362	-0.0798776	-0.338504	-0.442079	-0.421986	0.080195	0.0534906	0.0226703	0.983141	0.283449	-0.5238	98.1352	102.186	93.6747	278.451	303.399	305.865	4.86745	19.0962	23.4824	67.1783	61.6636	49.7809	217.844	196.129	187.608	8.31918	9.48331	5.17423	75.6061	78.4256	64.6929	105.722	144.808	114.34	15.8377	11.1759	22.1475	58.6162	64.1139	58.0992	87.7802	87.7157	86.4117	4.5132	6.96586	9.37974
PGSC0003DMG403007406	-0.38104	0.372399	-0.0593086	-0.0874567	-0.402333	-0.309207	0.166141	0.0196313	-0.0750191	0.937729	0.0693635	-0.392575	6.42824	6.32333	7.4587	24.161	26.5547	25.1287	2.79983	5.89453	3.81415	8.461	6.02257	8.33295	18.0455	17.4054	23.4834	4.09082	3.12043	2.92408	7.01854	6.46773	5.6449	12.3048	14.4404	11.0211	9.4314	10.8999	8.18874	4.61379	7.3089	4.65782	13.5918	10.7161	8.41458	3.15739	2.82628	4.24866
PGSC0003DMG403006826	0.890657	0.540159	0.495914	0.691804	0.537904	0.448167	-0.149281	-0.602529	-0.555287	-0.359955	-0.470879	0.079099	5.38516	3.21628	2.07815	5.88394	7.11297	7.67942	17.3801	16.2707	12.0819	0.410935	0.60441	1.10894	2.87504	3.11255	4.6147	18.4779	16.3282	14.0084	3.35673	4.12926	2.30241	9.90991	9.62957	11.4279	29.4109	31.6541	33.2577	1.29625	2.18479	1.28961	4.83828	8.205	10.0579	18.7463	25.2451	28.4309
PGSC0003DMG403005729	0.291622	0.290193	0.365811	0.353405	0.143375	0.0937007	-0.00140612	-0.396451	-0.146953	0.0553572	0.0877807	-0.218575	0.644564	0.20379	0.427977	0.242939	0.435244	0.279303	0.326754	0.196919	0.504516	0	0	0.095858	0.195157	0.227404	0.299913	0.371997	0.335577	0.213679	0.011714	0.272242	0.484314	0.185349	1.2315	0.499948	0.516728	0.73673	0.462585	0.258723	0.096122	0	0.063285	0.35897	0.525753	0.649566	0.439658	0.155208
PGSC0003DMG403005658	0.325036	0.253198	0.212476	0.0516655	-0.00922531	-0.10349	-0.104002	-0.0393845	-0.192461	-0.22182	-0.284181	0.170341	0.349446	0.121302	0.418676	0.148004	0.635933	0.609583	1.49572	1.63083	1.19459	0.456394	0.385036	0.688004	0.490223	0.179853	0.726466	0.399088	0.300601	0.263555	0.17433	0.506308	1.00288	0.274589	0.192601	0.11273	0.954877	0.818814	0.623157	0.542112	1.06034	0.881803	0.70731	0.660676	0.683753	0.593087	0.365313	0.226312
PGSC0003DMG403005640	0.101486	0.311	0.697394	-0.341132	-0.0452687	-0.280381	-0.391639	-0.286416	-0.218891	0.185322	0.351819	-0.610598	3.13869	1.09712	1.48233	0.757653	1.75878	1.70536	1.95973	0.964143	0.266667	0.81258	0.879026	0.402292	0	0.512105	0.554898	1.25027	1.22254	0.461136	0	0.69619	0.254726	0.082591	0.761605	1.69955	0.457096	0.994881	0.625043	0.774781	0.674965	0.39306	0.398982	0.278984	0.282595	0.773876	0.59253	0.616008
PGSC0003DMG403000428	0.622608	0.667216	0.858346	0.114125	0.190235	-0.0710753	-0.364129	-0.539742	-0.548289	-0.0196328	-0.149482	-0.306286	0.945627	0.818485	0.831335	1.07102	1.20626	0.836064	3.01365	1.09185	0.920558	0.290594	0.414637	0.228941	0.564055	0.6334	0.96753	0.844471	0.843267	0.895988	0.175174	0.822252	0.220812	0.682835	0.915355	1.16291	0.925313	1.19624	1.53182	0.936519	0.356066	0.404819	0.426423	0.444221	0.433606	0.858411	0.891571	1.03235
PGSC0003DMG402033568	0.244102	-0.0689234	0.0915346	0.0123121	0.370922	0.254894	-0.205063	-0.117325	-0.215682	-0.365431	-0.15904	0.0812444	0.711197	0.614576	0.812375	0.287088	0.210381	0.15765	0.589115	0.884757	0.338022	1.36291	0.427514	0.32124	0.352797	0.164742	0.48549	0.180765	0.615568	0.571652	0.143171	0.057339	0.309968	0.101318	0.457512	0.491632	0.456378	0.560833	0.485565	1.03693	0.607325	0.226248	0.283034	0.347936	0.07078	0.97091	0.566716	2.25238
PGSC0003DMG402033036	0.869273	0.704314	0.876762	0.220706	0.459867	0.214104	-0.457705	-0.699478	-0.696339	-0.257311	-0.29304	-0.231632	3.94073	2.42676	2.94126	2.34362	3.47013	4.23923	9.40574	6.28046	2.7024	0.915127	1.77844	0.611087	0.958574	1.33564	1.76416	5.36797	7.03003	4.84419	1.92586	1.54449	1.03894	1.75288	3.42142	2.80653	4.86797	4.71191	4.88744	1.54479	1.40053	0.807024	1.35256	0.998525	1.66985	4.57953	5.07317	5.00992
PGSC0003DMG402032547	0.911309	0.733972	0.756454	0.414578	0.41249	0.23559	-0.368069	-0.672294	-0.706007	-0.248811	-0.431717	-0.11033	0.437492	0.034259	0.190096	0.69059	0.689686	0.405275	1.59322	1.12684	0.452422	0.194031	0.087157	0.043703	0.143006	0.182494	0.317935	1.07529	0.956408	0.891669	0.170431	0.210963	0.257085	0.201692	0.355077	0.360628	1.03499	1.56205	1.3584	0.05639	0.092213	0.181664	0.156629	0.187913	0.321652	0.873971	0.969253	0.518533
PGSC0003DMG402032203	-0.734602	-0.599836	-0.592123	0.0228432	-0.38393	-0.0110367	0.772671	0.813291	0.817144	0.235801	0.222764	0.30741	82.8243	78.5621	51.678	45.9517	49.8093	39.4734	3.64234	18.3233	18.6019	101.641	109.743	106.874	83.1554	82.9422	99.3413	4.44899	3.65689	7.97233	95.8356	52.7289	44.1479	134.875	89.547	90.1889	13.7154	11.7257	7.26602	113.082	85.4744	71.2606	145.83	200.045	143	25.3074	15.2739	11.3744
PGSC0003DMG402032194	0.216194	0.454977	0.430248	-0.225506	0.138959	-0.118106	-0.354027	-0.377314	-0.376119	0.183457	0.0796217	-0.487846	0.245787	0.247307	0.939424	0.803935	0.212761	0.819063	0.468543	1.24582	0.320814	0.091663	0.323586	0.05289	0.032294	0.111321	0.096999	0.249316	0.125025	0.251439	0.247883	0.087218	0.137357	0.218356	0.243392	0.075059	0.262925	0.104647	0.085814	0.17967	0.130676	0.047911	0.229631	0.085317	0.120296	0.173749	0.52962	0.506149
PGSC0003DMG402031759	-0.590459	0.0172298	-0.214512	-0.0612371	-0.40893	-0.221132	0.40193	0.209127	0.293932	0.818086	0.296563	-0.288132	2.48781	2.15621	1.77046	3.50257	4.27843	3.43914	0.259766	0.270819	0.109933	1.26795	0.785697	1.35916	2.95471	4.07833	2.81041	0.200567	0.615957	0.164691	2.49164	1.03033	1.22524	3.31269	3.07424	1.89327	0.919637	1.47684	0.613758	1.34244	1.35572	1.12639	2.73026	3.98374	2.17473	1.15017	0.270578	0.946597
PGSC0003DMG402031751	0.545853	0.277753	0.204578	0.266191	0.60946	0.366221	-0.172114	-0.25859	-0.374873	-0.328107	-0.412842	0.175584	0.35825	0	0.279683	0.57369	0.680107	1.69324	1.56275	3.60602	1.81598	0.421411	2.02406	0.406974	0	0	2.42422	1.35814	1.67446	1.73098	0	1.65679	1.68629	0.86172	0.974034	0	3.352	0.76787	1.96721	1.8033	1.68215	0.522453	1.01782	0	1.15166	1.98724	5.08505	1.858
PGSC0003DMG402031741	0.978647	0.5841	0.54187	0.442755	0.562174	0.409876	-0.358744	-0.619664	-0.736696	-0.509506	-0.609309	0.135765	5.41234	4.48658	6.77634	47.6779	57.4075	56.192	842.14	641.299	704.862	16.0288	23.5673	39.7257	72.6599	75.2731	84.7214	670.133	710.107	577.549	5.14591	12.5062	6.13275	49.1454	46.3782	26.7156	758.748	687.465	621.457	18.7412	10.2286	12.407	50.3101	48.7389	39.7168	534.164	630.587	681.144
PGSC0003DMG402031484	0.0320871	-0.0822081	0.418454	-0.294127	0.201125	-0.0852056	-0.310004	-0.242768	-0.0157966	-0.154409	0.389025	-0.3604	1.30657	0.980934	1.79622	0.901476	0.768157	0.552091	1.35867	0.648476	0.518814	0.633207	0.681023	0.339711	0.688635	0.705395	0.713941	0.924291	0.963849	1.1015	0.756687	1.03451	0.625347	0.956227	0.815488	1.31952	0.616811	0.85366	0.432378	1.03498	0.94744	1.14451	0.657006	0.432703	0.643419	0.985207	1.30814	0.585802
PGSC0003DMG402031237	-0.523467	-0.542923	-0.588603	-0.116452	-0.232569	0.0183412	0.490285	0.942466	0.508387	-0.0125568	-0.186146	0.571129	68.0959	61.6154	80.1395	102.772	81.2256	83.8877	26.9351	34.8498	47.9793	614.324	1366.04	1366.09	459.018	532.032	646.882	36.3016	63.0002	41.1551	67.733	131.04	70.4106	83.0395	114.238	98.0253	21.7044	42.2576	45.8751	1055.3	575.976	675.079	706.742	647.799	589.563	11.6771	27.5522	23.8622
PGSC0003DMG402031064	-0.282304	-0.121626	0.28371	-0.393574	-0.229387	-0.39897	-0.278776	-0.146883	0.179288	0.209392	0.745427	-0.59355	1.49553	0.587317	0.608545	0.351704	0.270289	0.388508	0.042341	0.08384	0	0.055767	0.073676	0.038299	0.042149	0	0	0.04809	0	0	0.192409	0.391779	0.231334	0.054097	0.230737	0.385377	0.128998	0.046908	0.285025	0.249066	0.110119	0.053507	0	0.104673	0	0.24205	0	0.026698
PGSC0003DMG402031052	-0.47328	-0.493413	-0.645417	0.247276	-0.0642339	0.357443	0.812116	0.855813	0.568059	0.0896201	-0.268058	0.622725	8.22087	7.67617	6.79924	8.78609	10.2203	9.95741	5.32368	8.07205	7.31736	13.8251	21.1049	18.1119	14.4548	15.2938	15.7387	9.44384	9.15017	11.4943	10.92	10.1625	9.08508	12.648	14.3069	12.1182	8.09524	8.56498	9.22734	14.8152	12.6935	11.9502	17.7525	19.3269	19.556	12.0356	11.4003	10.9623
PGSC0003DMG402031045	0.522711	0.534624	0.880123	0.046616	0.15788	-0.0128354	-0.293108	-0.445355	-0.413065	-0.0267266	-0.0153889	-0.308361	0.99089	1.15367	1.93096	1.41652	1.11033	0.828202	3.57267	0.950304	0.26892	0.059875	0.213124	0.1197	0.105492	0.329946	0.453802	1.10643	1.26605	0.994516	0.147427	0.332981	0.206477	0.452594	0.854948	0.655343	0.707461	0.931858	1.64756	0.701251	0.350595	0.240109	0.381622	0.867417	0.693181	1.3966	0.437169	0.472303
PGSC0003DMG402030920	0.580591	0.503702	0.267786	0.735697	0.136584	0.231683	0.0972144	-0.388062	-0.401628	0.000343857	-0.445405	0.141408	2.67768	2.22038	3.33531	6.81635	5.5044	8.22105	9.37888	8.24907	6.81091	1.7914	2.97981	3.60632	13.0746	13.6279	11.6751	8.78257	9.317	8.56096	3.07863	3.54828	2.2529	11.4158	14.503	9.68131	21.5065	19.9213	27.1228	2.98158	2.75374	1.46917	7.23849	8.86923	8.64148	10.1351	8.47565	9.2064
PGSC0003DMG402030866	0.957577	0.604977	0.672502	0.484413	0.518452	0.382958	-0.292947	-0.616446	-0.645031	-0.420773	-0.480823	0.0521821	4.18555	2.64705	2.52852	3.77516	2.64438	3.15234	11.8775	6.3019	6.30018	1.02086	1.91119	2.06893	1.35279	2.25614	3.38345	7.87807	9.24312	6.52585	2.92365	2.48418	1.62855	2.19164	2.73218	2.55769	9.33617	9.46575	8.13988	2.16194	0.806585	0.915699	2.07836	3.26022	4.27175	6.15498	7.54412	10.0309
PGSC0003DMG402030822	0.568416	0.495074	0.515677	0.0307816	0.119374	-0.0462302	-0.278877	-0.299273	-0.455696	-0.229449	-0.365135	0.076467	0.075575	0.07954	0.305804	0.282351	0.51591	0	1.34568	0.726251	0.612013	0.14599	0.19376	0.31708	0.297837	0.320551	0.478608	0.450819	0.614103	0.281616	0.342867	0.362971	0.241145	0.104838	0.106766	0.094013	0.536839	0.38345	0.2439	0.245974	0.14397	0.27929	0.261514	0.24264	0.314744	0.197813	0.30607	0.186272
PGSC0003DMG402030700	0.418637	0.608735	0.829914	0.033511	0.223029	0.0491608	-0.247342	-0.503105	-0.424872	0.221527	0.0483465	-0.50693	1.65032	1.40324	0.767634	1.21588	0.990485	1.72077	2.20062	0.959364	0.242674	0	0.082973	0.486581	0.404128	0.709175	0.63843	1.14882	0.851013	1.06807	0.435463	0.203954	0.456766	0.39312	1.13082	0.766928	0.177429	0.908208	1.25195	0.292308	0.303301	0.222847	0.620525	0.275424	1.12248	0.952701	1.16887	0.874081
PGSC0003DMG402030647	0.896447	0.652222	0.79756	0.417478	0.414758	0.269046	-0.350474	-0.689467	-0.645349	-0.296855	-0.32949	-0.106114	3.68886	2.62435	2.97083	3.04012	2.97291	3.39883	7.55182	4.2953	3.50401	1.73286	1.82391	1.03719	1.85965	1.54874	2.59004	5.30932	4.37042	4.4562	2.08004	1.61158	2.24715	3.33237	2.96283	2.74013	5.85236	4.90691	6.32652	1.92795	2.29227	1.10804	2.42121	2.2768	2.27359	5.59655	3.39062	4.9534
PGSC0003DMG402030595	0.378319	0.0203395	0.00385452	0.200972	0.661318	0.69727	0.0141116	-0.0712309	-0.291564	-0.366964	-0.533606	0.376736	0.263997	0.309303	0.055445	0.611539	0.587926	0.957005	0.94176	1.76723	1.99378	0.213665	0.530057	1.99588	0.882765	1.21786	1.62142	2.85076	3.61506	4.14376	0.114064	0.697048	0.188191	0.669973	0.487434	0.079311	0.219149	0.256312	0.386601	1.50176	3.56361	1.95406	1.15042	1.24802	1.77967	7.10374	2.60288	2.79844
PGSC0003DMG402030517	0.459543	0.547635	0.924557	-0.128587	0.118881	-0.18987	-0.497112	-0.607411	-0.43068	0.0333193	0.224917	-0.566902	3.15437	2.27273	3.56564	2.58056	2.28588	2.89124	5.174	1.97245	1.27955	0.950486	1.24553	1.06769	1.39632	0.738593	0.976542	3.02284	2.42295	1.87862	1.35696	1.84705	2.17498	1.6321	1.77316	2.39053	2.32088	2.07372	2.40854	1.09483	0.955483	0.935847	1.17971	1.00343	1.46959	1.90639	2.20415	1.51427
PGSC0003DMG402030325	0.819209	0.695767	0.59719	0.41042	0.275813	0.0992089	-0.343974	-0.623432	-0.664725	-0.186951	-0.412987	-0.0358699	0	0	0.053926	0.725295	0.59633	0.793656	2.0046	1.06136	1.74379	0.092685	0	0.063523	0.083794	0.198728	0.158013	0.563121	1.00065	0.691355	0	0.153661	0	0.464178	0.661917	0.344576	2.61667	1.63695	1.56136	0	0	0	0.170336	0	0	1.16825	0.727709	0.438689
PGSC0003DMG402030236	0.557358	0.680522	0.912119	0.0707353	0.262925	0.0166071	-0.414602	-0.659231	-0.534168	0.129589	0.069905	-0.574361	3.63199	2.48522	1.6263	2.1732	2.81694	3.48097	3.85252	2.24429	0.864303	0.291655	0.516678	0.286112	0.495622	0.436588	0.655498	2.80319	1.82336	1.98815	0.595106	0.970641	0.590524	1.04167	1.996	2.10494	2.01878	2.57449	2.73308	0.937484	0.500714	0.500057	1.13853	0.598667	0.913293	2.57966	2.41878	1.39673
PGSC0003DMG402030099	0.657125	0.288054	0.367825	0.370541	0.650354	0.735377	0.0420706	-0.196947	-0.450891	-0.392906	-0.653184	0.334826	5.36757	2.06711	5.3014	4.73184	5.02594	4.56565	28.9999	11.4714	2.88422	5.65101	7.00794	10.8517	12.029	8.24582	12.5763	21.1317	33.1341	29.3456	2.39791	2.98461	2.4652	2.45459	2.7867	2.73528	5.82201	8.96653	8.81998	6.20548	5.43739	3.93512	17.1324	13.4286	15.705	24.4856	21.2502	27.9595
PGSC0003DMG402029995	0.399472	0.63291	0.659276	0.291506	0.110292	0.129233	-0.0384304	-0.429131	-0.319779	0.303656	-0.0244439	-0.405879	1.79374	1.22347	1.16575	1.828	3.40815	2.97621	2.0233	2.05203	0.206309	0.436484	0.796334	0.269266	0.622186	0.680472	1.06001	2.09712	2.58894	1.45151	0.181024	1.21473	1.068	1.74914	1.6049	2.81948	1.76336	2.27761	2.42594	1.77788	0.870647	0.469617	1.93488	1.17108	1.6706	2.1504	1.33236	1.30377
PGSC0003DMG402029961	0.406582	0.347114	0.84845	-0.00109927	0.216536	0.0167135	-0.258653	-0.370006	-0.267055	-0.0721552	0.147879	-0.33384	1.48696	1.68956	1.9227	0.963972	1.11746	1.12675	2.88695	0.711946	0.244926	0.503516	0.801764	0.306678	0.618837	0.335347	0.508319	0.905809	1.32418	1.1677	0.440526	0.882866	0.560539	0.53935	0.963778	1.04582	1.0045	1.15485	1.31621	0.777156	0.699721	0.508705	1.06116	0.752504	0.946443	1.32265	1.19625	0.626207
PGSC0003DMG402029918	0.395141	0.538159	0.870408	-0.0527639	0.247461	-0.026833	-0.344321	-0.454731	-0.432341	0.147901	0.0719715	-0.454848	0.993593	0.523196	0.806938	0.647446	0.502801	1.19445	1.56425	0.559883	0.125312	0.374786	0.359259	0.305694	0.329407	0.336974	0.369744	0.51946	0.482889	0.439022	0.215545	0.28977	0.349803	0.345734	0.599074	0.538452	0.484473	0.659915	0.632136	0.292967	0.182241	0.167712	0.594393	0.067943	0.276912	1.03631	0.557656	0.452104
PGSC0003DMG402029824	-0.568707	-0.301445	-0.0448466	-0.518689	-0.404641	-0.537918	-0.202402	-0.0547581	0.447042	0.342161	0.922591	-0.557818	16.6533	14.6234	17.726	9.14058	14.2337	13.707	3.30207	4.23069	3.56056	7.10051	4.5623	5.44035	5.46865	6.03003	6.18489	4.04968	4.03981	5.86738	22.2202	14.9111	15.2306	10.2978	9.37494	11.1728	3.99799	4.30052	3.69385	10.5537	8.96478	5.58881	4.56406	5.53795	6.47527	5.2714	4.19442	5.61391
PGSC0003DMG402029795	0.299721	0.489537	0.797085	-0.135698	-0.0914754	-0.330218	-0.416737	-0.501573	-0.312076	0.136948	0.300286	-0.603099	2.44693	0.994558	2.24566	1.79527	1.36625	1.94407	2.78089	1.56558	1.14263	1.36689	0.742997	0.911758	0.72304	0.38518	1.00261	1.62373	1.34349	0.79452	1.187	1.2476	0.614747	0.880293	1.8931	2.31621	1.31543	1.71838	1.66732	0.689789	0.671957	0.657614	0.711531	0.882603	0.716687	1.26415	0.680148	1.12367
PGSC0003DMG402029703	0.653768	0.699829	0.870533	0.0603437	0.243639	-0.0279479	-0.477835	-0.62245	-0.613801	-0.0234899	-0.118295	-0.369171	0.499084	0.475605	0.716323	0.576025	0.589013	1.38669	1.88272	0.954064	0.331961	0	0.481952	0	0.107027	0.4742	0.222806	1.12696	1.06556	0.430619	0	0.345027	0.62451	0.3478	0.517341	0.792331	0.774645	0.765761	1.05207	0.581143	0.130073	0.149738	0.280697	0	0	0.872012	0.518794	0.797168
PGSC0003DMG402029631	0.801468	0.420583	0.362619	0.615699	0.343043	0.277251	-0.211446	-0.500809	-0.489804	-0.398784	-0.424165	0.166605	0.313125	0.171743	0	0.553153	0.294851	0.668966	4.54904	3.79455	4.2598	0.066444	0.115787	0	0.138965	0.254258	0.433186	6.2953	3.89408	4.89512	0.428624	0.530776	1.05064	0.529946	0.973076	0.667204	17.3868	15.4926	12.7136	0.292014	0.215025	0	0.262787	0.595533	1.09875	3.70845	7.16607	8.26838
PGSC0003DMG402029471	0.193357	0.333168	0.310053	-0.0736174	0.3344	0.203509	-0.154586	-0.132486	-0.298255	0.187929	-0.176479	-0.0925874	10.779	6.02711	3.98391	13.0678	8.09002	11.5207	8.68693	7.59994	5.82234	9.98166	5.38014	8.75929	5.22459	6.47432	6.49753	9.98495	8.2891	7.58994	9.4312	4.97506	3.55863	3.63234	7.08094	2.36767	9.17111	4.9497	5.08644	8.88991	6.92187	3.32433	5.88915	6.46544	8.54897	10.9497	10.9613	6.4953
PGSC0003DMG402029166	0.614271	0.529284	0.883458	0.0827211	0.318586	0.145171	-0.304115	-0.433396	-0.463324	-0.135076	-0.12632	-0.225387	1.81466	1.25924	1.77271	1.43008	0.925199	1.44295	3.57591	1.27065	0.720332	0.296916	0.883824	0.280898	0.752644	0.491488	0.776474	2.06826	1.71639	1.34108	0.63208	0.537181	0.187623	0.281992	1.19182	0.950928	1.14374	1.69869	1.15313	1.43883	0.869187	0.310847	1.03116	0.887011	0.898133	1.79802	1.1924	1.26431
PGSC0003DMG402029143	0.889256	0.498575	0.504191	0.76874	0.530988	0.552552	-0.0034905	-0.52253	-0.481892	-0.398082	-0.506188	0.165033	6.82092	4.71982	5.43124	7.14648	5.13743	7.13258	19.1097	12.8769	12.1236	2.909	4.64645	2.89034	4.59517	4.72636	6.03704	19.092	21.3362	16.1646	3.73052	4.02864	3.41782	13.524	13.1922	14.7298	25.7142	26.6246	28.2874	3.72493	3.34971	3.04442	12.5392	11.5456	14.3354	19.9067	20.4439	23.8802
PGSC0003DMG402029058	0.705371	0.525159	0.659607	0.324568	0.30769	0.229825	-0.125787	-0.384316	-0.432566	-0.280911	-0.349966	0.0153484	0.59862	0.321199	0.490518	0.684636	0.295009	0.381887	3.43881	2.80021	0.407518	0.025863	0.04459	0.033111	0.077995	0.208036	0.187945	1.26256	1.3092	0.797247	0.149906	0.313108	0.197956	0.142416	0.339377	0.3399	1.16789	1.78515	1.20409	0.175433	0.19904	0.053497	0.440882	2.64784	0.142445	1.3439	0.860987	0.589731
PGSC0003DMG402028902	-0.144922	0.587407	0.369431	-0.178475	-0.240658	-0.314324	-0.0973398	-0.264086	-0.242737	0.881253	0.203356	-0.681015	1.67294	1.05361	3.36515	8.08682	9.24329	9.66096	2.48342	0.105271	0.490958	0.21664	0.622632	0.350374	2.42108	0.983526	3.07691	0.894023	1.59603	0.497281	1.05246	1.09122	0.204536	1.86976	3.9248	3.60059	1.05648	1.77456	1.93315	0.460902	0.11935	0.322604	0.973719	1.64582	1.76225	0.507268	0.575638	0.901433
PGSC0003DMG402028895	0.0121243	0.255246	0.0247468	0.0255945	0.413377	0.241129	0.0656863	-0.0754611	-0.241266	0.334995	-0.214228	-0.111569	0	0	0.026123	11.5457	11.6832	0	0.040155	0.806342	0	0	0.121384	0.133898	0	5.66166	11.6655	0.891912	0.110392	0	0	0	0	0	0	0	1.16988	0	0	0	0	0	9.37191	0	0.065657	2.54134	19.2088	0.856453
PGSC0003DMG402028807	0.603112	0.53889	0.894529	0.114501	0.35343	0.196653	-0.282724	-0.452332	-0.45155	-0.0872889	-0.10917	-0.268324	1.0721	0.531602	0.464114	0.58034	0.494386	1.13919	1.87717	0.500969	0.162593	0.185241	0.472878	0.277975	0.166899	0.166241	0.321832	0.851846	1.09967	0.940629	0.196687	0.399009	0.221392	0.19182	0.491501	0.952431	0.487281	0.6486	0.877572	0.479383	0.196149	0.18304	0.478078	0.413225	0.354871	1.04451	0.674615	0.679029
PGSC0003DMG402028683	0.742337	0.587133	0.810473	0.369465	0.267277	0.160962	-0.281517	-0.634042	-0.439038	-0.179385	-0.0990563	-0.223149	1.02607	0.847814	0.974139	1.18929	0.998537	1.58868	2.64167	1.01226	0.736631	0.209439	0.808755	0.165936	0.367669	0.324959	0.449874	1.74606	1.52407	1.75789	0.915887	0.881097	1.3182	0.647438	1.2202	1.87225	1.78289	2.23994	1.71504	0.571744	0.785149	0.403444	0.867487	0.450145	1.18925	1.37122	1.21987	1.45323
PGSC0003DMG402028626	0.891094	0.529369	0.656825	0.231692	0.647985	0.375807	-0.407434	-0.578888	-0.691242	-0.505615	-0.480456	0.0180113	1.78828	2.41363	3.10676	2.11283	1.54806	1.5314	10.9923	5.43961	7.02013	1.6069	1.68997	1.7309	0.615772	1.16178	1.3627	6.0856	8.05527	5.53619	0.736078	1.22375	1.20179	2.09468	1.16393	1.75628	4.73295	5.34372	3.80772	1.303	1.3081	1.33574	1.72986	1.51185	1.15697	6.18407	8.41725	4.81987
PGSC0003DMG402028577	0.814303	0.688353	0.762644	0.217965	0.193623	-0.0298808	-0.473793	-0.644913	-0.635005	-0.247303	-0.23324	-0.211855	1.08571	1.10326	0.775329	0.871057	0.969655	1.07924	2.68197	2.16463	1.76833	0.305104	0.581127	0.775654	0.57485	0.468333	0.443742	1.00994	1.5667	1.2706	0.637792	0.797215	0.499654	0.539871	0.724295	0.797635	1.6783	1.78782	2.21367	0.365567	0.442559	0.204847	0.408129	0.253104	0.770697	0.965648	1.04475	0.802475
PGSC0003DMG402028528	-0.10613	0.174424	-0.0360174	-0.225172	0.022222	-0.0335831	-0.154042	-0.0835576	-0.303283	0.330522	-0.158258	-0.165012	0.16727	0.06656	0.002068	1.52241	0.008745	1.40389	0.126802	0.047975	0.010881	2.54984	0.004933	0.027134	0.48956	1.64939	0.002934	0.047016	0.327358	1.16706	0.005311	0.004194	0.004547	0.014847	0.004826	0.004215	0.013854	0.008346	0.044821	0.003589	0.010292	0.002716	0.007129	0.002587	0.006182	0.06622	0.868386	0.016274
PGSC0003DMG402028515	0.203461	0.0930122	-0.280139	0.605412	0.28811	0.539807	0.457565	0.0328485	-0.109824	-0.0556427	-0.599624	0.489934	1.31641	1.26468	1.39701	2.9784	2.42387	1.75263	2.16562	2.96898	3.13488	2.37402	1.86133	2.37809	4.2317	3.74966	2.20711	2.50624	2.5972	3.00548	1.95012	2.98782	2.27553	2.98597	3.44747	2.92162	2.95684	3.05197	3.07028	2.76825	2.29136	3.31471	3.58574	3.60724	3.4745	4.00376	3.02197	3.12426
PGSC0003DMG402028370	-0.0621813	-0.209948	0.266419	-0.0134375	-0.0952751	-0.181541	-0.101822	-0.161874	0.282474	-0.126978	0.606869	-0.307695	1.15845	1.12201	1.48831	0.180114	0.747353	0.70412	0.714843	0.603478	0.151131	0.959409	0.781445	0.387327	0.468067	0.221356	0.415336	0.546774	0.692603	0.658022	0.954026	1.43017	0.829451	0.770582	0.89441	1.36869	0.804069	1.18401	0.968498	0.498821	0.573479	0.290952	0.793742	0.620948	0.661812	0.835241	0.765998	0.320221
PGSC0003DMG402028319	-0.525439	-0.313706	0.0470628	-0.338719	-0.411238	-0.426385	0.0796646	0.138113	0.574833	0.257976	0.831161	-0.445377	4.75591	4.10545	4.81117	3.22532	3.60717	2.86296	2.51078	2.43939	2.15005	2.0977	2.95373	1.2886	1.55612	2.10342	2.84563	1.89884	1.83178	1.76159	4.07352	2.87116	3.79542	2.91701	2.9151	4.8512	1.67373	2.75801	1.79912	3.59685	3.47042	2.94019	3.2579	2.9781	3.36387	2.07483	1.82656	2.00631
PGSC0003DMG402028252	0.474624	0.170697	0.0772104	0.824958	0.188012	0.365023	0.359419	-0.103963	0.0374927	-0.241642	-0.317441	0.394388	0.983129	0.516588	0.120581	0.99334	0.858734	1.06395	1.6554	0.887081	1.79773	0.825244	0.706416	0.961973	0.966845	1.16659	0.997898	1.72843	0.945559	1.09576	1.57636	1.07635	1.94462	1.90782	1.9551	1.10395	3.7244	3.33646	3.02574	2.1487	0.915089	0.601913	1.79374	1.88863	3.61667	1.26803	2.22131	2.18884
PGSC0003DMG402028079	0.738846	0.634745	0.855694	0.130645	0.390025	0.112919	-0.359464	-0.497612	-0.5722	-0.224715	-0.307349	-0.126271	0.392039	0.129236	0.232313	0.603944	0.429685	0.571541	3.50663	1.17315	0.350631	0	0.182358	0.010143	0.141568	0.064402	0.253701	1.20195	1.04875	0.543553	0.06968	0.149591	0.276682	0.264655	0.083535	0.341015	0.454136	0.639558	1.23041	0.257924	0.047854	0.009011	0.102752	0.065873	0.283692	0.921558	1.06341	0.440992
PGSC0003DMG402027811	0.2769	-0.0785131	0.159065	0.165008	0.38833	0.472862	0.228449	0.369316	-0.0147679	-0.422556	-0.493174	0.511659	1.06656	0.56628	1.62275	0.458506	0.678582	0.97111	3.23106	1.79366	0.71715	2.15408	3.10193	2.20655	0.972312	1.25663	1.82299	1.82061	2.15	1.90971	0.796078	1.02996	0.387743	0.530353	0.997217	1.15176	1.0779	1.33918	0.715012	2.28615	1.07138	1.31014	2.03976	1.30681	2.61924	1.95222	2.01161	2.25266
PGSC0003DMG402027501	0.711924	0.214945	0.26275	0.448266	0.750564	0.784073	0.0208232	-0.196152	-0.444355	-0.546005	-0.708466	0.431552	2.03058	1.94649	2.56346	2.41602	1.73122	1.52138	23.6378	9.24314	10.2237	9.73253	13.7081	11.3593	6.17048	8.85416	10.5424	28.086	39.819	27.6637	2.91215	2.47892	1.1004	5.77492	6.52572	4.1027	11.6337	12.2746	13.567	6.56372	7.59381	7.28169	12.7802	15.3404	15.1659	30.7196	30.1668	29.6238
PGSC0003DMG402027395	0.372889	0.241067	0.0694499	0.664283	0.566406	0.670998	0.519991	0.0647229	-0.115396	-0.0625363	-0.586751	0.416253	2.58105	2.12632	3.7433	6.07177	5.0014	4.43708	6.95615	6.40215	5.1807	3.95683	5.53195	5.78941	6.47831	6.21693	5.62342	3.99135	7.11911	2.67201	4.65187	4.05909	2.19295	6.21462	4.61585	5.23954	7.45918	6.43865	5.4173	3.78918	1.9489	3.89868	10.163	7.99408	9.70159	8.97283	10.4334	7.0389
PGSC0003DMG402027394	-0.311659	-0.32697	-0.329012	0.276079	0.363221	0.517382	0.680547	0.48633	0.360685	0.155967	-0.156074	0.357734	2.38656	2.72491	3.25268	2.65665	2.06545	2.46238	1.26807	0.767572	0.763064	3.28315	4.2158	3.29568	4.7219	5.231	4.16386	0.828773	1.16261	1.79037	2.72365	2.15498	0.853185	3.33201	2.38458	3.53845	1.29918	1.02132	1.56151	2.71959	1.91604	1.59983	5.72662	5.92787	6.49724	6.0724	7.12533	1.69443
PGSC0003DMG402027371	0.567146	0.636213	0.857944	0.195141	0.258848	0.0728805	-0.290705	-0.593378	-0.442407	0.0914704	-0.000691889	-0.370456	1.008	0.274509	0.282457	0.596507	0.897304	0.758101	1.33717	0.509887	0.162986	0.076724	0.091552	0.132285	0.136178	0.22579	0.272375	0.59473	0.670215	0.548929	0.563214	0.235026	0.264589	0.0786	0.86209	0.662219	0.798511	0.827472	0.61891	0.176955	0.10828	0.113219	0.233978	0.371449	0.346701	0.929511	0.538182	0.387945
PGSC0003DMG402027324	0.694571	0.623455	0.859894	0.0748684	0.443427	0.1504	-0.415606	-0.526956	-0.627643	-0.127	-0.260072	-0.204438	0.855511	0.643072	0.753856	0.491706	1.01103	1.50235	3.2186	1.02954	0.591828	0.412544	0.603282	0.385138	0.351405	0	0.445235	0.871352	1.09425	1.00118	0.226291	0	0.256853	0	0.329674	0.658278	1.49679	0.687415	0.871838	0	0	0.325162	0.198408	0	0.46649	1.64186	1.17617	1.05122
PGSC0003DMG402027320	0.885148	0.666452	0.86868	0.39344	0.434827	0.276047	-0.343064	-0.692086	-0.631146	-0.258878	-0.28251	-0.19001	6.61851	4.17414	4.97499	4.10628	5.09106	6.3731	13.2947	5.94287	4.94755	1.55781	2.07163	1.23315	1.42447	2.55094	3.13199	9.3199	7.83724	8.38995	2.09585	3.00454	2.62785	3.14156	5.33836	6.14883	7.79093	9.44741	10.3314	2.73601	2.24132	1.89589	2.92703	2.9714	4.49701	7.80354	7.37836	7.40202
PGSC0003DMG402027210	-0.59854	-0.640399	-0.647489	0.0476783	-0.288669	0.0791378	0.735114	0.969951	0.755589	0.011742	-0.049736	0.60232	5.8002	5.38337	7.27625	4.56268	3.51376	3.75501	0.070622	1.0517	1.93385	25.2605	48.6029	45.2308	15.0396	21.2214	28.0153	0.364669	0.758176	0.0671	23.0797	12.3652	7.84481	14.4893	7.41593	11.7445	3.50855	1.63948	1.35893	35.104	30.7421	33.5151	35.9828	48.0828	52.1284	1.46553	0.628926	0.895588
PGSC0003DMG402027175	-0.777791	-0.142332	-0.198751	-0.555245	-0.60667	-0.667856	-0.0287113	0.196422	0.309298	0.755554	0.627325	-0.508215	8.18808	7.03864	8.13182	8.16227	9.80232	10.1131	1.51697	1.83364	1.60316	6.54962	4.73798	5.51501	7.20051	7.56791	9.93245	0.190157	0.807146	0.29398	5.70017	8.56689	5.96438	5.28104	7.74278	6.66951	1.87001	1.74711	3.2341	4.75674	6.03503	3.74115	4.80871	2.57271	2.69168	0.565619	0.589671	1.58539
PGSC0003DMG402027172	0.945362	0.578812	0.561544	0.680121	0.491408	0.46111	-0.127963	-0.603	-0.542422	-0.395378	-0.490508	0.120554	4.64064	4.21536	5.22177	6.29981	5.88362	6.10973	13.3509	10.2384	10.194	1.38871	2.92793	1.81361	3.2802	4.75844	5.40328	12.9252	12.7612	10.5959	5.85086	5.35725	5.04823	6.59963	6.24805	6.17609	14.7317	15.2039	15.7998	5.64433	4.03726	4.25085	5.65955	7.89872	9.98342	10.6665	11.8318	13.0417
PGSC0003DMG402026994	0.585717	0.285449	0.224803	0.805228	0.162965	0.374753	0.210559	-0.271685	-0.166923	-0.23676	-0.359287	0.257095	0.178289	0	0.173368	0.2872	0.304122	0.094488	0.377892	0.271397	0.177855	0	0.118479	0.246577	0.30707	0.285978	0.427257	0.756262	0.777076	0.906095	0.131017	0.129813	0.267284	1.03027	0.554266	0.815909	1.51833	1.30104	1.61969	0.273281	0.056362	0.407945	0.174999	0.500055	1.18573	0.726664	0.431814	0.418317
PGSC0003DMG402026940	0.744125	0.560482	0.352313	0.193566	0.177848	0.104147	-0.403976	-0.534877	-0.645837	-0.347819	-0.443212	-0.0148789	4.3545	4.84955	3.03564	10.24	8.52967	14.2746	35.5497	94.0688	96.6538	6.15497	2.43707	11.7695	3.68051	3.74974	3.58765	49.1039	37.8777	51.1632	2.14162	3.41268	2.50034	2.75533	3.40202	3.22186	51.5672	43.8485	33.4611	2.59634	2.06102	1.11161	1.70153	1.31994	2.51092	17.7101	16.2496	16.4542
PGSC0003DMG402026585	0.240782	0.54796	0.813643	-0.264245	-0.0319318	-0.252806	-0.441056	-0.48746	-0.402728	0.309264	0.236969	-0.655671	8.83801	3.5133	6.27314	3.33412	5.48071	11.6025	10.0212	3.66724	0.259257	1.32994	0.896532	1.00851	0.895803	2.87884	1.84033	6.65694	4.42728	4.03392	0.932953	1.40743	2.35823	2.08637	2.9599	5.24142	1.93604	2.1053	4.1095	0.76321	2.41106	1.48407	0.999041	0.190155	1.09034	3.43531	1.64411	1.45231
PGSC0003DMG402026539	-0.584698	-0.626982	-0.593879	-0.130388	-0.267804	0.00644001	0.53152	0.959181	0.624661	-0.035172	-0.0543774	0.53262	36.582	42.1026	29.6264	19.0645	14.2814	8.58837	0	0	2.01445	116.726	176.207	274.668	57.9582	52.4929	79.4139	0.298336	1.10789	0.729098	33.1258	30.4355	17.7323	30.9987	23.0185	32.1479	1.20035	2.05093	0.943038	175.433	107.129	126.856	145.479	132.609	120.037	1.86811	1.20244	1.00897
PGSC0003DMG402026486	0.128565	0.224091	0.069426	0.00948229	0.0914559	0.190782	-0.0720031	-0.161548	-0.271482	0.154671	-0.136084	-0.112241	6.1391	1.926	21.1179	23.1816	28.6353	5.72981	2.5586	5.72588	28.9589	2.94753	3.92821	5.86494	6.14647	6.18359	7.64842	4.16098	3.96305	31.5857	3.61813	4.52088	3.37434	3.28104	3.6194	5.79983	3.75525	5.07314	18.0105	19.0843	3.09387	4.01993	22.1139	4.56211	5.09915	22.1548	6.54523	5.07765
PGSC0003DMG402026419	0.959323	0.582716	0.715948	0.400365	0.565688	0.345948	-0.403908	-0.687455	-0.664903	-0.466537	-0.4002	-0.0155418	4.11651	3.82051	5.17664	3.59472	3.54207	3.86311	17.5062	9.82883	7.32999	0.349244	0.989413	1.42708	0.863086	1.64396	2.07728	11.8067	11.2169	10.1925	3.90552	3.31178	3.32505	2.82638	2.68332	3.94215	12.593	11.1188	12.9275	2.82066	1.44648	1.23702	2.02191	2.17457	3.15225	8.81327	12.9012	12.6374
PGSC0003DMG402026387	-0.223472	0.0524791	0.0488702	0.0326592	-0.25699	-0.219093	0.24091	0.165164	0.145557	0.32741	0.0770689	-0.0444917	1.08062	2.02365	0.895668	0.961501	1.11111	1.03435	2.14057	1.05932	0.704517	1.25113	1.03028	0.743273	2.26133	1.28833	2.92151	0.523158	0.137581	0.403076	1.31519	0.344202	0.645209	1.43061	2.35121	1.62812	1.04834	1.28198	1.26157	1.31199	0.358271	1.36984	1.8481	0.662578	1.42806	0.957845	0.801108	0.153251
PGSC0003DMG402026117	-0.44105	-0.340607	-0.339987	0.356919	-0.284087	0.150526	0.819904	0.534915	0.704729	0.226251	0.179466	0.226696	0.849998	0.63861	0.480755	0.52823	0.644163	0.851923	0.041668	0.410552	0.259267	0.29625	0.693624	1.22869	0.678616	0.672473	0.827664	0.22947	0.195587	0.558399	0.923389	0.570694	0.512509	1.80087	1.71762	2.20413	0.787416	0.6771	0.325285	1.13807	0.744203	0.982024	2.05648	1.68516	2.24005	0.641676	0.281259	0.220683
PGSC0003DMG402026034	0.285367	-0.0538721	-0.00637319	0.109762	0.321279	0.473099	-0.102552	-0.0942164	-0.223655	-0.315375	-0.296012	0.216573	0.172279	0	0	0	0	0.183263	0	0.277634	0.25213	0.578336	0.546674	1.31914	0	0.192591	0	0	0.515827	5.09578	0.223729	0.282407	0.119749	0	0	0	0.220443	0.277065	0.298181	0.30055	0.356243	0	0	0.072777	0	1.98296	0.589692	0.899278
PGSC0003DMG402026018	0.723216	0.629974	0.888296	0.132983	0.554479	0.204737	-0.429667	-0.645942	-0.616478	-0.150274	-0.161974	-0.314827	3.55521	1.49342	1.74436	1.85529	3.01396	2.50198	6.2309	3.28805	0.875902	0.288806	0.511513	0.334179	0.392284	0.612639	0.627975	3.49198	2.95816	1.70737	0.496741	0.74246	0.772113	0.386502	1.22744	3.00123	3.34168	2.52599	2.2669	0.682044	0.753538	0.309339	0.815316	0.616218	0.570412	3.8445	4.68472	2.56522
PGSC0003DMG402026002	0.796369	0.544485	0.380529	0.795449	0.353337	0.448957	0.0992051	-0.432215	-0.46996	-0.240643	-0.582978	0.22707	0	0	0	1.61295	1.53881	1.05826	4.75366	4.7659	2.55304	0	0	0.074434	3.44188	1.4874	1.52652	3.59693	3.02843	2.76624	0.101986	0	0	3.79659	1.2417	2.24839	8.0817	6.8599	7.35822	0	0	0	3.06755	4.69921	3.04591	4.04133	3.20206	5.09675
PGSC0003DMG402025920	0.487017	0.0710799	0.143095	0.44756	0.87136	0.630471	-0.00487489	-0.182642	-0.264555	-0.361958	-0.411292	0.293862	0	0	0	0	0	0	0.11812	0	0	0	0	0.083378	0	0	0.292969	0	0.160478	0.161567	0	0	0	0	0	0	0.396539	0.413615	0.402437	0.358258	0.092571	0.087289	0	0.087338	0.102439	0.922733	1.21771	0.343104
PGSC0003DMG402025899	0.295705	0.632496	0.818225	-0.176533	0.0517235	-0.170167	-0.282642	-0.324543	-0.388961	0.313122	0.0393415	-0.498488	17.384	10.2665	10.2011	15.4622	15.0634	20.6293	27.9415	13.3848	8.1294	7.2127	12.8985	7.97727	7.48938	9.69922	12.3016	12.1848	14.574	10.0378	8.0739	7.25179	5.44237	8.71721	12.4995	15.2503	8.22686	9.16821	9.26959	11.9064	5.98805	4.16313	8.59509	8.84361	7.7889	8.56641	11.1492	10.5408
PGSC0003DMG402025892	-0.0669682	-0.18733	-0.192326	0.000357542	-0.00230553	0.142721	0.189944	0.446945	0.128453	-0.150228	-0.261221	0.316473	0	0	0.019343	0.16213	0.069601	0.239688	0.141658	0.090041	0.125516	0	2.2478	0.456228	0.373475	0	0.173514	0.603062	0.356651	0.611032	0	0.018729	0.116496	0.28004	0	0.12438	0.290252	0.158897	0.036541	0.007044	0.045771	1.02648	0.096588	0.426397	0.581474	0.188108	0.143893	0.088754
PGSC0003DMG402025870	-0.489743	-0.514272	-0.536645	0.250241	-0.283183	0.0389354	0.663738	0.627562	0.715181	0.101811	0.137288	0.414783	0.699709	1.02039	0.720272	0.402246	0.691317	1.13903	0.394837	0.278047	0.619936	0.887273	1.74481	1.17447	1.3189	1.73498	1.35711	0.529639	0.821995	0.882282	1.45605	1.22154	1.2179	1.46087	1.33501	2.08651	1.29656	1.02937	0.807686	2.20533	1.18703	0.892944	1.28682	1.65352	1.95829	0.474164	0.962735	0.887314
PGSC0003DMG402025809	0.312578	0.444558	0.852983	-0.237384	0.120935	-0.240367	-0.421157	-0.408293	-0.311866	0.0601149	0.234574	-0.510888	0.901643	0.23709	0.591976	0.299488	0.500445	0.538388	1.35781	0.53498	0.078764	0.177879	0.213554	0.162541	0.016307	0.130115	0.202183	0.299714	0.227308	0.166847	0.190565	0.14273	0.361425	0.174433	0.277088	0.413958	0.268537	0.160896	0.337889	0.15501	0.080272	0.065569	0.135569	0.070322	0.13025	0.233212	0.465514	0.246823
PGSC0003DMG402025807	0.217361	0.30757	-0.00386013	0.66839	0.0611992	0.310352	0.512577	-0.0733499	-0.0774811	0.190676	-0.377118	0.180525	0	0	0	1.41382	2.1242	1.63949	2.46874	2.50471	3.41355	0	0	0	4.30538	4.15739	7.44785	1.3244	1.16763	1.08819	0	0	0	7.18497	4.02828	5.25525	4.77112	4.55184	3.7102	0	0	0	6.6757	4.31846	4.08228	2.67973	2.40043	2.64247
PGSC0003DMG402025785	0.600467	0.563603	0.835735	-0.000740142	0.176761	-0.051762	-0.507601	-0.647191	-0.500868	-0.119868	0.0305506	-0.374454	0.356592	0.745776	0.430742	0.464962	0.624223	0.632633	1.32291	0.810878	0.182153	0.285984	0.21877	0.063263	0.115884	0.102375	0.085197	0.638254	0.693437	0.754414	0.306699	0.698151	0.388032	0.24322	0.566072	0.426362	0.57032	0.636652	0.64691	0.165498	0.40326	0.120022	0.200712	0.234256	0.148942	0.738629	0.365148	0.226676
PGSC0003DMG402025764	0.674653	0.727361	0.910149	0.0578168	0.3235	0.0326805	-0.454937	-0.627183	-0.647385	0.00822684	-0.169996	-0.395276	1.68097	0.637415	1.05265	1.01416	1.49002	2.50387	4.00779	1.36672	0.768546	0.889686	0.590477	0.210412	0.681017	0.267814	0.886133	1.45589	1.7973	1.78649	0.482036	0.288772	0.702024	0.65159	0.790746	1.04737	1.50356	1.89536	1.21281	0.270204	0.375638	0.061145	0.203762	0.230328	0.645941	1.15272	1.92935	1.06452
PGSC0003DMG402025742	0.708354	0.649284	0.847171	0.218416	0.284067	0.123481	-0.332055	-0.581696	-0.553226	-0.0937036	-0.211894	-0.19798	1.19005	0.567737	1.09929	1.31523	1.53026	1.82229	4.07674	0.906633	0.756718	0.349033	0.67608	0.490989	0.613114	0.772788	0.827968	1.59914	2.67689	2.30113	0.890396	0.861765	0.735711	0.701114	1.5748	1.87294	1.96359	1.26149	2.36774	0.749397	0.965901	0.279288	0.867151	0.382651	0.93433	1.21449	1.62537	1.52185
PGSC0003DMG402025647	-0.0201925	-0.0347492	-0.14969	0.369069	0.020286	0.341594	0.606849	0.384927	0.163653	0.0486972	-0.387259	0.450518	0	0.075295	0.084514	0	0	0.056483	0.43123	0.192754	0.209478	0.11439	0.382897	0.117396	0.258115	0.549624	1.31842	0.368252	0.220724	0.09991	0	0.091496	0.065185	0.245524	0.179553	0.352765	0.113018	0.033437	0.311171	0.331183	0	0.097349	0.997724	0.603985	0.557441	0.247568	0.178964	0.146774
PGSC0003DMG402025624	0.329302	0.426409	0.286456	-0.0576314	0.468034	0.103597	-0.290683	-0.434045	-0.442824	0.0285852	-0.167381	-0.252317	0.209195	0.140107	1.7748	5.26544	3.67488	0.413553	4.75573	4.26163	4.2522	0.09042	1.37147	0.128228	0.097335	3.10336	0.687471	0.177487	3.12371	0.342351	2.89834	0.199029	0.976304	3.65205	3.01695	0.066001	0.065283	0.06659	0.200445	0.884224	0.099741	0.490397	0.084973	0.399207	0.103055	2.39513	6.02885	5.83922
PGSC0003DMG402025438	0.204146	0.747807	0.292845	0.276628	-0.235274	-0.175707	0.00814363	-0.421736	-0.384384	0.62678	-0.114697	-0.418919	12.9701	12.5652	11.128	41.7166	38.0187	49.2556	17.3465	39.3377	27.5319	9.67625	8.47679	10.633	27.1372	26.4208	21.9277	19.557	15.2791	16.6243	12.7488	12.0599	16.1507	27.6992	41.929	28.8887	35.4127	32.2383	35.2234	10.1438	9.32964	9.49028	21.8921	22.8071	22.5483	10.4086	13.109	16.5822
PGSC0003DMG402025397	0.616355	0.845344	0.656296	0.220992	0.295852	0.0702878	-0.354396	-0.704971	-0.732013	0.238416	-0.303394	-0.364851	3.66294	1.33809	2.81723	6.35507	5.31914	7.7857	6.7809	6.35936	3.81076	2.15327	1.57255	2.6102	4.76772	4.42246	3.91123	6.46539	4.70089	4.85694	2.87434	4.02483	2.22171	3.46231	4.91404	6.19164	7.20085	4.9879	5.65898	1.82153	2.63373	2.55836	2.77852	3.14996	1.88925	4.57271	6.66551	4.24689
PGSC0003DMG402025318	0.894188	0.599272	0.821397	0.290091	0.609045	0.339808	-0.397529	-0.642338	-0.666422	-0.379217	-0.369306	-0.0780817	2.0109	1.20565	2.14973	1.18665	1.86022	1.78766	8.42816	3.24515	1.72208	0.250358	0.565036	0.318924	0.5115	0.229442	1.01017	4.30057	4.25998	3.80651	0.683528	0.82369	1.07898	0.789532	1.2977	1.61065	4.22753	3.22347	3.75651	0.766224	0.290646	0.310636	0.860241	0.869191	0.78135	3.97797	5.50899	3.6993
PGSC0003DMG402025314	0.91189	0.640153	0.797971	0.431875	0.499875	0.333191	-0.308031	-0.659088	-0.598304	-0.325759	-0.33609	-0.0903767	2.96351	2.58032	2.98696	3.64342	2.96512	3.24646	9.06322	4.92746	2.46124	0.745743	1.37383	1.49461	0.937218	1.27846	2.24966	5.76417	6.67472	5.27097	2.79022	2.90953	1.89085	2.83701	2.46612	2.91192	5.30513	5.60505	7.43622	1.77019	1.10387	0.763041	2.14687	2.207	3.47405	4.66732	6.06323	5.42128
PGSC0003DMG402025150	-0.281599	-0.451619	-0.276084	0.31587	-0.161031	0.236589	0.719654	0.789192	0.597332	-0.0945555	-0.11133	0.561602	0.839366	0.792938	0.709761	0.196247	0.507391	0.438488	0.751905	0.222046	0.250441	0.753189	1.46306	1.42903	0.676464	0.556729	1.00994	0.450347	0.474389	0.50984	0.340974	0.455957	0.496637	0.451015	1.03805	0.638119	0.54211	1.09644	0.967753	1.30059	1.20642	0.712037	1.51525	1.48533	1.78426	0.815139	0.299229	0.403246
PGSC0003DMG402025066	-0.599161	-0.578433	-0.598499	0.012126	-0.218343	0.115909	0.706718	0.9259	0.61503	0.0998948	-0.114214	0.54313	3.75331	3.06726	6.20613	2.61158	1.64542	1.4961	1.21046	0.778656	0.611242	7.17796	14.6042	11.6895	8.83952	9.47899	11.3171	1.5673	1.02016	0.807534	2.99985	3.1538	1.34524	4.04454	3.34562	3.1776	1.12397	0.954154	0.77982	7.85489	7.38783	8.69391	11.2434	11.8989	13.6407	3.10756	2.30278	0.877309
PGSC0003DMG402025057	-0.697935	-0.0730447	-0.0264317	-0.647989	-0.515807	-0.617896	-0.119051	0.171447	0.216355	0.727624	0.621855	-0.609159	7.77605	6.49054	8.33786	6.97597	8.47986	9.14301	2.5994	2.5062	1.75706	6.54191	6.17217	3.57479	4.79673	4.72086	5.97068	2.00503	1.48554	1.9659	3.70289	4.91649	4.99415	3.59362	5.62922	3.54731	1.70731	1.91931	1.94736	4.09674	4.92682	2.83972	3.17939	3.65618	3.11876	1.40444	1.98487	0.91591
PGSC0003DMG402024882	0.270079	-0.0787512	-0.143933	0.707646	0.510343	0.851934	0.636819	0.160332	0.0875768	-0.257215	-0.491606	0.510571	0	0.173363	0.120354	0.331154	0	0	0.083275	0.430776	0.371184	0.219922	1.1711	0.313859	0.955423	0.603659	0.22965	1.06293	1.6546	1.42291	0	0.061113	0.073677	2.0381	0.697193	0.730408	0.780037	0.624416	1.09237	0.526992	0.407292	0.103385	2.24653	3.77468	2.31847	2.66709	1.7314	2.67933
PGSC0003DMG402024871	0.921262	0.703204	0.747564	0.40225	0.414838	0.317158	-0.346295	-0.720329	-0.678048	-0.283443	-0.378838	-0.129711	6.57168	3.58961	4.64266	5.62899	6.00651	7.01895	12.5004	10.6224	8.94244	1.04284	1.87541	2.9869	2.88656	4.14684	3.87533	10.6933	9.13153	11.1383	4.24552	3.80425	3.59607	4.33504	4.77032	7.23972	9.47964	10.966	8.64418	3.51871	3.1773	3.17171	3.54523	3.72737	5.88652	9.97633	6.98731	8.08666
PGSC0003DMG402024815	0.460028	0.298116	0.729856	-0.0347464	0.297006	0.0844417	-0.371926	-0.41222	-0.348505	-0.1755	0.0715962	-0.280547	0.538264	0.971362	0.961829	0.374213	0.378964	0.825383	1.33547	0.44352	0.097413	0.247145	0.569304	0.257355	0.206304	0.284528	0.189093	0.325329	0.846983	0.972459	0.211942	0.56194	0.400702	0.341819	0.315978	0.424714	0.575865	0.459667	0.684588	0.369514	0.286458	0.272858	0.266167	0.380083	0.348969	0.63318	0.692978	0.587337
PGSC0003DMG402024756	0.383517	0.656145	0.696735	-0.00934902	-0.00466597	-0.204246	-0.305728	-0.457542	-0.402252	0.2414	0.00797356	-0.375269	0.491993	0.559324	0.410004	0.88715	1.36796	2.03681	2.51416	1.77057	0.652949	0	0	0	0	0.587639	1.32903	0.371516	1.17079	0.221694	0.686071	0.463038	0.730543	0	0.451192	1.80119	0.801345	0.507116	1.73749	0.737163	0.404192	0	0.891561	0	0	1.00912	0.247754	0.290205
PGSC0003DMG402024742	0.74433	0.649607	0.765657	0.347844	0.383824	0.289047	-0.261071	-0.733819	-0.510456	-0.078031	-0.111552	-0.331366	18.973	20.928	20.8168	22.2036	22.7711	22.3543	27.4296	22.5	17.7546	8.67253	9.68513	8.85234	10.0787	14.8502	16.1287	25.0663	24.2771	26.3391	18.3223	17.6458	16.8928	18.965	16.1439	18.967	20.9257	23.4565	24.6475	15.5986	13.9054	14.5939	16.4174	19.044	20.5498	22.8351	23.3032	22.2762
PGSC0003DMG402024610	0.600937	0.125196	0.216899	0.343275	0.960006	0.739285	-0.126879	-0.298574	-0.417247	-0.480554	-0.486262	0.26189	0.306915	0	0.515692	0.402792	0.271037	0.075278	4.68002	2.18178	4.62908	0.570146	2.83998	1.93054	0.340091	0.29846	0.521708	3.25001	6.51131	8.25765	0.560255	1.07302	0.187493	0.218674	0.170861	0.118713	3.69676	4.60155	3.1724	2.30342	1.47097	1.15234	1.1762	1.62878	0.766549	19.9628	18.4969	10.1303
PGSC0003DMG402024517	0.551556	0.23012	0.428705	0.0345867	0.328543	0.0863706	-0.482594	-0.665356	-0.286684	-0.438951	0.151113	-0.264487	1.62498	1.52537	1.75648	1.33785	1.00705	1.1443	1.70763	2.27184	2.17922	0.534986	0.787338	0.398738	0.415761	0.678723	0.59026	2.02065	1.93675	1.91048	2.44816	1.94162	1.62065	1.28958	0.826185	1.65864	1.49654	1.85164	1.22957	0.867905	0.984412	1.45175	0.85893	0.897949	1.04183	1.90273	1.86327	1.77773
PGSC0003DMG402024469	-0.627051	-0.457738	-0.492302	0.0658918	-0.28565	0.0850772	0.770775	0.855137	0.711906	0.273126	0.0681904	0.331278	2.879	1.97474	1.0529	2.79464	2.56483	3.71857	0.657012	0.949577	0.798103	2.31685	6.3735	7.11863	3.02353	2.92789	3.1908	0.792493	0.667892	1.3171	2.67528	1.81985	1.9771	4.09951	3.17509	5.14805	0.796136	0.689994	1.04641	4.51997	3.21977	3.17289	6.03209	6.49779	6.66869	1.31455	1.61684	1.25905
PGSC0003DMG402024331	0.599069	0.484839	0.842546	0.0101099	0.286994	0.0932443	-0.325029	-0.431806	-0.452922	-0.214657	-0.156771	-0.160937	0.430514	0.215928	0.618131	0.053712	0.334638	0.394821	2.32894	0.359403	0.138707	0.031512	0.082262	0.010739	0.06527	0.051125	0.13476	0.899471	0.730605	0.522643	0.123297	0.093219	0.031569	0.124898	0.308611	0.335393	0.304319	0.28782	0.121542	0.147653	0.065372	0	0.203825	0.050149	0.177175	0.561923	0.271683	0.555184
PGSC0003DMG402024222	0.526432	0.641975	0.953016	-0.0136891	0.197207	-0.0325829	-0.407169	-0.616216	-0.490218	0.0984152	0.100029	-0.551454	4.04436	1.9159	2.51589	2.01732	2.59542	3.61669	5.06555	2.53	0.641562	0.586596	0.736001	0.458147	0.556535	0.783019	1.16395	2.63844	2.76964	2.17835	0.977344	1.14156	0.933436	1.05593	2.04169	2.42261	2.08317	1.92491	2.21087	0.719019	0.89118	0.491819	1.21756	0.797796	1.33391	2.02784	1.96631	2.29222
PGSC0003DMG402024140	0.540718	0.168395	-0.0551635	0.757497	0.182922	0.481763	0.270564	-0.00662501	-0.183375	-0.33597	-0.624372	0.528964	3.85514	2.18757	1.12825	5.40322	3.65186	6.46191	3.48758	11.4732	11.4162	10.3191	10.4419	10.8795	8.25884	8.07869	10.091	15.5621	5.16526	17.5982	5.61712	4.45571	4.27369	4.70723	6.52435	6.54841	23.0965	24.223	20.3709	9.32565	7.91659	5.76269	11.5575	14.0738	16.5022	9.12419	10.7706	13.1846
PGSC0003DMG402024074	0.772001	0.836159	0.724666	0.135781	0.214745	0.0907198	-0.378895	-0.591634	-0.787927	-0.0568765	-0.484481	-0.182924	37.8182	42.6642	40.138	76.5376	69.6494	65.9766	145.168	107.629	81.0365	30.9657	31.4143	37.627	53.6417	54.9154	56.6392	112.249	114.682	66.8027	25.0404	27.1993	28.8348	36.7629	45.2655	39.6696	70.4538	68.4676	72.2115	24.6841	25.919	31.4389	51.0494	44.2849	36.1907	45.704	55.5896	58.9066
PGSC0003DMG402023991	-0.296213	0.368314	0.237267	-0.132933	-0.305963	-0.36356	0.0103096	-0.213391	-0.0209433	0.802764	0.424188	-0.714198	3.67893	3.07844	2.86402	5.33351	4.30306	4.93374	2.07273	1.91395	1.47271	1.19955	1.79527	1.87241	2.96455	2.43391	2.75758	1.77513	1.35593	1.05875	1.66999	2.15	2.45118	4.16423	4.10097	3.96666	1.82317	2.8147	2.30093	1.76066	1.99461	1.29299	2.76012	2.18011	2.1373	1.51197	1.87002	2.84923
PGSC0003DMG402023974	-0.116714	-0.61982	-0.522008	0.22342	0.191764	0.494909	0.435015	0.638196	0.40092	-0.501496	-0.283462	0.707181	1.11347	1.39129	0.390016	0.129145	0.215513	0.27734	0.091547	0.325251	1.24497	1.68396	2.67367	2.67062	0.643165	0.592897	1.19219	1.4468	0.654838	2.51537	0.950579	1.09092	1.19492	1.01854	0.73816	0.855837	1.43056	0.948833	1.43978	2.18979	1.547	2.2214	2.6856	2.09938	1.5326	1.75328	1.76097	1.6107
PGSC0003DMG402023951	-0.558601	0.135575	-0.111021	-0.164863	-0.487892	-0.419823	0.214453	0.0824836	0.228946	0.889109	0.386429	-0.433294	30.7433	25.0511	31.9875	61.2357	64.462	94.1887	4.65136	5.20311	5.17977	12.4768	20.1066	10.6778	42.6373	64.4849	72.6784	4.1948	7.21894	1.90504	46.1184	41.9779	24.7703	52.3749	58.6831	46.0185	12.1948	12.2117	24.8434	24.2895	23.7453	15.3939	23.1376	34.4409	41.0664	1.34436	4.09516	3.46875
PGSC0003DMG402023851	0.566659	0.106839	0.171498	0.604505	0.857964	0.745274	0.0789952	-0.302891	-0.267684	-0.399392	-0.402029	0.266312	0	0.668318	0.491858	0.159881	0.261218	0.115232	2.01633	1.29224	0.984298	0	0	0	0.331864	0.061387	0.196713	2.8752	3.16797	3.5488	0.821224	1.66794	1.45214	3.69786	1.86108	2.80061	7.43913	10.8326	7.97961	0.42088	0.983928	0	4.1307	5.05607	4.15041	22.7361	18.1041	16.7877
PGSC0003DMG402023845	0.687909	0.261085	0.171407	0.598144	0.316668	0.318068	-0.0228255	-0.179924	-0.323743	-0.476793	-0.542376	0.44186	0	0.126155	0	0.126049	0.077903	0.247376	2.39522	3.13294	3.09882	1.03087	2.11533	1.09715	0.260299	0.765889	1.0635	1.46123	2.34315	1.10947	0.224928	0.24867	0.337192	0.500673	0.322125	0.333406	8.07341	4.14803	4.3211	2.8685	0.899814	0.994837	1.49155	1.60255	1.64083	1.84724	2.67376	3.68246
PGSC0003DMG402023844	0.656717	0.195574	0.122889	0.613056	0.294398	0.345664	0.0653264	-0.0254162	-0.255401	-0.527122	-0.610904	0.534554	0	0.236808	0.241186	0.066683	0.210459	0.020571	17.7457	19.7178	19.2478	7.61626	17.723	13.8788	2.66774	2.84992	11.8348	9.68698	11.0412	9.0103	1.83864	1.39888	1.00965	2.6278	2.23271	1.99259	37.6703	31.6937	30.1952	18.4995	10.2166	8.86898	14.0147	13.6849	10.9762	11.4141	15.3826	21.1306
PGSC0003DMG402023644	-0.54233	-0.595651	-0.277621	-0.0160609	-0.299102	-0.0729074	0.441948	0.354532	0.823604	0.0136466	0.674613	-0.020951	4.22697	3.22037	2.09954	0.58168	0.87046	1.17361	0	0.380118	0.325537	0.931648	1.66979	1.55903	0.823937	0.300493	1.00697	0.604597	0.827865	1.01963	4.49003	3.49447	3.44653	3.16789	2.64192	4.19707	0.669886	0.918001	0.596197	2.02917	1.67691	1.51862	4.73436	3.03025	3.2959	1.25339	0.870944	0.870049
PGSC0003DMG402023630	-0.549234	0.252721	-0.0816883	-0.311872	-0.451408	-0.423567	0.0947421	0.0409396	0.0309984	0.979573	0.279059	-0.516332	112.14	103.906	115.504	292.568	352.445	372.608	13.6795	32.0939	47.175	100.18	72.5638	40.4828	219.837	260.661	204.527	13.8218	20.9702	12.5987	105.01	100.179	81.9306	141.925	174.655	115.847	24.6129	20.6195	37.367	66.5795	73.1891	73.1116	91.665	120.551	121.951	5.2543	11.0572	9.35018
PGSC0003DMG402023628	-0.537256	0.252608	-0.111648	-0.259051	-0.434071	-0.377136	0.144407	0.055809	0.0240264	0.972629	0.22084	-0.461502	134.525	163.538	145.159	449.253	513.886	511.451	17.099	44.2114	56.0331	129.164	92.9285	56.6725	374.992	417.717	324.939	24.7251	28.4836	17.1381	140.531	131.892	110.439	205.332	277.483	181.098	38.373	32.841	52.6968	94.2832	102.342	108.647	143.765	211.451	188.623	8.04617	17.9007	22.7073
PGSC0003DMG402023626	-0.54997	0.220954	-0.142825	-0.249137	-0.431865	-0.372657	0.161851	0.075738	0.043358	0.957977	0.213018	-0.427435	73.6954	83.8493	87.0483	240.79	277.575	296.278	8.4962	15.8421	28.4256	71.1779	52.3993	31.8536	223.908	255.252	198.451	11.3282	14.5611	6.5393	76.81	86.4659	69.5508	133.021	136.497	99.4857	26.3567	16.6589	27.6897	52.0264	66.798	62.2233	79.4371	121.686	110.229	4.86037	11.9971	7.36219
PGSC0003DMG402023625	-0.659526	0.100971	-0.181662	-0.369013	-0.488359	-0.443321	0.134143	0.155377	0.129993	0.930533	0.317058	-0.440551	20.9966	19.9652	20.8087	43.793	49.506	46.9717	1.80934	4.55349	3.19778	18.8547	13.779	7.98105	44.173	41.8721	31.4535	1.91614	2.50097	0.739006	16.0776	20.7126	12.4822	19.0898	25.3994	18.2714	2.65984	2.79973	3.30835	13.3059	16.8287	16.1421	19.0932	14.787	22.6287	1.12066	1.6602	0.775638
PGSC0003DMG402023580	-0.495322	0.313862	-0.0459993	-0.28411	-0.40857	-0.386837	0.0790756	0.00492147	-0.0363195	0.987113	0.219265	-0.521079	44.529	38.1875	41.7065	131.601	162.538	177.699	4.24432	12.7239	13.8974	39.3104	25.7714	16.9048	106.119	106.631	93.5835	7.11693	7.38089	4.81215	32.88	31.5952	34.4151	62.0348	79.8089	46.0428	12.1837	8.15799	12.9358	21.9345	30.9082	26.9838	37.4685	51.0449	46.0633	1.64539	5.37947	5.20663
PGSC0003DMG402023579	-0.584434	0.172929	-0.113428	-0.299299	-0.472673	-0.43269	0.140284	0.0933853	0.0995757	0.940332	0.313235	-0.471275	23.9937	24.9887	29.853	56.7184	54.5885	64.5994	3.60947	5.44524	8.04364	13.0018	19.7776	5.57543	37.6421	58.7929	48.9144	2.11637	3.69525	1.58523	18.4461	20.4617	16.6705	28.9195	33.4636	23.6591	6.16641	3.45027	8.7974	12.7543	16.9756	15.631	17.325	24.8368	26.3978	0.699938	1.74373	1.29099
PGSC0003DMG402023562	-0.157549	-0.291074	-0.250435	0.255474	0.11302	0.297231	0.550965	0.493755	0.401492	-0.0845243	-0.134867	0.442112	0.267329	0.171138	0.537937	0.311199	0.074413	0.045666	0.38769	0.24947	0.323815	0	0.456569	1.59098	0.352094	0.569652	1.0775	0.565331	0.419162	0.179656	0.627956	0.279085	0.319452	0.246534	0.741433	1.12341	0.429789	0.236391	0.180296	0.700082	0.079812	0.453776	0.559319	0.937383	1.23243	0.508862	0.880361	0.224915
PGSC0003DMG402023481	0.913963	0.478095	0.477528	0.629467	0.643695	0.598967	-0.0593289	-0.43417	-0.533036	-0.482136	-0.636139	0.271579	0.25315	0.270498	0.197165	0.304405	0.587806	0.377056	2.56254	1.8172	1.26452	0.195389	0.530419	0.320204	0.445073	0.37175	0.638806	1.64934	1.70965	1.67407	0.4145	0.490897	0.102648	0.385696	0.207883	0.369383	2.13562	2.1846	1.83099	0.539344	0.221839	0.206678	0.926358	0.99353	1.62705	1.50932	2.43712	2.96863
PGSC0003DMG402023438	-0.178439	-0.246176	-0.508169	0.490966	0.092481	0.489052	0.816837	0.707287	0.37966	0.0368409	-0.478308	0.668932	49.473	56.5426	39.4121	71.0475	69.684	83.8134	48.9302	68.0442	79.218	76.5859	132.849	123.237	89.3868	96.2397	106.831	75.812	71.1851	73.2161	68.5864	63.1097	55.9854	91.3201	84.3018	90.6633	92.6097	80.926	75.6411	101.949	82.3118	74.6172	126.275	133.403	130.57	83.6024	99.6655	83.3561
PGSC0003DMG402023116	0.41257	0.462434	0.810613	-0.0553447	0.330584	-0.0221033	-0.328299	-0.448101	-0.339304	-0.00388655	0.0674799	-0.383926	0.693285	0.339894	0.635514	0.86394	0.364977	0.951252	1.78464	0.459879	0.18927	0.371665	0.237646	0	0.198266	0.128108	0.178747	0.655825	0.5215	0.327679	0.330612	0.712758	0.440458	0.124368	0.341174	0.902459	0.248991	0.551291	0.665846	0.287116	0.41335	0.473746	0.445284	0.18455	0.447948	0.586074	1.0417	0.527286
PGSC0003DMG402023061	-0.601869	-0.215998	-0.275224	0.128629	-0.370268	-0.0655402	0.647438	0.338233	0.573554	0.560836	0.386602	-0.147422	46.6397	49.3698	49.5057	57.021	56.4995	50.7467	2.98553	13.1611	6.3779	35.7288	23.8245	27.6853	49.8227	57.3449	49.1619	7.40526	5.92009	14.0383	37.8677	35.4002	39.4029	89.5009	71.2432	96.6864	15.296	23.5325	25.7125	39.2301	24.9724	23.9146	87.1139	71.3143	81.3749	21.7228	20.7933	21.1369
PGSC0003DMG402022984	0.425713	0.658628	0.618434	-0.0217396	0.312716	0.21736	-0.18972	-0.383455	-0.578425	0.207827	-0.317879	-0.30195	1.15017	0.644349	0.368583	1.43848	1.89199	1.6124	2.38104	1.00672	0.343925	0.255285	0.411487	0.101627	1.0952	0.814135	0.796377	2.88297	2.13705	0.976895	0	0	0.284327	0.426697	0.801207	0.400068	0.105951	0.714842	0.243417	0.502591	0.232861	0.196457	1.47864	0.721272	0.455589	0.737739	1.7838	0.716473
PGSC0003DMG402022924	-0.589984	0.0414112	-0.276564	-0.0559934	-0.400083	-0.140893	0.499785	0.433416	0.258462	0.801846	0.0333202	-0.098923	3.81503	2.57755	1.52066	9.52468	8.46989	12.5711	0.888136	1.944	0.388586	4.60781	7.09495	4.23299	12.5244	8.03908	7.12216	1.11615	0.479455	1.88162	1.42674	1.78662	2.95463	5.53596	9.7268	6.1873	1.86525	2.01211	0.942998	6.59298	4.15821	4.63479	8.93496	7.85897	8.54491	1.23274	1.08505	0.709922
PGSC0003DMG402022694	0.349706	0.397693	0.846461	-0.0363792	0.108933	-0.109983	-0.251939	-0.359823	-0.213974	-0.00637179	0.197277	-0.390418	1.33894	0.471056	0.800611	0.500369	0.730008	0.74629	1.88735	0.877458	0.244246	0.442436	0.424314	0.260288	0.260764	0.173049	0.198113	0.61613	0.440045	0.383192	0.349347	0.408339	0.295415	0.494883	0.735982	1.05843	0.616229	0.577547	0.572561	0.481154	0.267953	0.217106	0.287258	0.503701	0.494518	0.992094	0.36166	0.378453
PGSC0003DMG402022640	0.578312	0.0315884	0.106535	0.728108	0.781755	0.893088	0.342905	-0.114428	-0.144508	-0.504639	-0.538589	0.468763	25.6941	32.0789	30.9301	16.613	15.8537	16.0278	46.3581	34.5001	35.3188	29.7064	25.4681	26.6837	27.8627	27.8273	25.9695	52.0082	69.2181	58.9588	19.8473	27.6983	27.2295	41.8581	32.9635	42.8577	60.6117	64.7819	58.4793	35.5493	29.2456	42.1953	74.7553	79.9635	81.5812	101.411	106.813	113.871
PGSC0003DMG402022603	0.905954	0.484557	0.651733	0.536112	0.574547	0.454217	-0.209661	-0.597251	-0.497453	-0.475499	-0.369804	0.0705935	3.459	4.12555	4.04812	3.6283	3.09348	2.96578	9.83176	6.92344	3.67693	1.2071	2.03051	1.894	2.32448	2.75725	2.09169	6.92966	8.90425	7.70184	3.74674	5.01504	2.91816	5.00014	3.52613	3.87061	7.49857	7.3191	9.2343	3.63314	2.83412	2.38995	2.78336	4.34767	5.65432	7.33141	8.71029	6.0112
PGSC0003DMG402022475	-0.416359	0.00661929	0.250117	-0.536811	-0.37816	-0.598854	-0.215216	-0.0822713	0.24239	0.449748	0.737974	-0.657513	1.83026	1.92721	1.83868	1.6919	1.71992	2.17579	1.82984	0.678064	0.880331	0.798994	1.20918	1.11793	0.645665	0.954456	1.69087	0.98767	1.378	0.496347	1.56706	2.20381	1.6426	1.61835	1.34006	1.94713	0.564962	0.927423	0.537605	1.13655	1.33648	0.891497	0.811422	1.10175	0.916083	0.447664	0.921791	1.00561
PGSC0003DMG402022401	0.600151	0.41097	0.178549	0.23187	0.153348	0.153062	-0.309929	-0.456601	-0.515601	-0.3006	-0.385278	-0.0159086	0	0	0.042201	0.05153	0.248113	0.174905	0	1.90686	2.01322	0	0.073217	0.037147	0.346789	0.127706	0.364811	2.47197	0	1.58403	0.194018	0.458547	0	0.228228	0	0	0.349483	1.86799	1.10575	0.051455	0.200676	0	0	0	0	0.400464	0.64039	0.143755
PGSC0003DMG402022285	-0.679177	0.0254464	-0.0816051	-0.647154	-0.531514	-0.625812	-0.158898	0.0968367	0.151878	0.816514	0.584377	-0.643627	11.7603	14.7392	9.77803	16.5882	18.5072	18.2749	0.366618	4.16549	2.99082	7.19474	6.91538	5.53362	9.90045	6.99635	9.36751	0.573379	0.972431	1.51383	8.84537	6.5854	7.93856	4.19014	6.62908	5.82995	1.17032	1.51668	1.25301	7.90553	6.50981	7.21026	4.07833	4.5511	2.97863	0.598536	0.367183	0.929435
PGSC0003DMG402022274	0.974337	0.630958	0.691278	0.458006	0.514711	0.385215	-0.357938	-0.68346	-0.691832	-0.414007	-0.472469	0.00834525	4.63455	4.07448	5.49124	5.95996	6.14828	9.15997	26.7617	15.3467	11.3453	0.949428	1.20863	1.90874	1.1482	2.60179	3.24362	21.8918	20.6454	20.0797	5.27652	3.48658	3.89963	4.16211	5.73116	6.16948	21.8349	21.4167	19.6531	2.7808	2.42522	1.53533	2.21591	3.79515	6.543	15.3808	16.5863	21.7967
PGSC0003DMG402022167	0.929437	0.569157	0.464456	0.424685	0.525585	0.406692	-0.314757	-0.583354	-0.710881	-0.482568	-0.61454	0.117485	0.399251	0.292184	0.257901	0.514848	0.540101	1.0277	4.16494	3.74624	5.09124	0.434144	0.834035	0.782778	0.755638	0.925584	0.782306	3.29357	4.46439	3.2993	0.290718	0.384991	0.298743	0.803618	1.03985	1.00057	3.14547	3.72351	3.2682	0.507343	0.395813	0.361644	0.695537	0.782754	0.85655	2.39469	3.31057	4.97123
PGSC0003DMG402022140	-0.63559	-0.770321	-0.442046	-0.351166	-0.280607	-0.256762	0.163707	0.586606	0.722803	-0.162776	0.528287	0.138697	1.42666	1.4575	0.664842	0	0	0	0	0	0	0.422233	1.22115	1.66238	0.479202	0.267838	0.164041	0.359781	0	0	1.00356	0.853496	1.24358	1.31326	0.630911	0.995595	0.232665	0	0	1.85343	1.24577	1.23441	0.418995	1.38161	0	0.538935	0.193758	0
PGSC0003DMG402021901	0.720866	0.727784	0.608641	0.138386	0.516584	0.326063	-0.380747	-0.587757	-0.752213	-0.0656243	-0.456772	-0.227555	0.664506	0.685037	0.799715	1.94861	1.51895	2.22429	1.95164	2.72182	1.67303	0.181883	0.282133	0.289956	0.633167	0.481815	0.400494	3.30784	2.11049	1.58124	0.069203	0.049903	0.130564	0.564187	0.6659	0.552048	0.908517	1.6239	1.23862	1.15213	1.07582	0.634133	0.600204	0.540723	0.633575	2.21683	2.26012	1.58686
PGSC0003DMG402021786	0.309043	0.399129	0.671791	-0.00854822	0.25094	0.0930107	-0.145205	-0.367551	-0.251777	0.105592	0.0713147	-0.329906	0.377517	0.768021	0.945001	0	1.51126	1.00343	1.88819	0	0.385961	0	0	0	0	0	0	0.850014	1.0322	0.531223	0	0.619989	0	0	0.656376	1.28904	0.415358	0	0	0	0	0	0	0	1.26784	0.94291	0.894022	0
PGSC0003DMG402021429	-0.213089	-0.287549	-0.184974	0.535979	-0.133433	0.241758	0.742172	0.297548	0.620867	0.0472697	0.216277	0.163567	2.16634	2.24891	3.59024	2.14742	1.65155	1.03459	0.554401	1.24019	0.788536	1.32449	2.46272	1.59591	0.698758	1.79845	2.12208	0.512959	1.00261	1.79937	2.62727	3.1982	2.16019	6.66939	4.26798	6.58611	2.17822	4.17407	3.12715	2.13092	2.0023	1.30591	6.45984	4.95847	7.18885	2.78441	1.65204	2.08529
PGSC0003DMG402021419	0.0223318	-0.1228	-0.173573	0.259355	-0.0204893	0.301285	0.310563	0.0819344	0.0699206	-0.103792	-0.208024	0.340488	0.208745	0	0.077133	0	0	0	0.439964	0.18419	0	0.378787	0.070261	0.396029	0.139075	1.10146	0.52334	0.262311	0.24954	1.00072	0.216578	0.09723	0.721049	0.776721	0.444329	0.259817	0.534455	0	0	0.129586	0.057218	0.077516	0.982586	0.234473	0.316372	0.307606	0	0.589869
PGSC0003DMG402021138	0.679539	0.788593	0.939738	0.0601399	0.295893	0.0481817	-0.412212	-0.632095	-0.658748	0.0460522	-0.173601	-0.421431	1.92194	1.42392	2.49845	2.67795	2.7624	2.98363	5.43826	2.93751	1.16569	0.481666	0.988961	0.371408	0.705875	1.02945	1.10793	3.12363	3.61986	1.62299	0.62497	0.802677	0.882658	1.22246	1.26389	1.80608	1.72239	2.12729	2.64637	0.814486	0.739334	0.629808	1.23966	1.11388	1.08641	2.2763	2.19219	1.75421
PGSC0003DMG402021084	0.881439	0.86997	0.752978	0.306279	0.261733	0.0942884	-0.409619	-0.717043	-0.789148	-0.110443	-0.439544	-0.210413	8.02624	6.33238	6.53581	13.9089	14.9611	17.6636	31.1316	25.5925	20.6683	5.44937	4.70665	3.89692	7.8713	8.60697	9.85336	19.0904	21.9902	15.3485	5.57899	5.65561	6.18946	9.08061	10.6029	10.6552	21.5559	22.0319	21.4137	5.19963	5.24924	3.73097	8.82928	6.81585	6.01594	10.4913	13.8607	16.5667
PGSC0003DMG402020957	0.953113	0.632397	0.74242	0.40785	0.480879	0.326023	-0.36625	-0.646959	-0.670487	-0.420457	-0.438107	-0.0196778	0.557629	0.223061	0.501721	0.154354	0.374676	0.764576	2.27853	1.75272	0.6984	0.210103	0.216904	0.145763	0.068936	0.118086	0.26461	1.68484	1.49696	1.56566	0.279857	0.321292	0.300561	0.257346	0.636647	0.418201	1.53243	1.47282	1.83872	0.159335	0.077413	0.105641	0.335619	0.170816	0.464445	1.0793	1.47663	1.04418
PGSC0003DMG402020908	0.742449	0.523293	0.284451	0.744319	0.411638	0.514113	0.152358	-0.393082	-0.444749	-0.22988	-0.619774	0.237076	7.65609	5.16138	4.00198	17.447	15.5956	17.3971	27.379	30.0645	33.0286	13.4692	15.495	8.81127	16.7431	21.0005	20.9528	28.047	40.0116	29.5824	11.6654	6.41773	5.92632	35.4645	29.9652	30.6916	46.4234	26.8981	38.6366	12.1451	10.3766	10.0565	25.392	26.3718	27.4069	22.8946	36.0427	33.1321
PGSC0003DMG402020784	0.341388	-0.00104768	0.153543	0.256965	0.952195	0.656342	0.0250809	-0.138856	-0.190852	-0.312302	-0.299622	0.196459	0.710458	0.451714	1.08242	0.059118	0.159248	0.226715	4.28114	0.507192	0.153145	0.265009	0.934233	0.089134	0.239783	0.401453	0.117175	0.12203	2.39502	0.131583	0.508473	0.58294	0.095565	0.387695	0.078608	0.656092	0.437672	0.622158	0.537157	3.12743	1.0572	1.51997	1.78937	1.39538	3.31254	18.6132	23.3005	7.23952
PGSC0003DMG402020473	0.471426	0.791148	0.475996	0.174059	0.182665	0.164045	-0.165865	-0.47151	-0.637224	0.346704	-0.397002	-0.294662	0.987964	0.673268	0.854348	2.49867	3.58173	3.80115	2.47561	2.95932	2.10656	1.29108	0.530714	1.21186	2.00266	1.73864	2.31981	4.06864	1.54104	1.89963	0.824949	0.551577	1.23237	1.67148	0.897195	1.62157	1.68596	3.19711	1.23571	1.23968	0.134566	0.477345	2.03842	1.057	1.46975	2.79368	1.71029	1.49791
PGSC0003DMG402020445	0.646696	0.737423	0.88531	0.0682536	0.178025	-0.020964	-0.478792	-0.741073	-0.655743	0.0341654	-0.0611293	-0.514641	2.05007	1.24478	1.1753	1.67088	2.19424	1.64606	3.00343	1.40213	1.49021	0.998978	0.477294	0.494117	0.642031	0.783002	0.604779	2.20007	1.70429	1.77567	0.438364	1.0877	0.955802	1.27469	1.63985	1.47956	1.37573	1.82786	1.93587	0.561843	0.763771	0.571019	0.909472	0.955295	0.54263	1.59791	1.16642	1.36225
PGSC0003DMG402020367	0.386398	-0.195061	-0.0642192	0.666292	0.509526	0.585738	0.253951	-0.144652	0.183949	-0.530027	-0.0820975	0.358933	9.70381	12.2721	10.9737	5.98813	6.03136	6.61615	5.2373	13.0848	11.8138	5.92286	8.27341	7.52458	4.60447	8.11758	9.51322	11.0887	10.3886	13.5145	17.3377	13.3389	13.0076	15.0934	10.0556	14.4975	16.7509	17.384	17.2301	14.4613	10.5831	10.4875	12.8086	13.5037	18.4239	22.003	18.8442	19.1054
PGSC0003DMG402020329	0.862209	0.702476	0.875076	0.231103	0.360274	0.129392	-0.408066	-0.626658	-0.651996	-0.280755	-0.330688	-0.149409	6.68475	2.60357	3.21762	3.98947	5.77732	6.18657	24.5055	10.4883	7.89722	1.29872	1.81803	1.03553	1.23228	1.863	2.77938	10.8718	10.7837	7.30017	2.90686	2.74625	2.13791	2.57422	4.57031	4.03744	8.86572	10.463	10.0393	1.69361	2.19857	1.19915	3.15122	2.20905	2.96823	7.15476	7.72363	7.81595
PGSC0003DMG402020303	0.438183	0.553336	0.734941	0.143124	-0.00733029	-0.0132758	-0.172316	-0.409261	-0.284608	0.116073	0.0695779	-0.406153	1.27485	0.790393	0.808074	0.681419	1.21313	1.47925	1.4688	1.10454	0.699423	0.33335	0.967299	0.346543	0.424518	0.36779	0.581822	1.10865	0.827683	1.21105	0.792638	0.492437	0.464277	0.419664	0.940955	1.55867	1.01119	1.17717	0.922829	0.644523	0.581939	0.352243	1.00076	0.413807	0.943034	0.526051	0.664211	1.00827
PGSC0003DMG402020263	-0.508361	-0.648128	-0.217081	-0.0921163	-0.246656	-0.149393	0.334501	0.49739	0.837922	-0.0850527	0.609636	0.131011	2.40762	1.19532	1.55253	0.523653	0.701166	0.941411	0.860019	0.437916	0.179798	1.22832	1.52529	0.956123	0.519173	0.475803	0.888204	0.584998	0.561038	0.290954	2.29818	1.96779	1.73183	1.12608	1.19469	1.34872	1.06709	0.814109	0.67893	2.65548	1.33654	1.2077	1.44456	1.18742	2.388	1.04162	0.766959	0.79299
PGSC0003DMG402020176	0.011115	-0.0522698	0.180034	-0.247396	-0.0175164	-0.170902	-0.269941	-0.196547	-0.0369082	-0.119901	0.291171	-0.24202	0.193438	0	17.5082	0	0.565617	0.718348	1.93223	7.73142	0.384838	1.00274	0	0	0.159967	0	0.183406	2.18967	3.18361	0.253566	0	11.4311	0.421193	0	0	0.92849	0.336975	0.11055	0.417755	0	0.336704	0.653429	0	0	0.903459	2.79777	0.45281	0
PGSC0003DMG402020132	-0.5062	0.274461	-0.09193	-0.241578	-0.393363	-0.334779	0.142697	0.059882	-0.0175644	0.961786	0.162663	-0.433885	172.06	151.074	155.957	548.173	591.978	801.493	15.2302	26.1805	33.4544	159.363	121.49	89.722	651.835	492.517	413.872	18.9777	20.9242	13.5262	144.948	123.431	112.604	223.583	393.19	222.099	28.5156	22.926	36.892	101.101	110.256	90.88	219.467	217.353	220.024	5.64396	15.0958	13.0248
PGSC0003DMG402020055	-0.365478	-0.494097	-0.454638	-0.0479707	-0.0474044	0.0119602	0.298471	0.547036	0.450677	-0.116405	0.021598	0.427725	1.46809	1.64022	1.79888	1.01357	1.24009	1.14108	1.54077	1.44095	1.41821	0.982542	1.19892	3.85925	2.04828	2.20656	3.05032	1.2453	1.5654	1.06931	1.97141	1.86942	2.34342	1.95912	1.6956	1.89402	1.42118	1.67788	1.31951	3.57162	2.2511	2.19095	2.06983	2.04101	1.65227	2.0227	1.86831	1.52405
PGSC0003DMG402019948	0.705754	0.587278	0.892593	0.0669412	0.432042	0.148149	-0.417266	-0.533942	-0.571783	-0.209427	-0.211015	-0.209721	0.379935	0.066484	0.25446	0.220058	0.351931	0.311429	1.27638	0.407666	0.150357	0.041835	0.240533	0.033195	0.075536	0.049111	0.061139	0.444527	0.393771	0.387179	0.122244	0.203585	0.062057	0	0.215853	0.28734	0.270339	0.305096	0.316597	0.129536	0	0.056957	0.102311	0	0.097811	0.51486	0.393577	0.469772
PGSC0003DMG402019771	0.568487	0.0742309	0.186498	0.32508	0.757244	0.792979	-0.0222057	-0.197706	-0.350189	-0.498162	-0.487859	0.301595	1.28846	2.37409	1.94215	0.289024	1.02336	0.899262	1.8937	2.01826	2.15799	0.657114	2.6144	2.80499	0.936128	1.43396	1.36913	4.32362	5.96958	7.038	0.7312	1.51393	0.59434	0.926255	0.877456	1.16044	1.75105	2.48481	1.22206	1.36066	1.51193	0.454449	2.33041	2.47118	2.54637	7.22423	5.97155	3.42893
PGSC0003DMG402019696	0.00750374	-0.475666	-0.262073	-0.0257598	0.251834	0.415129	0.204363	0.45009	0.20818	-0.602815	-0.266961	0.527867	45.9274	48.0885	45.3648	23.8279	19.3085	18.6132	43.7578	56.0797	59.3152	53.871	58.5314	63.4853	30.5621	31.7632	27.3905	48.309	43.6309	64.8802	33.4553	39.6121	33.06	32.0353	23.555	33.7337	25.7385	31.923	29.8744	52.4891	56.207	80.2364	71.6055	51.2101	54.5079	68.0938	44.3296	44.9647
PGSC0003DMG402019668	0.689481	0.610357	0.874685	0.0897116	0.528416	0.242402	-0.39314	-0.584507	-0.616045	-0.127045	-0.223132	-0.275984	2.19621	0.610378	1.57601	1.43554	1.21527	2.84597	5.60236	1.88699	0.647779	0.621585	0.386179	0.243639	0.451742	0.436122	0.727592	2.45069	2.32555	3.26787	0.348377	0.74952	0.295578	0.495089	1.56578	1.63685	1.3656	1.23532	2.09866	0.592628	0.662209	0.215518	0.602326	0.646685	0.384126	2.59194	3.72973	1.22005
PGSC0003DMG402019602	0.727687	0.627235	0.914812	0.126499	0.281901	0.037961	-0.397306	-0.547575	-0.551128	-0.204845	-0.200124	-0.186445	1.96409	0.598338	1.04702	0.779196	1.17356	1.95166	7.73186	2.26488	0.588822	0.395	0.193911	0	0.119143	0.198039	0.429186	2.55921	3.26332	1.14135	0.558792	0.404736	0.344408	0.369899	1.07475	1.37836	2.34727	2.03276	2.47377	0.267917	0.126415	0.299131	0.317672	0.147411	0.413844	2.45951	1.11053	1.198
PGSC0003DMG402019589	-0.479313	0.112176	-0.110583	-0.386516	-0.359991	-0.441607	0.00414984	0.198784	0.127492	0.668809	0.230256	-0.334558	0.922689	0	0.373281	2.35885	1.09668	3.36736	0.639801	0.748965	0.288507	1.03739	0.939224	1.67731	0.952863	0.379044	2.35407	0	0	0	1.37822	1.30491	0.817289	1.6952	0.407815	0.493357	0.42592	0	0.337603	0.721017	0.612574	1.33291	0.832896	0.457179	0.388883	0	0.43704	0
PGSC0003DMG402019533	-0.447893	-0.551479	-0.516172	-0.0494157	-0.180961	0.0701312	0.501993	0.926901	0.557954	-0.101088	-0.149036	0.58299	0.534622	0.613756	0.414824	0	0	0.235695	0	0	0.03218	9.47645	25.5349	16.9889	2.53071	4.2763	6.3209	0	0	0.065832	1.14435	0.771434	1.30338	0.201047	0.183778	0.171022	0.333494	0.02765	0.512923	17.2619	7.56869	7.55639	8.15404	7.92499	14.0753	0.341648	0	0
PGSC0003DMG402019442	0.568372	0.443542	0.757956	0.220155	0.126886	-0.078072	-0.341632	-0.542616	-0.294329	-0.145461	0.114217	-0.311447	1.45213	0.686617	1.135	1.08347	0.941967	0.836359	2.01092	0.828211	0.420148	0.548134	0.488043	0.296837	0.348026	0.39434	0.400823	0.969913	0.947613	0.66982	1.06189	0.988645	0.810964	0.645046	0.627307	0.598558	1.01004	2.04109	1.52208	0.538182	0.644111	0.347939	0.377761	0.602677	0.969783	0.900617	0.755983	1.1429
PGSC0003DMG402019427	-0.223414	-0.0841126	-0.254502	0.417548	-0.0397704	0.349862	0.819989	0.514507	0.331794	0.293589	-0.281529	0.376935	2.70278	3.87582	6.10637	6.98143	5.32483	5.27438	5.14551	2.97893	3.46562	4.81811	7.47021	4.46831	6.99992	8.91141	13.411	3.64778	4.05281	2.64533	3.90314	3.66066	2.23435	5.10355	5.38122	4.98568	4.20096	5.52339	5.08856	4.12507	4.17082	4.50571	15.3873	14.5333	13.887	4.26778	6.50578	3.84309
PGSC0003DMG402019261	0.691516	0.454596	0.694392	0.291479	0.45003	0.286372	-0.302561	-0.551675	-0.474906	-0.257617	-0.116727	-0.247345	6.91432	2.87126	4.42045	3.6908	2.70505	3.84829	5.00415	4.52613	2.58334	1.94497	2.64061	3.1336	0.973332	2.12066	2.62627	4.59325	5.35563	5.11367	1.7515	2.09447	2.61586	2.92075	4.28821	3.28958	5.29593	5.47532	4.7154	2.43315	2.15199	1.42874	2.80219	2.30959	3.20121	3.75749	6.05933	5.31957
PGSC0003DMG402019239	0.302147	-0.0235674	0.287702	0.251138	0.406764	0.246437	-0.100273	-0.258154	-0.00963465	-0.334819	0.122799	-0.0420263	1.53762	0.461113	0.438927	0.301204	0.185329	0.510588	0.752405	0.636199	0.632818	0.379646	0.838854	0.389295	0.159063	0.174219	0.609106	0.547013	0.631628	0.724813	0.565528	0.492842	0.739784	1.35255	1.28869	1.17403	1.07668	0.884661	0.641347	0.998579	0.416128	0.25434	0.300295	0.29694	0.353185	1.81175	0.956637	0.997219
PGSC0003DMG402019213	0.455216	0.579437	0.805514	0.0331788	0.0621419	-0.0822631	-0.271946	-0.427537	-0.421519	0.118018	-0.0323406	-0.349291	3.76551	2.6122	4.73947	4.18861	3.52503	3.47116	8.99661	3.13057	1.03462	1.2116	1.67303	0.786147	1.47584	1.08488	6.66434	4.04648	2.95141	3.30063	1.72721	1.57022	1.77231	1.65704	2.58203	3.12849	3.03287	4.47528	3.38274	1.82327	0.957823	0.750387	2.32751	2.0399	1.69945	2.94287	1.87752	2.40827
PGSC0003DMG402018962	0.912281	0.546203	0.61781	0.565479	0.455724	0.341374	-0.194104	-0.501694	-0.567129	-0.438225	-0.530391	0.18892	0.432697	0	0.383771	0.531734	0.468626	0.371276	9.87705	3.16617	2.34619	0	0.470859	0.632782	0.95916	0.819404	2.10659	6.16378	4.99312	2.87724	0.606343	0.597007	0.592896	1.35498	1.09462	1.18089	7.43054	6.19603	9.28625	0.247664	0.398718	0.356659	2.04556	1.19634	1.93341	3.43771	5.44723	4.59316
PGSC0003DMG402018797	0.394198	0.447973	0.436035	0.168828	-0.0936006	-0.175	-0.113102	-0.295804	-0.237641	-0.0630386	-0.0945863	-0.134788	0.077591	0.016372	0.103506	0.474062	0.182233	0.049847	1.31765	0.760712	0.966555	0	0	0.118327	0	0.326933	0	0	0.03635	0	0.236336	0.294167	0.274772	0	0.454041	0.461725	0.033786	1.36443	0.259478	0	0	0	0.665027	0	0.256762	0	0	0.029161
PGSC0003DMG402018787	0.425155	0.438602	0.580628	-0.024084	-0.123442	-0.186068	-0.227121	-0.338412	-0.266874	-0.183832	-0.0339407	-0.22739	10.1789	15.3948	9.14299	9.84951	10.7666	9.97007	26.3308	23.1084	16.4657	11.012	8.34096	8.03511	8.26107	7.18302	5.4971	18.297	13.7439	10.6327	9.7922	9.98883	9.48746	10.3363	11.7902	18.8008	9.36224	14.2264	10.3429	6.97368	9.05039	11.795	11.13	12.2706	11.5541	6.93981	6.60856	6.06044
PGSC0003DMG402018777	0.872698	0.388444	0.336054	0.511286	0.73048	0.686838	-0.20292	-0.513811	-0.624446	-0.524049	-0.632179	0.235918	12.4935	9.62897	6.88567	23.1984	23.0216	39.7324	156.426	196.581	203.764	23.5189	25.7089	55.5902	29.2885	40.4992	40.4513	317.506	260.916	407.334	16.8456	17.9094	20.5549	32.3568	35.3496	29.8718	271.209	236.924	203.006	33.0225	16.7307	11.657	49.3736	58.6897	87.5608	324.593	368.896	398.612
PGSC0003DMG402018646	-0.435367	-0.310782	-0.323756	0.356708	-0.247723	0.11636	0.782087	0.415273	0.662335	0.268808	0.235291	0.148669	1.05927	2.28561	2.55472	1.55721	2.20247	2.04663	0	0.623391	0.785159	1.22107	1.95314	0.674717	1.71602	2.07845	1.39003	0.577712	0	0.350544	2.22845	2.14398	1.32095	5.21552	3.74704	5.25891	3.03811	0.743917	0.870922	2.06542	1.90296	2.09822	4.70157	5.75725	5.80897	1.24534	1.2542	0.930344
PGSC0003DMG402018530	-0.54209	-0.515862	-0.41749	-0.19538	-0.207317	-0.06389	0.404685	0.815944	0.626044	0.028828	0.144033	0.293635	15.4129	13.7225	8.13161	10.0628	11.0367	14.7586	7.93447	12.0926	9.76043	13.54	29.0447	31.1483	9.61068	10.4547	11.8567	9.27676	5.58789	7.884	14.3209	11.453	11.3694	15.3159	9.18674	16.6638	8.0163	7.17329	5.84044	27.3796	11.602	14.3634	16.4654	14.3652	19.6807	10.2252	12.263	5.46235
PGSC0003DMG402018475	0.478354	0.163485	0.182556	0.570821	0.0796402	0.110973	0.0250079	-0.0820356	-0.110686	-0.310594	-0.298324	0.33956	0.305881	0.314534	0.545125	0.883111	0.77763	0.700169	3.40198	1.65832	0.415102	0.505427	2.71678	2.31953	1.69869	1.97693	1.57536	1.41297	1.71194	2.08349	2.04427	2.3297	1.36221	1.75083	1.25754	1.45349	5.01172	6.63972	9.34539	3.84427	2.4135	0.893619	2.27759	1.48578	1.5412	1.91868	2.24794	1.51418
PGSC0003DMG402018402	0.612001	0.687853	0.8983	0.0729999	0.159608	-0.00255981	-0.412683	-0.590671	-0.549927	0.060444	-0.0520523	-0.401755	1.87183	1.04266	1.44818	1.30662	1.09795	2.94565	3.18498	1.47388	0.653806	0.335107	0.564615	0.271954	0.419759	0.413741	0.318658	2.04413	1.55834	1.57154	1.01234	0.54173	0.306103	0.276912	1.14613	0.786402	1.59838	1.28541	2.13009	0.614938	0.362483	0.398245	0.950405	0.365411	0.703561	1.44621	0.794229	1.19158
PGSC0003DMG402018368	-0.283457	-0.0320624	0.284346	-0.365279	-0.308288	-0.396399	-0.138161	-0.0237799	0.241667	0.273126	0.632992	-0.526247	2.56115	0.839187	0.820499	1.15935	0.873115	0.677289	0.567488	0.65896	0	0.112895	0.370044	0.253973	0.153911	0.462062	0	0.39997	0.516794	0.110856	0.886468	0.437036	0.358929	0.583507	0.347595	0.513771	0.162136	0.464391	0.244073	0.718911	0.591398	0.634698	0.417611	0.191699	0.844834	0.108655	0.132554	0.163752
PGSC0003DMG402018318	0.711914	0.577212	0.875109	0.164145	0.444042	0.205562	-0.422772	-0.645083	-0.587303	-0.160727	-0.120062	-0.317309	2.80716	0.964773	1.94933	1.10484	1.23029	2.25544	3.72681	1.65952	0.432246	0.688677	0.544488	0.233206	0.243901	0.612381	0.721453	3.03838	1.47042	2.04746	0.986545	0.448549	0.447769	0.38751	1.35264	1.18849	1.97467	2.19103	2.06909	0.290335	0.577319	0.079037	1.0443	0.465985	0.427216	2.33127	2.32147	2.05174
PGSC0003DMG402018164	0.955608	0.586669	0.680149	0.552893	0.456883	0.363087	-0.260375	-0.62731	-0.583768	-0.424035	-0.429855	0.0565536	7.67266	7.81577	8.27045	7.09014	8.33052	10.2554	30.1487	15.1956	13.2571	2.73335	3.99611	3.25083	2.91459	4.5993	6.80176	21.1456	24.5233	18.4677	8.18076	7.5114	7.65078	9.00015	8.41245	7.80891	24.6259	25.8083	28.3949	6.63805	4.91369	4.03189	6.38974	7.79594	13.4839	16.9394	17.5108	22.6512
PGSC0003DMG402017934	-0.503364	-0.575481	-0.565375	0.173447	-0.208267	0.210598	0.805907	0.941273	0.732641	-0.00272444	-0.0984977	0.625305	1.88156	1.79307	1.54343	1.01604	1.31013	1.34251	0.208054	0.260099	0.435187	6.13488	12.8188	14.1639	3.66982	4.95546	7.09513	0.264	0.37979	0.459512	2.76237	3.5001	2.64174	4.96222	4.21413	3.19388	1.58468	0.550761	0.436983	17.2202	8.62875	6.27093	13.9845	16.7375	17.6032	2.14066	0.414015	1.2255
PGSC0003DMG402017804	0.361765	0.724539	0.867307	-0.047472	0.0346582	-0.187159	-0.319736	-0.572135	-0.470483	0.380631	0.129001	-0.66347	3.40354	2.57827	3.25025	3.72775	3.88839	4.06333	5.33014	1.74545	1.49705	0.986313	0.678775	0.283623	1.18049	1.43785	2.15037	3.21188	3.10389	1.0018	1.01956	1.44837	1.17444	1.72909	2.65675	2.42228	1.43231	3.12109	2.86634	0.765555	0.968598	0.800745	2.04628	1.41615	1.69639	1.77731	2.16412	1.52809
PGSC0003DMG402017675	0.948248	0.564311	0.627431	0.555806	0.534532	0.395004	-0.284208	-0.648409	-0.598034	-0.430866	-0.431372	0.0487059	3.33058	2.55109	2.61398	2.85867	2.96465	3.62248	9.89136	5.55525	5.22745	0.629735	1.55011	0.952385	1.00112	1.44335	3.33222	8.9984	9.19845	6.29328	3.17451	3.4625	2.62278	3.09678	3.48078	3.03164	9.79545	10.4565	10.6877	2.52483	1.83029	1.0545	1.75003	2.84317	4.10889	6.90839	8.60217	9.67338
PGSC0003DMG402017464	0.358025	-0.102182	0.0913695	0.590292	0.241818	0.373675	0.293867	-0.0737006	0.147605	-0.431772	-0.110757	0.345078	0	0.871645	0.576384	0	0	0	0.735139	0	0.32208	0.109181	0.46465	0.386609	0	0.579721	0.417176	0.602217	0.92053	0.635287	0.76003	0.56946	0.717958	0.632218	0.439498	0.948432	0.942578	0.742407	1.24039	0	0	0.62449	0.579511	1.08243	1.04705	0.566235	0.948061	0.403605
PGSC0003DMG402017416	0.953696	0.65331	0.7158	0.443812	0.538452	0.410119	-0.347093	-0.679109	-0.713693	-0.367655	-0.473459	-0.0354871	2.07239	0.682779	1.38457	1.4028	1.78221	2.09294	4.62259	3.28532	2.34667	0.720178	0.585046	0.3577	0.872047	0.543929	0.713511	5.11648	4.06669	3.29576	0.848509	0.961731	0.369256	1.02588	1.34867	1.29317	3.72971	3.98665	4.38401	0.586472	0.820308	0.47129	1.34844	0.950417	1.3434	3.92414	3.31569	3.58113
PGSC0003DMG402017090	-0.885023	-0.564457	-0.385779	-0.630567	-0.588964	-0.646293	-0.00526902	0.376553	0.652238	0.368509	0.827803	-0.309521	3017.46	2663.49	2610.72	1909.07	1874.1	1773.32	5.8873	66.5768	132.215	2471.13	2102.8	2129.45	1510.98	1748.43	1799.35	5.78557	0.908618	3.06874	3748.51	2884.29	2848.35	1965.07	2179.58	2194.07	63.4689	97.372	14.0353	1889.76	2473.29	1476.61	917.215	1051.94	909.431	19.3036	17.7621	2.60439
PGSC0003DMG402017024	0.459996	0.312874	0.841114	-0.0800053	0.146269	-0.13304	-0.461547	-0.530704	-0.272687	-0.250692	0.282907	-0.424953	2.72492	1.86912	2.71081	1.09597	1.01285	1.58697	3.66117	1.87671	1.03824	0.916384	1.35694	0.548127	0.563803	0.517214	0.868441	2.16274	2.02956	1.46322	1.27978	1.4578	1.35599	1.41597	1.71577	2.28593	1.48738	1.84474	1.86424	0.766139	1.51781	0.758237	0.90257	0.721328	0.903881	2.09576	1.2593	1.21286
PGSC0003DMG402016979	0.746184	0.487367	0.668766	0.467834	0.131106	0.114979	-0.224313	-0.58231	-0.381375	-0.297053	-0.123514	-0.0781228	1.03175	1.15069	2.02025	1.06319	1.14218	1.26418	2.56946	1.86568	1.19939	0.43549	0.622965	0.463956	0.596502	0.602287	0.83062	2.20939	1.506	1.76332	1.07042	1.61195	1.28129	0.969166	1.51912	1.48375	2.44588	2.17239	3.19547	0.976736	0.865029	0.858082	1.17256	1.33926	1.41362	1.53441	0.955756	1.58861
PGSC0003DMG402016926	0.829352	0.689316	0.801065	0.311883	0.427427	0.192666	-0.395074	-0.747108	-0.641406	-0.198039	-0.244229	-0.193328	2.24087	1.77569	1.75969	2.75052	2.33552	2.65515	5.71573	3.43679	3.08359	0.910409	0.898492	0.438277	1.02782	2.0193	1.61335	2.42042	3.06348	3.39074	1.91322	1.61815	2.74885	1.36772	2.45086	2.69017	3.50731	2.90939	4.31088	1.39007	1.42019	1.13721	1.96171	1.10349	1.77796	3.78573	3.2535	2.93271
PGSC0003DMG402016693	0.597544	0.611124	0.777392	0.24513	0.323888	0.0571461	-0.336996	-0.585455	-0.480532	0.0556507	-0.0462929	-0.369324	2.58931	2.53351	2.09835	2.7969	1.76044	4.51721	4.07717	1.80478	1.23399	0.917424	0.884749	1.04483	0.883731	0.957487	1.31259	2.48854	1.73643	1.9038	1.36992	1.75009	1.66982	1.29532	1.49977	1.47011	2.81319	3.8241	4.24803	1.16178	1.38459	1.31628	1.06279	1.4924	1.92887	2.85959	3.32865	1.98178
PGSC0003DMG402016617	0.802562	0.296597	0.176029	0.76836	0.635903	0.752279	0.109859	-0.296791	-0.439092	-0.486878	-0.716765	0.445141	3.2793	2.18869	3.84984	2.67949	3.73776	3.84191	5.61977	8.19766	8.83001	3.55335	5.95435	3.9509	4.71356	5.93347	6.00814	9.65682	8.12287	12.8905	2.60104	3.03967	3.21335	5.31136	4.74301	3.19884	13.0047	12.3491	11.345	4.872	4.68924	4.41841	6.97087	7.80165	9.50909	12.0796	12.277	11.8339
PGSC0003DMG402016449	-0.588634	-0.63871	-0.535029	0.0773985	-0.120439	0.0736232	0.589534	0.503194	0.804796	0.0501013	0.3945	0.223194	2.3764	1.97941	1.67633	1.49211	0.59877	0.94227	0.10314	0.39727	0.540387	1.22322	2.46319	2.01159	1.94213	2.00133	1.70232	0	0.509991	0.552744	4.93695	2.46264	2.77606	5.26408	2.15589	2.38388	0.885023	0.42815	0.059589	2.36172	2.38712	1.76495	2.83305	4.85534	3.29685	2.29687	1.80608	1.83893
PGSC0003DMG402016414	0.758136	0.566258	0.887446	0.162655	0.231937	0.0198854	-0.463111	-0.649151	-0.531343	-0.299307	-0.088824	-0.242787	2.1243	2.23994	3.16022	2.26281	2.09077	2.01051	6.70699	2.94002	1.74569	1.43301	1.16318	0.755304	0.782382	0.931588	0.756886	3.44987	3.41844	3.16037	1.70629	2.18661	1.96223	1.45668	1.8874	2.77961	3.16382	3.67973	4.07042	1.15838	1.30045	1.38562	1.73366	1.08807	1.23211	2.92261	2.05607	2.06782
PGSC0003DMG402016333	0.173406	0.0290693	-0.0219005	0.179927	0.106196	0.2343	0.270757	0.3807	-0.0724998	-0.247426	-0.617491	0.569141	2.20915	1.75395	2.83515	4.30457	3.84258	1.71844	8.46779	5.7853	4.43831	6.28748	6.93251	6.43066	5.58526	5.43135	6.63174	6.82953	4.93979	3.11728	2.15002	2.77471	2.94221	3.52235	3.19347	4.81234	4.57486	4.3369	4.55212	4.29323	7.30271	5.86055	6.54289	3.89536	7.22361	5.36503	3.63056	4.61295
PGSC0003DMG402016309	-0.321174	0.462141	0.032093	-0.139888	-0.278705	-0.224611	0.111268	-0.0540013	-0.181608	0.969006	0.0170864	-0.446466	5.62463	4.46251	4.97977	57.6191	62.1122	70.3601	1.33123	1.96415	1.60544	4.04975	4.08903	2.15625	44.6654	36.9395	35.2977	2.18641	3.64657	1.73915	3.23984	2.92667	2.07496	14.4225	25.909	10.9745	3.73534	1.95495	4.83681	3.2832	2.4254	2.47286	17.267	17.8195	16.4708	0.801804	1.96446	4.14976
PGSC0003DMG402016146	0.160782	0.0816014	-0.00639414	0.0739567	0.286919	0.0474643	-0.144163	-0.168297	-0.17864	-0.12441	-0.0942003	-0.0519368	0.203562	0.178074	3.8648	2.13372	0.950119	0.389239	0.353565	0.288765	5.4611	1.11877	1.75993	3.48498	0.457797	2.91977	1.09077	6.583	0.105064	0.077377	0.555762	3.70264	0.36869	5.0947	4.73301	0.864197	0.09777	0.692395	7.00663	3.08818	0.076535	0.126344	0.203087	0.182092	0.100412	0.353051	9.29278	0.377629
PGSC0003DMG402016112	-0.61341	-0.656645	-0.591161	-0.144642	-0.280365	-0.0286629	0.526749	0.976009	0.665997	-0.0297519	-0.00699243	0.516942	27.5474	36.1982	30.3845	17.2363	12.2482	13.9439	7.0556	2.68646	3.95076	68.5854	152.81	131.866	44.3507	43.8908	57.2145	3.66803	4.62371	3.68999	23.9527	33.8914	19.6991	30.0405	23.1767	25.8179	4.99938	8.31492	8.04051	133.977	72.1937	91.624	81.3281	84.0446	83.398	7.96046	5.867	7.05326
PGSC0003DMG402015935	0.861892	0.7631	0.754683	0.419373	0.251202	0.0610686	-0.365956	-0.684177	-0.655454	-0.156345	-0.336482	-0.158448	6.86119	5.47683	6.02001	13.0698	11.8003	18.6254	37.2281	17.3439	15.6882	2.51913	3.00835	3.1798	5.70737	5.48765	7.90764	18.2962	22.5023	12.7255	6.73438	8.12174	7.09715	9.05148	11.863	10.9906	28.3666	29.3351	34.6161	3.2974	3.46616	1.81666	3.51164	4.59782	7.9044	8.65337	16.9587	17.1491
PGSC0003DMG402015928	-0.254647	0.560296	0.185013	-0.227739	-0.3123	-0.324456	-0.0241136	-0.13522	-0.257745	0.960605	0.071216	-0.562572	21.1065	19.4944	22.3991	60.3695	60.8898	67.8242	23.1204	23.2493	17.1484	20.6902	16.1505	21.316	39.0235	33.8739	41.2848	20.5648	17.6336	15.7261	14.7417	15.8639	19.5846	21.6725	33.8441	26.5871	19.7185	18.5362	18.1879	17.4878	15.8149	13.4071	25.7552	22.732	22.6192	13.0254	15.599	13.2909
PGSC0003DMG402015689	-0.227848	0.0421147	-0.262128	0.503699	0.0187987	0.423582	0.813921	0.349542	0.269908	0.471788	-0.239943	0.224266	163.891	165.911	111.737	623.843	693.306	594.651	58.2315	233.81	195.246	200.961	203.7	389.939	621.731	567.07	554.193	153.382	120.522	192.594	178.407	160.076	226.056	620.98	568.398	572.07	326.343	409.604	302.878	416.82	218.225	309.091	1172.71	964.971	978.284	656.43	368.715	458.556
PGSC0003DMG402015682	0.874265	0.730191	0.898645	0.249336	0.446891	0.210674	-0.438718	-0.715591	-0.700199	-0.228157	-0.293515	-0.24048	0.716338	0.329545	0.692606	0.812472	0.787306	0.804351	2.46362	1.20273	0.455574	0.097134	0.107906	0	0.105062	0.112396	0.139557	1.37552	1.51114	0.98289	0.354236	0.167814	0.301925	0.348341	0.454758	0.539038	1.03775	1.23031	1.27758	0.073201	0.158429	0.025554	0.329178	0.240775	0.239994	1.06189	1.10602	1.08951
PGSC0003DMG402015537	0.36374	0.116403	0.185827	0.341311	0.411446	0.555953	0.147221	-0.113776	-0.139351	-0.225222	-0.326229	0.241941	0	0.024366	0	0	0.026242	0.067668	0.074652	0.030671	0	0	0	0	0	0	0.039744	1.19939	0.326129	0.144306	0	0	0	0.033152	0.0549	0.056965	0.068149	0.066338	0.019133	0.027287	0	0	0	0.048633	0.798005	1.05966	0.083338	0.088085
PGSC0003DMG402015339	0.0305846	0.595527	0.268658	0.0575589	-0.26713	-0.277536	-0.00264163	-0.0984474	-0.309916	0.655574	-0.169185	-0.24431	0.60541	0.778989	0.504368	2.96495	2.70424	3.67278	2.44809	1.87058	0.467949	0.627716	0.317536	2.95319	2.71349	1.90273	2.33078	0.757706	0.622847	0.323562	0.866324	0.707817	0.255377	1.08166	1.70505	1.29729	2.03678	1.68851	2.93197	0.727425	0.932847	0.603712	1.43266	1.18672	1.12213	0.550366	0.504572	0.473499
PGSC0003DMG402015329	0.534227	0.688943	0.912425	-0.0962242	0.151477	-0.097138	-0.441938	-0.529427	-0.548634	0.0861396	-0.0356083	-0.456015	0.835843	1.30937	1.06741	1.29479	1.2127	1.67054	3.29332	1.24443	0.156912	0	0.15858	0.057243	0.178422	0.080449	0	1.72578	1.29859	0.667949	0.161374	0.139574	0.244136	0.171313	0.398001	0.397769	0.436213	0.542914	1.41575	0.489024	0.116811	0.061704	0.24595	0.404324	0.245325	0.61748	0.776039	0.351009
PGSC0003DMG402015202	0.938097	0.605134	0.732796	0.403948	0.523111	0.318059	-0.367062	-0.69156	-0.63835	-0.418996	-0.368528	-0.0543989	2.59362	2.00806	2.75701	2.19029	2.47583	1.89741	6.52881	4.48649	3.34169	0.823109	0.944931	1.37987	1.22904	1.39748	2.31855	4.57478	4.64494	3.83795	2.22265	2.39151	2.17828	1.65042	2.1491	2.19805	4.12871	4.27113	5.49955	1.43884	1.35224	1.34266	1.22216	2.40379	2.52565	3.63996	4.73787	4.65697
PGSC0003DMG402015022	0.750846	0.296353	0.382208	0.371841	0.929229	0.699016	-0.222357	-0.464421	-0.557462	-0.486986	-0.520132	0.177368	0	0	0	0	0	0	0.953649	0.450647	0.359694	0	0	0	0	0	0	1.33229	0.86629	1.14987	0	0	0	0	0	0	0.805486	0.683878	0.418369	0.022197	0	0	0.143428	0	0	2.08192	2.60543	1.3421
PGSC0003DMG402015009	0.606243	0.720088	0.857	-0.00683378	0.217344	-0.0430159	-0.469449	-0.565914	-0.625744	0.0770768	-0.171811	-0.359982	0.3653	0.466606	0.59253	0.790082	0.871068	0.644821	1.30607	0.580052	0.34962	0.331628	0.365677	0.263624	0.310585	0.324106	0.482231	0.691982	0.706486	0.624242	0.424543	0.330993	0.229842	0.265665	0.302027	0.518436	0.523675	0.630663	0.738539	0.361272	0.358947	0.387472	0.089701	0.290731	0.418958	0.678989	0.48108	0.417667
PGSC0003DMG402014923	0.382805	0.457859	0.85711	-0.176463	0.101268	-0.120128	-0.374338	-0.343217	-0.342497	0.00317236	0.087884	-0.374107	0.738676	0.387789	0.432908	0.403262	0.433256	0.580393	1.27709	0.397046	0.122231	0.13952	0.404426	0.224194	0.130154	0.059754	0.256736	0.537213	0.503427	0.366192	0.192298	0.276657	0.130373	0.073945	0.54246	0.409393	0.335778	0.304347	0.238151	0.30037	0.391119	0.110379	0.260364	0.155191	0.191499	0.345232	0.223682	0.486667
PGSC0003DMG402014844	-0.581421	0.135238	-0.113678	-0.395839	-0.429482	-0.430024	0.0355968	0.0630477	0.0867013	0.859818	0.366285	-0.529796	1.35127	3.32245	1.18689	3.79867	6.17783	4.38173	0.012759	0.182265	0.146279	0.938938	0.798138	1.37119	2.0162	3.67922	1.33216	0.083447	0.199488	0.178846	1.24732	1.59735	1.53373	2.76242	1.78319	1.25435	0.022964	0.251103	0.23867	0.710531	1.21189	2.12884	2.17824	1.3184	0.852447	0	0.27567	0.194216
PGSC0003DMG402014825	0.706062	0.576948	0.914897	0.101793	0.282768	0.0321839	-0.490551	-0.667538	-0.529665	-0.216753	-0.00540358	-0.357803	5.01845	2.47354	3.40721	3.69802	2.45482	2.42913	7.61668	4.1815	1.65	0.843335	1.24152	1.02413	0.779538	1.20274	0.736749	4.32172	4.94465	3.73841	2.31315	1.99634	1.68821	1.29648	2.82349	4.05339	3.29097	4.03905	5.10241	1.5755	0.792382	1.29591	1.1641	1.00329	1.22716	4.26312	3.02378	2.2974
PGSC0003DMG402014734	-0.527786	-0.130719	-0.211384	0.0851932	-0.42949	-0.278342	0.393543	0.161223	0.508705	0.573144	0.473915	-0.22437	1.85109	0.87507	1.18084	1.56541	2.15945	2.5984	0.489946	0.312485	0.607068	1.21127	1.0015	1.02159	1.67078	2.19769	1.92312	0.227608	0.40908	0.929529	2.87382	1.965	1.38006	3.19178	2.52848	3.17842	1.14779	1.44345	1.72643	1.48765	1.39378	1.00798	1.75994	1.67365	2.10487	0.920895	0.847107	0.412681
PGSC0003DMG402014608	-0.300074	0.0520334	0.297117	-0.453472	-0.259957	-0.355457	-0.199829	-0.0588218	0.0720572	0.381197	0.573531	-0.632882	8.87736	7.25697	3.05297	5.79346	1.77627	5.30612	1.54383	2.92011	0.903377	1.5685	3.13187	1.80163	0.899652	0.709024	1.04511	1.29176	1.08988	1.79836	1.47139	1.14592	0.939185	0.753209	3.60794	3.40688	0.56674	0.732752	0.88663	1.14754	1.10047	1.22206	2.99414	0.772067	1.14987	1.07092	1.07689	0.633313
PGSC0003DMG402014605	-0.739879	-0.84251	-0.594612	-0.411502	-0.301345	-0.255726	0.225186	0.801435	0.741126	-0.112581	0.389469	0.287276	5.55439	4.06716	3.83493	0.64908	1.13297	1.20249	0.197535	0.50686	1.4658	5.95996	7.5613	7.09101	1.84225	3.35648	3.55098	0.446142	0.25983	0.660252	4.74462	3.61951	4.1008	3.00241	2.51999	2.61492	1.211	0.748879	0.780408	7.95395	4.92248	5.18122	3.33192	3.17933	2.74037	2.14053	1.76459	1.20226
PGSC0003DMG402014333	0.734377	0.628278	0.839596	0.270335	0.252577	0.0535532	-0.376004	-0.600651	-0.542083	-0.175008	-0.165465	-0.25843	2.27713	2.62989	2.45318	1.64451	1.57566	3.76651	5.69979	3.75386	1.37657	1.28066	1.2887	1.03611	1.89551	1.00248	1.11614	3.42566	3.39974	2.87649	1.24853	1.51828	1.32941	1.36348	3.20254	3.0798	2.73715	4.75001	4.89446	1.78533	1.3586	1.63979	1.18351	0.850677	1.86146	3.14548	2.7491	1.70119
PGSC0003DMG402014186	-0.640959	-0.845129	-0.576689	-0.166942	-0.264075	-0.09387	0.389495	0.713774	0.875029	-0.159407	0.44677	0.33314	11.0155	12.0515	11.2278	4.2433	4.15904	4.24573	1.20866	3.30153	3.84876	7.16356	13.5765	11.0647	4.21618	7.42938	8.92536	5.41447	4.16997	5.59418	15.3406	12.8102	10.4061	10.3279	6.2666	6.67055	5.28506	4.10159	5.01277	20.2893	12.1797	13.4922	8.5699	11.5107	14.3709	6.37848	5.77291	6.85023
PGSC0003DMG402014048	0.845069	0.70177	0.853423	0.27286	0.406317	0.207199	-0.391946	-0.638929	-0.66581	-0.215573	-0.341138	-0.13755	0.181851	0.193901	0.349045	0.535227	0.385848	0.357992	1.33504	0.635567	0.216212	0.112848	0.056689	0.062397	0.054739	0.09686	0.18318	0.665185	0.727912	0.5665	0.1931	0.108171	0.132207	0.112751	0.298318	0.230353	0.525798	0.508448	0.922434	0.120432	0.186158	0.025413	0.060515	0.123034	0.276197	0.727603	0.44688	0.406798
PGSC0003DMG402014044	0.680974	0.749907	0.900698	0.164542	0.145667	-0.0612783	-0.4006	-0.620096	-0.583479	0.00157029	-0.110506	-0.413524	0.649393	0.133464	0.610079	0.658192	0.731255	0.513463	1.41758	0.763992	0.360048	0	0.137158	0.03583	0.081098	0.172134	0.126125	0.641603	0.708076	0.467969	0	0.125785	0.192149	0.282353	0.542201	0.434503	0.36047	1.0088	1.01331	0.314489	0.096581	0.038084	0.157568	0.037907	0.270444	0.449177	0.380848	0.20932
PGSC0003DMG402013505	0.224601	0.471734	0.477594	0.116625	-0.0160169	-0.0883363	-0.184267	-0.414149	-0.25792	0.32412	0.166391	-0.505783	0.693877	0.070685	0.264154	0.379244	0.358955	1.00131	0.067568	0.367852	0.121246	0.058891	0.064691	0.096687	0.046781	0.048081	0.240423	0.410082	0.195015	0.318805	0.074993	0.154226	0.110492	0.108839	0.275083	0.980443	0.599306	0.551255	0.400607	0.227669	0	0	0.167529	0.121077	0.049807	0.183174	0.355504	0.185794
PGSC0003DMG402013388	-0.41693	0.352499	-0.0443183	-0.126838	-0.365792	-0.279242	0.187882	0.0186243	-0.0460121	0.963795	0.103073	-0.412322	54.2712	39.9478	43.4166	180.015	214.102	288.767	12.56	21.268	23.4257	40.9097	36.9743	23.7109	191.347	181.648	153.012	16.0185	17.2899	12.454	47.3271	41.159	38.0597	83.0089	145.758	79.9841	29.5878	19.8255	39.5266	38.1631	32.2943	24.0761	67.771	96.0316	103.538	4.23227	12.8302	16.8689
PGSC0003DMG402013278	-0.377479	-0.585223	-0.559504	0.297438	0.0608946	0.465752	0.765134	0.726689	0.60123	-0.0861509	-0.137077	0.627322	2.39233	2.83523	3.1277	2.41153	1.6218	2.5424	0.799108	2.17844	1.83442	4.51568	4.11825	3.93155	2.96494	3.04489	3.11396	1.31025	2.65147	2.89435	3.59544	2.70277	2.26867	1.80276	2.63548	3.25969	3.57278	2.04471	2.14621	3.69426	2.73413	3.95381	5.69883	5.63772	5.76411	4.41505	3.05567	2.98846
PGSC0003DMG402013020	0.291023	0.572057	0.855327	-0.13933	0.0458555	-0.19025	-0.360872	-0.495719	-0.346139	0.271464	0.273567	-0.675013	5.47914	2.84951	3.52007	3.03017	4.01317	6.04896	5.74752	3.62088	1.4445	1.9184	2.0748	1.22524	1.30878	0.80166	1.11204	3.39441	2.78604	2.19013	1.26782	2.25667	1.84437	1.7223	3.66235	4.68872	2.51586	2.76846	2.75047	1.75189	1.34565	0.567841	2.19825	1.45505	1.70813	2.68496	2.69228	2.22572
PGSC0003DMG402013013	-0.527566	-0.562563	-0.5152	-0.266881	-0.22728	-0.110448	0.281185	0.719759	0.405891	-0.0342178	-0.0867915	0.463171	16.1292	10.6337	18.8426	10.1877	10.1046	9.78963	17.7632	9.10878	8.15257	29.3758	29.4961	22.3506	22.8471	31.2619	30.1621	11.9124	17.0018	11.8239	18.2296	18.3616	15.8988	9.7103	12.9636	9.198	7.18941	11.7146	11.7105	23.1752	25.0474	29.4025	18.6653	20.0712	19.5564	12.0691	11.1145	13.0771
PGSC0003DMG402012908	-0.550507	-0.544111	-0.589111	0.080957	-0.24028	0.156022	0.762285	0.920593	0.64243	0.0793994	-0.143741	0.576802	0	0.787442	0.732485	0	0.450926	0.420949	0	0	0	1.3962	2.78794	2.59789	1.77951	1.43025	2.46941	0.122023	0.196526	0	0.563405	0.659804	0	0.384522	0	1.07659	0	0	0	2.02733	2.20693	2.23268	3.41137	2.80557	3.75858	0	0.157898	0.127085
PGSC0003DMG402012874	0.655013	0.561473	0.631542	0.167502	0.404071	0.274882	-0.278572	-0.47705	-0.563417	-0.147293	-0.319734	-0.183506	1.10043	1.36919	3.5009	2.48421	3.04501	2.55089	3.9472	2.76201	1.71689	1.9102	0.972596	2.00216	0.690048	1.29964	1.11475	2.83582	3.99571	3.851	1.38008	1.20062	0.971213	1.91738	1.88149	1.90152	2.56425	3.35002	1.94721	1.76765	1.96963	1.53581	2.16051	2.02861	1.58848	1.81945	3.86107	2.03753
PGSC0003DMG402012772	0.080863	-0.0320193	0.0325526	0.268113	0.0757418	0.313484	0.448874	0.426566	0.16175	-0.11522	-0.353348	0.436357	0	0.136084	0.14286	0.338161	0.047802	0.311672	0.970547	0.082442	0.13102	0.429392	0.874816	1.13088	0.167738	0.255802	0.513491	0.273288	0.677956	0.403472	0.222628	0	0.119607	0.519444	0.403875	0.411995	0.273415	0.087736	0.340628	0.215802	0.332777	0	0.765989	0.213924	1.17381	0.22598	0.26259	0.587834
PGSC0003DMG402012699	0.289562	0.1704	0.211705	0.489797	0.0244933	0.15288	0.300221	-0.0142086	0.0728723	-0.130699	-0.193375	0.254733	0.500157	0.11774	0.203133	0.221527	0.361245	0.292917	0.886035	1.17912	0.319604	0.487011	0.435199	0.352087	0.294497	0.569794	0.865356	0.691515	0.33998	0.464906	0.398022	0.550809	0.18994	0.672971	0.937419	1.13209	1.12275	0.414886	0.831818	0.498113	0.787583	0.180256	0.364923	0.439367	1.3521	0.580113	0.504581	0.26022
PGSC0003DMG402012694	-0.157885	0.35352	-0.0348267	-0.0544727	-0.0492069	-0.0385375	0.0741533	-0.0595146	-0.262367	0.647518	-0.160598	-0.179043	0.56577	0.616876	0.849883	3.69258	3.49239	1.04495	0.649194	0.971131	0.381428	0.904689	1.15549	0.415941	1.60945	3.32543	2.37931	0.976871	0.711169	0.474394	0.515178	0.547789	0.903355	1.0187	0.81074	0.595264	1.94966	0.191929	0.631995	0.49922	0.116745	0.772809	1.75923	1.21659	0.778483	1.15765	1.2867	1.04437
PGSC0003DMG402012500	0.754048	0.311446	0.334979	0.448356	0.642828	0.760384	-0.00791772	-0.262606	-0.512543	-0.479154	-0.717038	0.391461	2.52812	1.77459	1.22507	2.8941	2.4448	2.97417	23.9283	12.9103	10.8361	4.39542	8.63381	8.17333	9.33161	8.68687	11.4957	26.8569	27.8278	37.0904	1.63441	2.31508	1.392	3.16546	2.83945	3.3413	11.2818	12.9406	11.788	6.70009	4.90096	3.65682	14.9425	12.6629	11.7108	30.9993	19.3135	18.243
PGSC0003DMG402012439	-0.0932611	-0.208405	-0.441408	-0.0896351	0.000583051	0.126303	0.114067	0.472866	-0.00607384	-0.18132	-0.463428	0.503571	1.16628	2.75909	1.46427	2.02591	1.72774	1.52459	2.25455	13.715	11.2693	10.135	14.5359	17.1506	9.65123	12.5716	20.9822	10.8923	3.44845	11.3453	4.85315	3.16256	1.15616	1.96097	2.56104	3.52254	3.78733	3.94286	4.10174	17.0005	7.16566	7.62597	8.10743	6.16598	1.87027	5.76309	6.84967	3.70731
PGSC0003DMG402012324	0.354716	0.284386	-0.0402906	0.839895	0.277573	0.610763	0.602402	0.0233727	-0.0471928	0.0893434	-0.553009	0.428364	5.39019	3.93785	2.57024	11.4683	11.9268	19.3582	8.54697	14.4427	12.2984	6.2403	9.51481	8.99899	14.3109	18.4973	16.145	14.3224	11.1555	13.2752	11.436	6.95287	6.87798	14.4621	14.6358	12.5623	27.1216	19.2482	14.5555	15.0489	6.89522	5.6038	18.5239	23.8745	30.145	18.0643	17.0563	21.1779
PGSC0003DMG402012192	0.021285	-0.112788	-0.110651	-0.0126187	0.279149	0.541143	0.26468	0.30438	-0.0738394	-0.127601	-0.423706	0.303322	79.1697	91.1537	82.348	86.0238	75.3023	57.8769	69.7808	74.4374	78.3079	83.9776	71.592	97.952	69.4729	76.1259	89.0863	103.015	107.802	148.206	32.2562	27.5212	35.0103	41.5572	46.0873	41.4422	32.7068	39.0365	33.1296	82.9427	75.4946	133.841	146.778	101.621	102.773	113.208	89.3585	77.2073
PGSC0003DMG402012060	0.754591	0.63833	0.881426	0.22885	0.24323	0.100292	-0.364063	-0.630135	-0.542805	-0.187016	-0.151583	-0.243614	4.24914	3.18211	4.40862	4.44428	3.86448	3.99543	10.5124	5.98135	2.27752	1.58321	1.54451	0.658459	1.628	1.14631	1.47006	5.83197	5.67691	5.45258	1.5983	3.0086	2.4465	3.6271	2.8956	3.44244	6.72864	6.64869	4.21455	1.93861	2.01753	1.94372	2.41596	2.3178	3.05552	6.11146	2.77982	2.39643
PGSC0003DMG402012010	0.919881	0.757658	0.853651	0.356128	0.360745	0.194803	-0.383654	-0.712837	-0.683562	-0.249749	-0.340132	-0.180069	10.2727	8.90066	8.97304	13.2755	12.4828	14.434	36.4156	21.1805	13.7665	2.41635	3.09732	2.87676	2.93552	4.46108	5.87537	22.7381	24.6257	17.9737	6.11902	6.66278	7.28733	9.00174	9.73998	11.5053	21.2024	22.6862	24.6754	4.82788	4.21206	3.60774	7.30209	6.53941	9.366	14.6671	16.162	16.2112
PGSC0003DMG402011946	0.971527	0.637446	0.643528	0.536729	0.459711	0.3491	-0.286097	-0.648576	-0.645821	-0.406064	-0.493186	0.0711708	4.04858	3.14753	4.33656	5.63685	5.79089	6.46818	23.1341	14.7549	12.6046	0.740283	1.96058	2.66358	2.25901	4.87509	6.19332	19.7717	18.1205	13.0722	6.80393	5.23012	3.88968	5.15994	6.76701	5.93394	21.0128	18.8384	21.3218	3.71744	1.67791	1.22239	3.59731	5.35005	8.34718	11.8766	14.6623	17.6545
PGSC0003DMG402011782	0.89778	0.643379	0.764601	0.466242	0.458154	0.317211	-0.311571	-0.697141	-0.604114	-0.287673	-0.308904	-0.138945	1.33061	1.14976	1.02187	1.05003	1.2422	1.53416	3.00367	1.93929	0.755404	0.310218	0.4595	0.352159	0.367388	0.742786	0.823782	1.98243	2.87478	2.06822	0.957045	1.01757	0.788425	1.04909	1.18189	1.18371	2.04779	2.82398	2.8032	0.526772	0.603387	0.186522	0.763619	0.779286	1.21681	1.65518	2.18303	2.40954
PGSC0003DMG402011586	0.672805	0.683297	0.922322	0.16058	0.293429	0.0763813	-0.367559	-0.652171	-0.526977	-0.00655044	-0.0179097	-0.4582	9.18092	5.9275	6.42968	6.46017	6.72464	8.01202	10.5894	7.67108	4.41165	3.6042	4.09222	2.43626	2.84884	3.1512	5.2321	7.41713	7.94235	6.47969	4.5461	4.41613	4.08293	4.54732	4.49377	5.76306	6.80008	7.2106	8.07096	3.43954	3.07547	2.77281	4.05051	4.86977	5.70007	6.15515	7.53618	5.19068
PGSC0003DMG402011540	-0.678573	-0.649966	-0.55839	-0.316848	-0.355625	-0.200611	0.360243	0.915036	0.636443	0.0218133	0.121635	0.367314	5.52105	4.15836	6.25881	3.42094	3.46522	4.13575	0.922657	0.488014	0.428456	12.3034	25.6313	21.5153	5.79271	5.06681	8.41284	0	0.172415	0.480062	6.3455	6.50752	3.84299	3.30789	5.03658	6.29392	0.588148	1.02351	0.532358	14.4574	12.7242	14.1544	8.85686	9.077	8.95647	0	0	0.469947
PGSC0003DMG402011377	-0.0352841	-0.139524	-0.361654	0.757396	-0.0620968	0.362818	0.776743	0.380631	0.406861	0.0732293	-0.278701	0.552876	62.7947	55.7512	58.3511	79.4596	84.1419	102.64	53.5307	61.0433	68.635	96.8518	105.448	86.3417	99.7214	128.594	133.493	75.2134	81.2313	80.2085	119.635	96.2988	92.1605	113.852	113.583	96.838	153.227	139.422	148.492	121.03	86.5419	86.9907	141.914	158.197	204.933	80.44	98.8559	119.797
PGSC0003DMG402011362	0.871463	0.684196	0.84439	0.367416	0.383332	0.225788	-0.354501	-0.66044	-0.623127	-0.223988	-0.300666	-0.164034	4.56733	4.80994	5.64118	4.54817	6.93833	7.90154	17.6252	6.10572	4.09333	0.52402	1.45633	0.854265	1.18834	1.96105	3.35432	9.79671	12.5468	9.38184	3.60701	3.34249	2.4927	3.69359	3.38042	3.67572	8.37732	12.5107	13.5867	2.84485	2.01742	1.30368	2.63377	2.33833	5.13726	8.26701	7.85249	7.37286
PGSC0003DMG402011297	0.497243	0.151488	0.246832	0.270291	0.956005	0.628972	-0.107441	-0.304071	-0.364397	-0.349346	-0.366417	0.113537	1.04204	0.792648	0.98443	0.220732	1.05556	0.649163	5.20637	1.83441	1.26387	0.485165	1.05673	0.511458	0.659462	0.723418	0.85069	5.05985	7.02452	3.43548	0.569233	1.03838	0.503259	0.914032	1.02908	1.48544	2.62877	2.78111	2.41894	0.68099	1.07948	0.412665	1.40141	1.16288	1.60712	13.284	29.2117	8.24325
PGSC0003DMG402011095	0.852648	0.792084	0.694091	0.166463	0.419034	0.221873	-0.439945	-0.66427	-0.82972	-0.186489	-0.521352	-0.159173	3.67036	3.07431	3.06862	5.76196	7.24313	8.18448	16.2762	12.6704	11.1311	3.77549	2.01401	2.99505	3.50505	5.57645	5.08209	14.3231	12.9667	8.88313	3.00378	1.57757	2.86788	2.65072	3.81669	3.56869	6.41079	7.81387	8.41599	1.37854	2.18177	1.92522	3.76871	3.31001	2.7576	6.16549	10.1271	8.36437
PGSC0003DMG402011006	0.403597	0.397644	0.693995	0.347502	0.153186	0.0900563	0.0379379	-0.312978	-0.128266	0.060896	0.06066	-0.187699	1.07491	1.64607	2.04363	1.82775	1.48778	1.34691	3.05772	0.807258	0.464013	0.567205	0.744923	0.683765	0.47922	0.891253	0.782107	1.28318	0.829607	1.05872	1.20026	0.708747	0.961308	1.31936	1.52502	1.37108	1.84424	2.11079	1.77025	0.977804	0.525776	0.661457	0.918751	1.87512	1.92518	1.89811	1.30684	0.746529
PGSC0003DMG402010991	0.437028	0.465193	0.759953	-0.143132	0.170353	-0.137222	-0.422006	-0.527431	-0.395081	-0.0690709	0.133033	-0.454259	3.42003	1.74595	4.69267	2.88808	2.73796	1.75581	6.3117	1.89759	3.6998	0.803621	0.798891	0.674561	0.856723	0.898309	0.801996	1.95467	3.86816	1.29546	1.82957	1.94567	1.38552	1.5936	2.08271	1.50222	0.992972	2.5549	1.93309	1.12083	1.08141	1.07896	1.67251	1.4974	1.43149	1.96661	2.33967	2.03366
PGSC0003DMG402010667	0.300308	0.342722	0.277427	-0.174865	0.311155	0.0246393	-0.419238	-0.355926	-0.441376	-0.0333153	-0.183018	-0.147656	0.149102	0	0.273459	0.890932	0.535967	0.055217	0.57893	0.564511	0	0.592357	0	0	0.414275	0.211115	0.094343	0.348216	1.05937	0.202287	0.702858	0.176691	0	0	0.157586	0	0.331659	0.198243	0.120253	0.47397	0.208806	0.343411	0	0	0	0.174044	0.760838	0.570508
PGSC0003DMG402010623	-0.492205	-0.547356	-0.563408	0.19508	-0.22121	0.205412	0.810573	0.918556	0.732779	0.0301782	-0.108584	0.622017	4.91759	4.57844	3.61077	4.42352	5.53766	6.03137	4.70972	2.93478	3.04934	7.89885	16.1308	16.2744	6.36133	9.98239	13.0181	5.38361	5.54927	5.36196	9.3946	8.79567	5.33711	8.93941	7.67629	7.96805	4.48452	4.50361	4.8151	16.6597	10.7557	9.39065	14.7541	17.7202	19.3684	4.2221	4.46077	6.72979
PGSC0003DMG402010456	0.213507	0.54693	0.64785	0.0978309	-0.0823214	-0.211513	-0.0999187	-0.333538	-0.188747	0.395554	0.184202	-0.504223	0.588298	0.883608	1.0074	1.34881	0.835353	1.3415	1.32478	0.83228	0.193254	0.077104	0.485942	0.354464	0.407738	0.043886	0.921975	0.354361	0.524432	0.373235	0.494025	0.432442	0.347045	0.417983	0.855557	1.05055	0.481145	1.16267	1.20397	0.090563	0.55018	0.237259	0.320197	0.2586	1.1915	0.533403	0.572746	0.215357
PGSC0003DMG402010218	0.0771904	0.00876286	-0.234522	0.787214	0.308941	0.588616	0.713511	0.201654	0.153268	0.122432	-0.392789	0.409086	26.1048	28.4082	31.5418	55.9514	55.2675	62.4191	15.0221	36.6954	30.8409	42.399	43.4252	57.9601	77.9422	66.0548	84.0078	28.779	30.4043	36.4956	35.2078	39.1762	35.9094	83.6606	79.3739	76.7386	95.3863	93.9505	88.7023	57.4157	40.3411	45.5246	113.565	114.317	105.121	97.082	98.6962	90.3548
PGSC0003DMG402010181	0.445534	0.452426	0.835917	-0.0627065	0.315312	0.10224	-0.373858	-0.549787	-0.427571	-0.00217328	0.131023	-0.474967	1.03813	0.652138	0.51472	0.421592	0.608725	0.498728	1.00446	0.406145	0.158882	0.107846	0	0.105169	0.1205	0.151329	0	0.55612	0.563753	0.571953	0.08156	0.239999	0.115341	0	0.337831	0.613052	0.418038	0.354053	0.239085	0.096486	0	0.136847	0.281846	0.145313	0.262299	0.760542	0.533992	0.258637
PGSC0003DMG402010073	0.677896	0.586432	0.884296	0.110156	0.368086	0.0923671	-0.446676	-0.684378	-0.53333	-0.162616	0.0101392	-0.422955	5.72656	4.0802	4.25839	3.45587	3.2784	4.77757	6.93281	5.51918	3.21454	1.9117	2.85224	1.60512	1.61381	1.66835	2.86265	5.06324	5.03718	4.13449	2.31732	3.22487	2.44865	2.84793	4.66134	4.96477	5.13242	4.80191	3.64309	2.1216	2.44853	1.71658	2.98665	2.02525	2.15256	4.96463	4.92641	3.90411
PGSC0003DMG402010005	-0.0344864	0.29458	0.24608	-0.194311	0.144062	-0.0478402	-0.183644	-0.191187	-0.205113	0.431606	0.130636	-0.456095	0.498047	1.36279	0.119722	0.067457	1.50062	2.50623	0.301889	0.061793	0.065263	0.211164	0.043024	0.789589	0.076902	0.211208	0.376968	0.256817	0.355635	0.698673	0.020824	0.354054	0.577039	0.409945	0.139648	0.110285	0.182812	0.35696	0.284329	0.213541	0.340973	0.013608	0.323441	0.057462	0.252953	0.198617	1.62782	0.007718
PGSC0003DMG402009896	0.154377	-0.0664858	0.274004	-0.0923626	0.182559	0.0713548	-0.154497	-0.0666287	-0.0456597	-0.27924	0.0456896	0.028311	25.7815	20.6858	20.8453	12.9439	9.27614	5.36942	35.0128	14.3327	12.3299	6.63685	8.39645	11.0257	7.44869	4.23792	2.39117	7.97262	11.8982	11.138	24.5155	4.4565	5.61585	0.568086	5.41831	6.5819	1.7965	0.531315	33.013	2.84387	29.083	30.0887	16.7827	27.2601	2.62459	33.3498	3.17224	26.2418
PGSC0003DMG402009815	0.673789	0.356073	0.189811	0.47202	0.729772	0.773773	-0.0735682	-0.435514	-0.592101	-0.270842	-0.631422	0.192875	9.22613	9.18551	10.3644	100.823	106.867	84.0559	21.2306	139.282	156.428	29.3838	15.6084	22.6024	104.959	85.3511	110.058	247.888	163.225	412.951	4.73224	7.49951	7.90088	35.0639	33.1155	36.6975	155.541	169.045	141.782	14.7596	14.5553	25.8646	107.092	92.8514	78.8534	426.286	296.522	294.679
PGSC0003DMG402009727	-0.243929	0.550945	0.170596	-0.10635	-0.30574	-0.263889	0.103541	-0.0727947	-0.194094	0.94564	0.0135746	-0.475163	70.0481	65.2112	66.2137	268.904	269.244	330.703	116.536	87.9175	53.5456	82.7813	85.5417	77.9614	197.598	166.384	152.051	82.08	81.5805	51.1991	68.437	61.5117	61.4045	125.735	167.427	133.073	74.4991	98.1339	89.3398	72.0743	76.4197	60.6737	143.615	116.767	113.419	52.6646	59.8873	46.7865
PGSC0003DMG402009684	0.690599	0.67238	0.885175	0.0170712	0.360208	0.0335159	-0.465841	-0.610217	-0.618294	-0.138863	-0.154746	-0.380049	1.2228	0.811713	0.340713	0.590914	0.536693	0.908545	2.28719	1.47111	0.569166	0.197388	0.138838	0.15891	0.201294	0.153436	0.372911	0.918044	1.19372	0.538452	0.146634	0.102441	0.214117	0.35439	0.534051	0.370687	0.335156	0.886345	0.844135	0.069066	0.290934	0.159158	0.132478	0.150179	0.320246	0.692433	1.08465	0.657935
PGSC0003DMG402009338	0.483397	0.475993	0.799236	0.152333	0.0232793	-0.0694422	-0.228812	-0.433599	-0.267215	-0.0425927	0.132673	-0.375818	0.853771	0.533588	0.67208	0.73649	0.358004	0.452873	1.14639	0.604149	0.323544	0.041402	0.51465	0.087617	0.035657	0.101119	0.311089	0.398699	0.626986	0.578412	0.247162	0.096384	0.338859	0.649892	0.441882	0.576459	0.507724	0.74296	0.826166	0.251558	0.158144	0.146966	0.309896	0.309639	0.430363	0.660237	0.163178	0.104052
PGSC0003DMG402009323	0.357933	0.66506	0.695094	-0.0585595	0.0989714	-0.100307	-0.355109	-0.505424	-0.488409	0.319623	0.047142	-0.577984	0.89802	0.277104	0.17138	0.497706	0.267596	1.30772	0.54774	0.590369	0.185848	0	0.169761	0	0	0.10471	0.17646	0.608545	0.385766	0.26033	0	0	0.145629	0	0.493659	0.236867	0.488307	0.415439	0.253041	0	0	0	0.20429	0.113778	0	0.171381	0.491037	0.13742
PGSC0003DMG402009171	-0.222638	-0.425149	-0.393354	0.217978	0.0637515	0.358205	0.605322	0.672436	0.426833	-0.186048	-0.256825	0.586831	0	0.195153	0.109369	0	0	0.113557	0.266881	0	0.233495	0.515032	1.37795	0.607713	0.258821	0.478033	0.217453	0.218573	0	0.5168	0.27293	0.231086	0.251729	0.206295	0.208759	0.333339	0.421812	0.389589	0	0.300026	0.58531	0.733102	1.86818	0.658127	0.779826	0.25101	0.743767	0
PGSC0003DMG402008946	0.814972	0.595601	0.494088	0.366367	0.204787	0.0399909	-0.368669	-0.562191	-0.586851	-0.359356	-0.389063	0.00585339	2.05146	1.12407	2.11584	2.45272	2.46353	2.59409	7.53381	10.2771	7.58359	1.96702	2.15316	2.22824	1.91498	1.97256	2.01012	5.54211	3.60764	3.29057	2.15451	2.87656	2.55201	2.65726	2.11255	2.21359	9.17916	8.96563	6.81291	1.72203	2.28739	0.908594	1.66436	1.82176	1.90244	3.21351	4.12481	3.93767
PGSC0003DMG402008895	-0.211378	-0.309404	-0.260363	-0.148144	-0.108332	-0.00620686	0.196298	0.651366	0.275375	-0.198001	-0.166924	0.407028	0	0	0	0	0	0	0.170577	0.370284	0	0	0.594429	1.00161	0	0	0	0	0	0	0	0	0	0	0	0	0	0	0.097495	0.461597	0.271779	0.383397	0.617686	0	0	0	0	0
PGSC0003DMG402008771	-0.0465644	-0.328342	-0.37892	0.352595	0.165498	0.143527	0.293811	0.168906	0.30817	-0.244607	-0.0613631	0.434521	0.22999	0.487053	0.456638	0.365191	0.394531	0.27245	0.528977	0.452112	0.582547	0.582377	0.624173	0.735933	0.418678	0.816498	0.876015	0.215397	0.372401	0.435808	0.774405	0.829003	1.06875	0.915105	0.609981	0.472364	0.800771	0.456701	1.05423	0.406902	0.714695	0.589523	0.588964	0.621478	0.906782	0.616138	1.00169	0.661957
PGSC0003DMG402008010	-0.469973	-0.476131	-0.489482	0.357364	-0.181546	0.202627	0.846738	0.728002	0.748925	0.0878647	0.0530605	0.401269	9.74282	11.2443	9.29248	10.4409	10.4218	10.8876	4.79494	9.62716	7.80946	11.3688	20.6784	17.7129	11.3125	11.8144	12.0942	6.66731	8.49275	7.48277	12.1858	10.8053	10.8271	19.8163	20.5347	21.6203	9.71276	14.6041	11.5376	17.9784	15.3999	15.3773	22.2218	22.2603	23.9945	12.3466	11.2808	9.95373
PGSC0003DMG402007944	0.304626	0.871538	0.434678	0.135239	-0.0439367	-0.123681	-0.173732	-0.517456	-0.617315	0.622485	-0.254875	-0.475035	15.6899	18.6598	22.2487	308.313	312.206	286.32	168.817	140.087	134.583	40.5474	23.5601	16.1129	189.417	136.23	122.473	149.367	196.265	50.5267	15.6557	28.005	45.8246	135.487	227.992	123.521	121.925	162.164	213.942	11.121	26.4145	36.5405	79.0991	85.7431	52.925	43.6985	99.1256	123.254
PGSC0003DMG402007901	0.718628	0.720816	0.888515	0.0975807	0.511463	0.221228	-0.431823	-0.63845	-0.672251	-0.0316518	-0.225264	-0.343095	2.05033	0.62505	1.3652	1.53873	2.31136	2.98779	4.26886	2.23989	0.874216	0.124393	0.701111	0.072885	0.300524	0.357496	0.590713	2.73549	2.37449	1.76269	0.384005	0.474684	0.641123	0.36481	1.14223	1.18975	1.89831	1.43756	1.49761	1.17632	0.25196	0.224218	0.379164	0.597611	0.593521	2.7687	2.62197	2.19529
PGSC0003DMG402007748	0.210407	0.113749	0.112337	0.352297	-0.101611	0.0608516	0.273013	0.314393	-0.0088811	-0.112003	-0.410481	0.383314	1.08428	0.913613	2.07704	2.23958	1.11391	1.00685	4.74975	2.48092	0.522941	2.52802	4.58044	4.10269	2.88909	3.36079	3.71966	1.87203	3.33905	1.54877	0.764253	1.64741	0.880277	2.53404	1.37265	2.0273	2.19614	4.3578	5.2545	3.3764	0.708352	1.56628	2.27711	3.23153	3.43666	1.10377	1.24433	1.40559
PGSC0003DMG402007625	0.786349	0.630106	0.824264	0.487063	0.333432	0.279409	-0.142035	-0.573216	-0.428407	-0.15891	-0.193837	-0.132016	2.52069	1.44772	2.56144	2.18894	2.69965	2.98796	5.09347	3.05469	1.80263	0.88742	1.43494	0.642529	0.899294	1.06631	1.22337	3.31721	3.08074	2.90672	2.05861	1.97118	1.73748	1.63482	2.67029	2.47678	3.55744	3.10818	4.64039	2.02988	1.05144	0.60067	2.38369	1.98034	3.24264	3.19833	2.66359	2.97326
PGSC0003DMG402007575	0.615352	0.597305	0.610497	0.450195	0.368967	0.291226	-0.0601077	-0.374184	-0.398871	0.0187206	-0.281239	-0.130065	1.28629	0	0.560668	1.04696	2.34857	1.63387	1.82495	1.17649	0.873691	0.274542	0.889473	1.07552	0	0.565109	0	1.38624	0.855969	1.28037	0.305822	0.33134	0.736576	1.15233	0.999287	1.00572	1.82265	2.11345	1.78519	1.05025	0.513145	0.255945	0.829757	1.03957	1.30672	1.68774	1.79861	0.923864
PGSC0003DMG402007553	0.48285	0.363501	0.62739	-0.0328579	0.218354	-0.0444729	-0.47008	-0.534475	-0.355708	-0.179295	0.15036	-0.3834	4.97299	9.20856	9.97099	7.17052	7.32895	5.46277	8.74848	9.62994	4.68818	3.76855	5.426	3.28431	2.48121	2.73049	3.90745	5.27693	6.77923	7.9215	5.47022	6.74533	5.587	3.8259	4.77204	4.29264	6.43276	8.02253	7.72966	4.13368	6.4816	3.87273	3.836	3.72101	6.00548	6.27426	7.754	5.20988
PGSC0003DMG402007406	-0.277273	0.475452	0.0651356	-0.0484265	-0.280765	-0.215925	0.164481	-0.0445737	-0.13846	0.94067	0.00774251	-0.413559	1.20432	2.07664	0.969121	16.8022	17.0701	27.8288	2.49202	1.07543	1.12574	2.03195	1.87209	2.27099	13.5376	10.9845	13.8092	0.868242	2.2126	0.94592	1.96406	1.22302	2.24069	5.67855	12.8795	5.84964	2.81554	3.67194	3.09967	1.87193	1.43534	1.37087	4.05383	7.37503	8.89137	0	1.9882	1.29205
PGSC0003DMG402007388	0.212929	0.520349	0.261477	0.223912	-0.117149	-0.0194201	-0.0741598	-0.435975	-0.305622	0.389586	-0.0153977	-0.442739	6.72347	2.2518	0.774016	10.9882	9.17746	15.0321	2.27803	6.48669	6.51824	1.27103	1.61068	0.921479	5.74049	2.57971	7.39667	5.4046	3.46815	17.8013	2.61505	2.01377	5.48885	13.4754	16.7743	6.87024	3.21827	16.31	7.43151	2.80999	1.13713	0.595362	3.50287	2.35042	3.67824	2.94292	3.96774	3.83574
PGSC0003DMG402007101	-0.451048	-0.0197443	-0.100669	0.0191553	-0.536027	-0.463762	0.227294	0.139469	0.410332	0.535945	0.474566	-0.281806	21.5243	22.0496	8.97326	27.029	30.0068	37.7345	11.0811	9.0711	5.88281	24.6062	21.9941	19.9916	17.6308	18.2904	18.9169	3.75771	2.6727	1.83704	27.8495	24.2222	29.5276	38.8599	54.5024	33.2258	28.4971	28.5538	24.0677	25.4648	15.181	9.60479	21.326	17.0896	23.9569	2.2304	7.49163	3.84171
PGSC0003DMG402007052	0.700786	0.612315	0.829337	0.0273687	0.561711	0.253788	-0.473556	-0.579141	-0.684849	-0.158562	-0.26299	-0.255256	1.68491	0.762278	0.900883	1.6887	1.06791	1.18328	3.17723	1.44504	0.683045	0	0.661151	0.123321	0	0.327137	0.380595	2.54071	1.83783	1.16437	0	0	0	0	0.608856	0.506614	1.06637	0.730331	1.22904	0.397331	0.249399	0.254334	0.265727	0	0	2.75196	1.91021	1.00902
PGSC0003DMG402006826	0.793887	0.555009	0.750976	0.370502	0.426049	0.174921	-0.405541	-0.787638	-0.481458	-0.267822	-0.023233	-0.280451	11.1611	9.47881	10.1281	8.50854	9.40085	10.2079	16.3855	13.4655	8.14912	1.89049	3.89736	3.60365	3.57583	5.27736	6.21369	12.1564	13.0385	11.98	12.0658	9.32705	9.34072	9.3504	10.4966	11.5251	14.9248	14.7502	16.8477	6.52001	5.25658	3.51777	4.38224	5.93582	7.58082	12.9611	14.8466	13.3555
PGSC0003DMG402006809	0.625142	0.398855	0.716049	-0.128799	0.289342	0.01444	-0.57875	-0.466816	-0.563182	-0.389512	-0.121534	-0.248159	29.6708	31.4819	36.8196	19.0292	15.9111	24.619	47.7433	41.3349	27.0003	24.5277	25.3822	22.4772	15.276	12.215	13.5172	33.9172	28.6288	34.6921	13.2551	18.1977	16.4924	12.438	15.4933	16.2119	19.3827	29.772	32.4696	15.8759	19.8323	16.3142	16.0507	12.1115	14.0912	28.7043	28.2212	18.7666
PGSC0003DMG402006771	-0.0629709	0.0803052	-0.319817	0.408331	-0.0157384	0.256326	0.507721	0.294584	0.00934174	0.237295	-0.517559	0.430156	10.6641	9.10717	8.9129	17.9322	17.7149	19.7091	18.1136	19.4911	15.2877	19.2818	17.0735	26.9251	32.2584	26.08	31.3123	17.7879	15.6983	19.6776	15.6168	21.1971	16.8179	20.7237	24.089	19.0622	18.0129	23.2254	22.021	16.4198	18.2879	17.3741	25.9325	24.3489	23.031	20.7457	19.5574	15.1853
PGSC0003DMG402006756	-0.196179	0.161746	-0.0837398	-0.457199	-0.285657	-0.503883	-0.432648	-0.218082	-0.231855	0.33106	0.177551	-0.38965	1.97289	0.850293	0.877107	2.44144	1.26019	1.75007	0.631181	1.27636	2.34382	2.64361	1.03624	0.580867	1.6555	2.28239	2.15544	0.923764	1.23483	0.589878	2.19208	0.56192	2.01079	0.391781	0.342897	1.60451	0.656261	1.36366	1.07588	0.877738	0.577914	1.03973	0	0.456131	0	0.388984	0.772415	1.06394
PGSC0003DMG402006600	0.452689	0.577239	0.93192	-0.12139	0.156381	-0.142739	-0.39702	-0.469104	-0.418535	0.0524417	0.0799987	-0.455411	0.991059	0.591241	0.82673	0.917126	0.658641	0.854385	2.30261	0.77517	0.165802	0.151127	0.109192	0.266058	0.2216	0.1797	0.161434	0.785429	0.647475	0.376814	0.177893	0.491229	0.189475	0.295192	0.43875	0.590031	0.365919	0.742811	0.466503	0.372477	0.283718	0.171724	0.268597	0.177402	0.393551	0.6644	0.581101	0.211717
PGSC0003DMG402006315	-0.737753	-0.54145	-0.580165	-0.174561	-0.386511	-0.11295	0.56354	0.885781	0.659969	0.250989	0.118506	0.294321	53.2358	52.1287	26.0043	61.408	54.108	51.025	1.12674	11.6475	15.077	71.0402	114.262	172.252	67.9072	59.4232	61.6009	6.31643	8.74329	12.9803	36.8145	29.3074	36.178	74.3802	72.6753	84.6457	13.8929	11.314	10.0636	116.764	73.1881	95.1183	108.418	85.1147	88.26	19.4965	12.0799	12.1601
PGSC0003DMG402006288	0.751356	0.549696	0.856704	0.331342	0.360347	0.159037	-0.310244	-0.633136	-0.454108	-0.240358	-0.0826365	-0.244312	1.88179	1.42223	1.92408	1.2179	1.45707	1.4504	3.50906	1.67405	0.992017	0.447243	0.595875	0.284952	0.711791	0.666144	0.813736	1.90306	2.10229	1.35985	1.10636	1.10384	1.2781	1.01303	1.31306	1.2886	1.41125	2.93311	2.63432	0.835688	1.14259	0.639349	0.962878	0.957978	1.62553	2.2356	1.6729	1.79126
PGSC0003DMG402006167	-0.504239	-0.262594	0.0751568	-0.341385	-0.339409	-0.406871	-0.0133956	-0.024981	0.43462	0.302781	0.849593	-0.56526	1.34073	0.453853	0.727956	0.48698	0.245031	0.276959	0	0	0	0.113498	0.080869	0	0.112447	0.163138	0.109012	0.056012	0	0	0.367491	0.492412	0.54645	0.48312	0.544251	0.820677	0	0.047729	0	0.16957	0.21238	0.058927	0.273738	0.222831	0.24515	0	0.146036	0
PGSC0003DMG402005954	-0.167336	-0.404831	-0.168441	0.35129	-0.0917257	0.263977	0.616074	0.454622	0.561869	-0.182607	0.0521585	0.412996	0.653062	0.565087	0.837059	0.337962	0.558529	0.224691	0.614302	0.540623	0.227422	0.557234	0.951566	0.40994	0.41508	0.44661	0.859043	0.296997	0.917757	0.683038	0.416216	0.972769	0.672802	0.539938	0.966131	0.960766	0.768497	0.673115	0.612234	0.735712	1.19421	0.696779	1.32347	0.831882	1.50364	0.631288	0.438544	0.693939
PGSC0003DMG402005932	0.165274	0.399895	0.660393	-0.126087	-0.226987	-0.379662	-0.294273	-0.429476	-0.202071	0.241682	0.38404	-0.587375	5.99383	4.73802	7.82671	5.76929	4.04142	4.8626	6.9684	4.62619	3.94142	2.60563	3.18075	2.65084	3.81408	3.70589	3.99555	4.05968	3.19482	3.95438	3.79818	4.79856	2.78721	4.23702	4.94978	4.06442	4.5591	5.51923	4.07066	3.04229	3.00308	2.58558	3.89125	3.34776	3.91159	3.13819	2.91725	2.99249
PGSC0003DMG402005842	0.717266	0.750314	0.947524	0.118681	0.304251	0.0355724	-0.396253	-0.619556	-0.614482	-0.0541038	-0.180072	-0.352549	7.51329	3.39054	4.6235	6.28988	6.31046	7.17721	16.4459	8.32774	4.3037	1.92189	2.5938	1.71586	2.21163	2.4077	4.47547	9.15258	7.12677	4.32721	2.46585	2.95044	2.869	2.90808	5.63187	6.12292	5.88007	6.49284	7.53658	2.72277	2.59581	2.28541	3.74887	2.43337	3.6296	5.39363	6.82615	6.65826
PGSC0003DMG402005796	0.0947422	0.65942	0.557279	-0.349384	-0.0126014	-0.297353	-0.410014	-0.507783	-0.494186	0.566176	0.159572	-0.739762	12.3134	11.0754	12.2419	15.275	17.7862	18.128	14.0077	16.77	10.4362	7.67292	6.06577	8.4155	11.6255	9.56562	9.59088	8.89781	11.8581	8.71003	6.88194	9.03344	7.98315	8.35814	11.2529	15.3078	10.4978	6.37715	6.74927	7.32574	8.74636	7.66803	7.40137	7.63794	7.03472	8.86786	11.4358	10.2895
PGSC0003DMG402005729	0.774908	0.644575	0.487776	0.475021	0.195773	0.0914269	-0.272659	-0.601971	-0.569184	-0.191091	-0.346935	-0.111751	0.502139	0.141343	0.302009	0.977105	0.794654	1.49496	2.02229	2.53158	2.62655	0.024422	0.022592	0.077526	0.152122	0.388311	0	0.933842	0.622694	1.12858	0.123184	0.23717	0.663214	0.829974	0.73077	0.683703	2.63975	4.06172	2.37441	0.339562	0.032711	0.265936	0.535522	0.375641	0.526938	0.763102	1.04417	2.23888
PGSC0003DMG402005720	0.84468	0.61176	0.81409	0.147581	0.482976	0.245593	-0.500619	-0.721137	-0.692385	-0.34727	-0.242595	-0.251255	19.5547	16.5467	19.3273	16.0842	15.3326	14.6476	32.4069	27.2194	20.7747	8.54417	8.49802	8.75147	8.69892	8.57975	9.82948	24.5282	21.7724	25.9885	9.10633	12.3728	12.5131	9.02056	14.5769	15.0264	19.476	21.8773	17.7891	10.3148	10.0626	11.3093	11.6565	9.59715	11.7739	23.8105	22.659	18.1898
PGSC0003DMG402005714	0.901308	0.57172	0.642895	0.379019	0.664358	0.489105	-0.243555	-0.474305	-0.674643	-0.438262	-0.636474	0.16673	1.07444	1.28228	1.6499	3.02623	4.09032	4.26861	24.36	12.6986	8.70897	1.81457	4.1521	5.85058	3.26691	4.04727	4.96626	13.7541	12.3571	10.6416	1.03066	1.17339	1.6972	4.0542	3.02222	4.35353	9.24974	8.67637	11.5734	2.65075	2.5302	2.29795	5.9101	3.84167	3.59427	15.7807	14.2823	12.9537
PGSC0003DMG402005708	0.705075	0.603645	0.890102	0.0602421	0.407938	0.177622	-0.422675	-0.587454	-0.600865	-0.187444	-0.154935	-0.340301	3.55097	2.4467	2.47737	2.44421	2.1901	2.12816	5.51505	3.68495	1.48872	1.0729	1.25579	0.555526	0.962538	0.899798	0.86121	2.92491	3.70257	3.44305	0.519705	0.944736	0.671176	1.10312	1.34677	1.84768	1.56733	2.9604	2.45498	1.18309	1.6118	0.404938	1.33534	1.15557	1.49603	2.91605	3.20467	1.62188
PGSC0003DMG402005624	0.704744	0.50938	0.821786	0.140964	0.358292	0.133128	-0.324239	-0.454798	-0.493658	-0.301061	-0.263124	-0.0398809	0.095163	0.178235	0.190039	0.08619	0.130313	0.120908	1.80092	0.354655	0.067861	0	0	0	0	0.107061	0.047683	0.400611	0.461043	0.384771	0.019917	0.034054	0.184429	0.045807	0.027643	0.154104	0.35561	0.38965	0.323431	0.064827	0	0	0.034381	0.034156	0.111309	0.567693	0.299459	0.171258
PGSC0003DMG402005139	-0.169069	0.221502	0.119194	-0.0244159	-0.197231	-0.293533	0.0458503	-0.0842967	0.096886	0.417	0.27101	-0.394557	0.679794	0.472646	0.102729	0.823286	0.524437	1.10579	0.453172	1.15487	0.140802	0.392543	0.279211	0.471027	0.495546	0.589737	0.462965	0.244109	0.180674	0.285465	0.235293	0.935111	0.366798	1.42688	0.926595	0.937415	0.28715	0.368474	0.706385	0.874053	0.452053	0.072601	0.186422	0.334268	0.591395	0.075136	0.765686	0.024654
PGSC0003DMG402004946	0.285736	0.386577	0.508948	-0.151161	-0.162749	-0.441799	-0.537251	-0.639218	-0.241987	-0.00884981	0.384172	-0.537777	1.08881	0.935552	1.46065	0.907364	1.09259	1.70617	1.83475	1.59567	1.38076	0.540607	0.705973	0.338361	0.16796	1.18693	0.494926	1.76194	1.56429	0.625387	1.57621	1.64872	1.98818	1.37992	1.57089	2.0554	1.28127	1.60678	1.05205	0.690538	0.830742	0.456657	0.368723	0.079824	0.276763	0.531811	0.678399	1.09428
PGSC0003DMG402004862	0.509684	0.651405	0.957346	-0.125831	0.142848	-0.177948	-0.498041	-0.567919	-0.526682	0.0884413	0.0738982	-0.523892	4.80844	1.74337	4.15375	2.82981	3.81504	4.21953	8.59418	2.99197	1.05709	0.372722	1.28025	0.394434	0.636716	0.944517	1.5198	3.36043	3.4338	1.70984	0.718336	1.41666	1.00672	0.971118	1.54418	2.1061	2.87509	3.05307	2.28939	0.938874	1.05029	0.236709	0.618811	0.593298	0.669403	2.22378	2.26265	1.60768
PGSC0003DMG402004858	0.659119	0.585563	0.900097	0.0915341	0.263916	0.0233845	-0.377694	-0.504206	-0.510766	-0.163855	-0.160565	-0.215989	1.35893	0.708796	1.15133	1.58099	0.791911	1.54381	6.15576	1.54232	0.371141	0.637868	0.557877	0.330242	0.462921	0.306377	0.753593	1.78805	1.97014	1.49548	0.268113	0.935555	0.650399	0.753406	0.561835	1.75462	1.12886	1.95025	2.17924	0.59756	0.457155	0.140449	0.403495	0.279946	0.476257	2.14777	0.955881	1.20284
PGSC0003DMG402004840	0.780135	0.325819	0.338709	0.584588	0.811417	0.712929	0.0306528	-0.315769	-0.478059	-0.488039	-0.68312	0.398173	4.21186	2.8424	5.10249	5.93424	4.97381	6.18826	46.6187	30.8261	26.5016	12.1594	8.88598	8.1844	14.0042	15.2367	14.9476	28.6	23.0278	17.4825	5.242	7.38778	5.99996	7.07843	7.46076	5.86445	38.5999	26.6223	28.3373	6.42056	9.08506	14.5066	25.2937	26.4422	25.4469	58.9362	51.3338	52.8528
PGSC0003DMG402004779	0.63869	0.380767	0.715465	0.1551	0.34112	0.153184	-0.369291	-0.538299	-0.457859	-0.291093	-0.0607367	-0.193028	0.609379	0.567415	1.07652	0.553182	0.340767	0.428683	1.08811	0.486257	0.553386	0.260847	0.33724	0.096104	0.230429	0.10536	0.48758	0.507783	0.560648	0.765528	0.347392	0.361462	0.378305	0.241901	0.261253	0.335108	0.748165	0.693473	0.835424	0.231542	0.241405	0.441213	0.526589	0.362836	0.332638	0.817582	0.59242	0.46621
PGSC0003DMG402004611	0.522827	0.389808	0.305728	0.504803	-0.0545543	-0.0727546	-0.0983471	-0.284756	-0.308022	-0.152796	-0.313047	0.161393	4.04334	4.94315	4.50651	10.2703	9.98771	10.733	40.9703	21.9406	11.9067	10.3697	14.0504	13.3503	29.4048	22.0625	23.5784	16.1115	13.1183	11.3391	14.9323	16.3211	16.0649	15.9579	22.2113	13.7851	44.4275	60.0069	68.333	11.3161	13.9824	10.5009	14.2829	10.1767	10.2076	13.139	8.19291	10.6515
PGSC0003DMG402004603	0.222524	0.0297209	-0.0254288	0.474171	0.757628	0.739404	0.405657	0.0715489	-0.0386713	-0.0801954	-0.414534	0.312898	0.236459	0	0.046908	0.15945	0.196712	0.750451	0.251907	0.357534	0.329073	0.364087	0.318843	0.195949	0.259973	0.299843	0.910398	0.079286	0.381139	0.465935	0.163533	0.18862	0.100127	0.381402	0.56208	0.467312	0.495613	0.250486	0.215496	0.80508	0.14338	0.059226	0.766989	1.22015	0.711742	1.35505	2.06821	0.850315
PGSC0003DMG402004586	0.202704	-0.0669282	-0.170547	0.653873	0.434926	0.842777	0.638906	0.127893	0.0409426	-0.147891	-0.490589	0.491737	0	0	0.226446	0	0	0.184257	0	0.33322	0.257749	0.669729	0.366923	0	1.67872	1.32902	0.924599	0.951391	1.25913	2.50109	0	0	0	1.57044	1.23383	0.79133	1.18584	0.412329	0.434201	0	0	0.149987	4.30778	3.77798	2.55341	3.48321	1.38088	3.53819
PGSC0003DMG402004423	0.714323	0.67002	0.904256	0.148874	0.367538	0.155877	-0.344944	-0.590982	-0.571303	-0.107988	-0.199374	-0.280837	0.18634	0.348191	0.537287	0.387922	0.372766	0.620881	1.26754	0.496602	0.280523	0.086351	0.180557	0.090445	0.162988	0.092228	0.213362	0.627559	0.614938	0.489664	0.240559	0.138936	0.160971	0.212945	0.346863	0.492923	0.297641	0.569063	0.435445	0.164369	0.175179	0.155588	0.186266	0.189071	0.32329	0.654027	0.41542	0.40431
PGSC0003DMG402004392	0.88219	0.423901	0.466662	0.619734	0.514641	0.481142	-0.217699	-0.558549	-0.543271	-0.462977	-0.468596	0.180756	2.85899	2.0137	1.88502	1.82722	1.60757	2.88705	9.04247	5.25042	4.08915	0.791233	1.2732	0.912641	1.01621	1.82587	2.00629	11.6009	10.1333	12.7302	2.5134	1.83981	1.61119	2.88771	3.09196	3.71031	19.135	17.5091	13.6197	2.45098	1.37119	0.689921	1.42232	2.24683	3.33937	13.9065	9.08427	13.9169
PGSC0003DMG402004125	0.519959	0.403348	0.0604844	0.382297	0.3592	0.255373	-0.134654	-0.254751	-0.518583	-0.127937	-0.571811	0.185274	0	0	0	0.322045	0.322828	0.791826	0	1.50717	1.13896	0	0.552005	0.707527	0.582864	1.13112	0.724903	1.22152	0	0	0	0	0	0	0	0	1.1105	1.11425	1.68839	0.449251	0.467572	0	0	0.699993	0	0.936233	1.07817	1.28185
PGSC0003DMG402004033	0.609721	0.631364	0.903808	-0.0140969	0.252709	0.00768274	-0.37831	-0.474375	-0.528194	-0.082198	-0.153632	-0.28168	1.77535	0.313209	0.631057	0.814067	0.731017	1.5553	3.86848	1.58118	0.660734	0.28786	0.357	0.52633	0.314456	0.361545	0.502811	1.5003	1.37204	0.92022	0.269567	0.377049	0.278393	0.347969	0.847368	0.846715	0.792785	0.586737	1.02943	0.512938	0.403846	0.116329	0.505832	0.330497	0.43693	1.02125	0.902877	0.940327
PGSC0003DMG402003922	0.742868	0.508464	0.689985	0.273615	0.236999	0.217371	-0.357729	-0.61696	-0.539733	-0.281766	-0.176217	-0.17696	1.44438	1.18737	2.14997	1.37107	0.433491	1.26632	2.25129	2.23173	0.725419	0.315665	0.227452	0.285958	0.279635	0.846461	0.30783	1.87236	2.49327	2.63956	0.598895	1.14431	0.340448	0.634661	1.4585	0.453931	1.58944	2.27169	2.17546	0.968954	0.41461	0.408134	0.992912	0.633707	0.784997	1.76109	0.699921	1.58059
PGSC0003DMG402003767	0.939213	0.609431	0.770588	0.391561	0.534671	0.351868	-0.366727	-0.676273	-0.65014	-0.401844	-0.385445	-0.04559	2.81318	3.25468	3.72968	2.96689	2.86924	3.78608	12.6521	5.74932	3.86249	0.743249	0.849198	0.789214	0.817965	1.2567	1.62041	7.18071	9.59261	6.95864	2.79561	2.27439	1.72769	2.88226	2.13437	2.35363	7.41959	7.52534	7.85474	1.51215	1.42045	0.954269	1.42217	2.00569	3.33573	6.86426	6.94126	8.17484
PGSC0003DMG402003720	-0.457697	0.0112387	0.128872	-0.14389	-0.524202	-0.528649	0.0782897	-0.0415795	0.348159	0.596654	0.707179	-0.549169	6.71037	7.53146	6.12863	8.21736	6.284	6.0319	3.63996	2.23902	0.572831	2.79109	2.68367	2.14796	3.52953	4.94216	4.71276	1.63637	1.62188	1.58869	4.77647	4.31715	6.68274	6.5641	7.05147	7.93064	4.43388	5.42956	5.21245	4.33105	4.15233	3.06771	4.3747	3.62877	5.05822	2.16136	1.87428	0.708701
PGSC0003DMG402003646	-0.329062	-0.551619	-0.537301	0.0519715	0.0753341	0.253624	0.475968	0.82101	0.488977	-0.210204	-0.218838	0.670196	2.15828	1.25453	1.28541	1.60129	1.24138	1.16535	0.965262	2.24346	2.94547	4.68478	8.27737	8.85903	1.87026	2.6256	4.48343	1.01802	1.37992	1.70629	3.34555	2.18604	0.893599	2.516	2.6017	1.46883	4.25478	0.952017	0.75275	8.8054	4.59208	2.78162	4.90149	5.49663	4.45181	4.90742	3.65245	2.62488
PGSC0003DMG402003636	0.63354	0.561964	0.862368	-0.0431577	0.461287	0.0932903	-0.496049	-0.56037	-0.573237	-0.170739	-0.0939019	-0.385295	4.14267	3.32214	3.89183	3.17202	2.95681	3.28487	6.97458	3.95652	2.20352	1.28265	1.92237	1.39634	1.48215	0.859543	1.65165	5.30014	3.58154	2.62269	1.53354	1.62491	1.16526	1.91499	2.96521	1.61241	1.79173	3.58225	3.25219	2.76048	1.6312	1.94331	1.50667	1.05115	1.67585	3.66988	5.06273	2.96221
PGSC0003DMG402003479	-0.70856	-0.683106	-0.587681	-0.244888	-0.362222	-0.132846	0.482912	0.950675	0.721006	0.0369745	0.145891	0.394537	76.8573	63.3836	74.9493	41.8658	50.6162	43.5856	1.86535	6.5909	5.39098	160.587	293.816	211.737	66.9082	58.5172	92.8817	3.36291	4.87135	2.95158	94.8875	69.5201	48.802	68.8321	49.1363	72.6147	11.6815	9.21821	4.57966	181.211	149.23	147.939	177.394	128.467	130.938	5.8599	4.43458	1.76155
PGSC0003DMG402003286	0.791074	0.35435	0.519696	0.385648	0.902486	0.588446	-0.239853	-0.473945	-0.548718	-0.492519	-0.481143	0.151939	1.54924	1.62808	1.88531	0.810682	0.50841	0.335505	17.9068	7.08485	3.72013	0.757229	1.51789	0.521798	1.29492	0.87724	1.35826	8.83515	10.9317	5.50632	1.2981	1.41108	0.639063	1.29612	1.11285	1.40732	7.5843	8.05348	11.7187	0.935801	1.32349	0.991241	2.03423	1.08645	1.68608	21.2257	25.5047	13.3787
PGSC0003DMG402003184	-0.00475352	0.571472	0.347382	-0.10234	-0.323728	-0.425062	-0.180022	-0.312293	-0.196851	0.619001	0.225601	-0.586566	1.02265	0.44844	0.713989	2.28978	1.44451	1.73768	0.879674	1.37844	1.14278	0.422778	0.423647	0.560615	0.574198	0.632323	0.854361	0.471925	0.604549	0.472519	0.653772	0.716349	0.940803	0.951953	1.02998	1.36649	0.991949	1.1105	0.99243	1.17886	0.275305	0.67696	0.339075	0.636479	0.819779	0.654538	0.342922	0.241812
PGSC0003DMG402003169	0.481021	0.385373	0.869899	-0.14413	0.290777	-0.0221848	-0.421816	-0.403493	-0.368556	-0.191373	0.0570661	-0.285815	1.32275	0.780345	0.958225	0.64241	0.452636	0.554412	2.81425	0.768111	0.159293	0.228418	0.52912	0.0219	0.086412	0.04765	0.159028	0.713628	0.848051	0.632091	0.359082	0.385343	0.295909	0.110567	0.373573	0.264491	0.454045	0.427301	0.516576	0.282795	0.301396	0.253239	0.25139	0.121536	0.32277	1.12478	0.69358	0.311544
PGSC0003DMG402003142	0.59922	0.607951	0.784411	0.0279971	0.4656	0.146326	-0.378263	-0.524597	-0.606498	-0.0451533	-0.230255	-0.232017	0.384953	0.377435	0.453076	0.769882	0.4006	0.507012	1.68608	0.765871	0.124157	0.211596	0.082151	0.136436	0.121588	0.661427	0.146067	0.42092	0.565185	0.696154	0.186799	0.09262	0.178892	0.279304	0.36596	0.166705	0.487056	0.252076	0.526067	0.313313	0.076554	0	0.26955	0.160296	0.065263	0.712839	1.03228	0.22231
PGSC0003DMG402002919	0.545221	0.647454	0.881756	0.244254	0.188405	0.05822	-0.132361	-0.490124	-0.361962	0.0944311	-0.0524654	-0.337717	1.19743	0.290959	0.706191	0.707084	0.859487	1.53359	2.32234	0.921629	0.041725	0.359362	0.249096	0.05035	0.295108	0.313988	0.420192	1.32958	1.08281	0.515501	0.529176	0.408948	0.249124	0.812478	1.04834	1.15648	1.07022	0.964641	0.925177	0.22353	0.434471	0.281125	0.597862	0.70838	0.927208	0.74507	0.862151	0.679928
PGSC0003DMG402002869	0.0734977	0.664013	0.392433	-0.118973	-0.0953815	-0.284342	-0.250901	-0.388327	-0.459044	0.662285	-0.0135455	-0.548116	2.33766	2.38499	3.74815	7.27308	10.9182	4.95195	4.66062	3.81535	2.9993	2.21664	1.92535	1.8108	3.5807	4.76913	5.30956	3.15297	3.49494	1.39261	2.24092	2.4639	2.2067	2.16	4.48851	4.88625	3.09198	4.19109	5.03372	2.48229	1.78024	3.34501	2.38218	2.05512	1.83881	3.07857	3.30716	2.90494
PGSC0003DMG402002797	0.640899	0.612873	0.897738	-0.00821977	0.427749	0.103936	-0.414037	-0.514791	-0.566212	-0.123158	-0.177371	-0.283769	1.83416	0.407193	0.704163	1.15366	0.911443	1.75353	4.74259	1.94692	0.619776	0.143094	0.66568	0.318586	0.363975	0.230398	0.494967	1.54415	1.40267	1.54423	0.149017	0.456525	0.373362	0.414193	0.892609	1.23326	1.05537	0.918067	0.709572	0.614982	0.523643	0.148837	0.30771	0.222245	0.25124	1.73447	2.01769	1.04044
PGSC0003DMG402002771	0.861641	0.788457	0.620682	0.242335	0.227962	0.0875611	-0.431532	-0.653543	-0.782907	-0.216371	-0.495153	-0.112409	4.73332	4.04125	3.83689	16.8504	15.0393	13.947	39.5957	36.5887	39.4123	4.22462	3.16565	4.73151	7.71579	7.43064	7.14813	31.5336	29.7507	19.2531	2.42793	3.17524	4.19602	6.19585	7.95526	6.24822	29.1074	26.5354	23.2612	2.23628	2.02501	2.51783	4.47153	6.37058	4.73872	10.4866	13.236	15.4572
PGSC0003DMG402002714	0.0931134	0.252123	0.714876	-0.303201	0.0656422	-0.236167	-0.403411	-0.369222	-0.190561	0.177237	0.448622	-0.62207	2.25631	1.87888	1.60387	1.1765	1.29625	1.13936	1.94548	0.511004	0.134208	0.194705	0.801176	0.116628	0.562676	0.525456	0.651591	1.18318	0.632361	0.668467	0.475278	0.832445	0.313251	0.509617	1.08913	1.13129	0.451521	0.727617	1.02176	0.795508	0.864179	0.296825	0.425082	0.354944	0.332074	1.11601	0.984259	0.612766
PGSC0003DMG402002698	-0.792472	-0.567257	-0.520523	-0.194206	-0.446776	-0.168554	0.59295	0.859635	0.736424	0.305152	0.250766	0.220084	5.5139	3.32995	4.58841	3.77751	3.4542	5.00428	0	0	0	6.07071	13.2989	7.40475	5.16571	4.51976	8.37373	0	0	0	3.94769	5.63821	2.23629	4.07039	6.50011	7.10193	0.103739	0.15159	0	7.07982	8.12439	5.88239	11.1119	7.09547	8.22695	0	0	0.079448
PGSC0003DMG402002685	0.615413	0.224666	0.127447	0.346874	0.645191	0.741939	-0.0751969	-0.244704	-0.523184	-0.392611	-0.680056	0.320751	102.553	97.9143	48.0913	108.776	103.661	125.601	143.986	180.881	185.636	145.516	158.989	183.848	174.012	194.369	169.043	303.811	328.2	523.763	63.8221	65.5743	72.5357	93.1232	111.865	89.3656	155.995	199.946	151.25	174.28	98.4639	105.697	131.253	145.234	150.32	357.203	318.982	306.397
PGSC0003DMG402002599	0.547275	0.0906322	0.0928227	0.4038	0.706644	0.69476	0.0800017	-0.0477578	-0.298747	-0.513115	-0.598171	0.389611	2.19085	2.91041	1.68545	1.69046	2.01165	2.05345	4.18373	3.84802	5.84116	2.75548	5.13112	5.04619	2.75206	2.64324	4.01763	4.10867	5.40324	5.71739	1.6818	1.69755	1.44607	3.8333	2.98345	5.16415	3.04266	5.18161	2.75188	4.63063	2.61549	2.05756	3.81705	3.83465	2.88086	7.14316	6.89317	5.8308
PGSC0003DMG402002532	-0.466674	-0.548622	-0.549819	0.0129187	-0.199834	0.143262	0.593355	0.863692	0.556633	-0.0290528	-0.143395	0.586894	1.11934	2.81797	0.716965	0	0.759744	0.201085	0.726215	0	1.28297	2.18934	5.31292	5.02803	2.08406	3.18871	5.45267	0.075307	0.290874	1.68699	1.87567	0.646358	0.648735	0.783028	0.607495	0.607398	0.515607	0.725247	0.311681	5.54008	1.48208	3.97669	6.20066	1.92977	4.99721	1.36833	0.223281	0.680504
PGSC0003DMG402002514	-0.115985	0.100239	0.444103	-0.32777	-0.0728799	-0.256963	-0.23657	-0.182472	-0.0155653	0.230622	0.470645	-0.538684	2.82868	0.362678	0.90102	1.00888	0.532182	0.675183	0.843705	0.496931	0.123265	0	0.402526	0.156761	0.357087	0.439737	0.18289	0.3731	0.49242	0.378778	0.234039	0.441387	0.0504	0.308112	1.12916	0.732873	0.227647	0	0.277291	0.385103	0.541715	0.242142	0.241517	0.196451	0.209104	0.432103	0.474052	0.182635
PGSC0003DMG402002511	0.246658	0.235763	0.207042	-0.052665	0.0882642	-0.0293953	-0.167865	-0.15056	-0.190729	-0.162752	-0.103739	-0.0899509	0.686528	0.17674	0.002145	0.056839	0.008805	0.029584	0.99068	6.76562	0.028826	0.224398	0.127486	0.024673	0.001007	0.095848	0.03935	0.053158	0.050084	0.133546	0.063	0.09168	0.002828	0.121739	0.013275	0.436594	0.035381	0.181218	0.012945	0.781354	0.146668	0.546755	0.108669	0.186886	0.094227	0.393015	0.673682	0.212987
PGSC0003DMG402002283	0.169334	0.251083	0.677348	-0.366498	-0.118093	-0.383104	-0.526816	-0.412009	-0.169264	0.0318143	0.47175	-0.542847	2.89723	2.25573	4.23447	1.86205	2.62642	1.62536	3.93987	1.98562	0.335965	0.601582	0.958042	0.369919	0.458881	0.287143	0.222094	1.93385	1.29302	1.44741	2.92096	1.25203	1.22575	0.658387	0.626173	0.716897	1.43422	1.41787	1.55729	0.938154	1.16018	0.839023	0.439022	0.658731	0.565841	1.34939	0.442337	0.535628
PGSC0003DMG402002262	0.520448	0.760719	0.83787	0.201868	0.190203	0.0356448	-0.224465	-0.547784	-0.485691	0.298893	-0.0776264	-0.402791	1.26189	0.362478	0.568447	1.04893	1.61978	2.43128	2.26681	0.731755	0.442725	0.27927	0	0.286337	0.308	0.340041	0.568002	1.08335	1.24572	0.758817	0.442828	0.52085	0.395317	0.462422	1.24898	0.899896	1.49718	0.978166	1.44639	0.610311	0.236402	0	0.650952	0.34613	0.975743	1.25964	1.00455	0.525652
PGSC0003DMG402002024	-0.627366	-0.677058	-0.6271	-0.0921998	-0.257604	0.033306	0.603961	0.976656	0.693469	-0.0120449	-0.0308243	0.560424	5.24112	3.31891	2.67529	1.33962	1.42204	1.37495	0.712331	0.935296	0.350763	10.7847	13.6193	13.5385	4.50048	6.96256	10.4055	0.739713	0.719993	1.40315	3.53466	4.08222	3.00033	3.37153	2.91477	2.65165	0.77919	0.585204	0.655127	14.5527	9.52092	8.91675	9.42988	10.9721	11.829	1.63403	1.95703	0.706191
PGSC0003DMG402001984	0.309903	0.823115	0.402906	0.179756	0.140203	0.150827	0.0234831	-0.343307	-0.581585	0.608444	-0.436714	-0.278512	5.67681	4.58858	4.14455	18.6607	18.2888	24.3004	16.6192	12.6837	11.5837	5.6345	6.05561	7.6258	17.4365	12.7419	13.0618	11.1178	13.925	11.8409	5.30802	5.04533	5.41111	8.20215	12.7037	8.82058	10.0793	9.23194	9.89199	6.43342	4.17732	4.65465	11.7866	11.8685	12.5099	8.54054	13.3637	12.4229
PGSC0003DMG402001979	0.882492	0.660219	0.805194	0.311427	0.473312	0.306972	-0.354959	-0.626253	-0.643839	-0.321004	-0.378558	-0.0896754	0.548693	0.13612	0.405182	0.457938	0.399983	0.677773	1.51096	1.02129	0.549265	0.189177	0.22607	0.072271	0.176715	0.146383	0.171365	1.13092	1.34814	0.662105	0.256742	0.362011	0.218666	0.192457	0.399507	0.553006	0.820323	0.980754	0.763632	0.333919	0.225821	0.188025	0.311955	0.343458	0.358573	1.12288	0.68027	0.630063
PGSC0003DMG402001531	0.874867	0.513679	0.486742	0.672862	0.419639	0.374319	-0.0956679	-0.454831	-0.534506	-0.398807	-0.577701	0.267839	1.5479	0.92541	0.668944	4.27086	4.45997	3.14878	60.3045	31.851	27.5677	4.23171	2.62292	5.00294	14.2582	13.6431	18.8464	41.7536	23.7286	26.0219	1.97519	1.17779	1.82286	13.3237	10.9829	11.3354	74.8916	51.8415	80.8875	4.69146	3.18949	3.43616	15.6941	21.262	18.9094	37.1203	40.1287	28.1549
PGSC0003DMG402001401	-0.187373	-0.336854	-0.334561	0.281541	-0.0735654	0.24342	0.612826	0.626182	0.432409	-0.133751	-0.247516	0.592524	0.796838	0.658827	0.433184	0.892668	0.293396	0.518978	1.27614	1.00065	0.577386	1.35087	1.22767	2.01619	0.664214	1.95845	1.33483	0.771943	0.813909	1.03774	1.31601	0.415032	0.944075	1.59117	0.4605	1.35654	0.894975	0.718106	1.62813	1.72518	0.899006	1.50163	2.33629	2.22869	1.33495	1.09195	0.988123	0.22781
PGSC0003DMG402001384	-0.536745	-0.635869	-0.555824	-0.223768	-0.236849	-0.0794931	0.336645	0.85299	0.581903	-0.126322	0.0141933	0.488844	23.5553	30.288	14.9747	6.95082	5.0636	1.40262	0	0.399062	0.476362	66.8561	91.0304	214.941	23.7579	27.1864	48.7323	0.042034	0.185283	0.22317	32.006	30.747	29.0943	18.9505	11.9124	17.4612	0.959517	0.89292	0.858778	198.579	118.968	129.661	73.3927	62.4106	55.1269	5.63913	1.53697	2.32651
PGSC0003DMG402001316	-0.240308	-0.0910824	-0.397454	0.541018	-0.0617938	0.432522	0.899365	0.512842	0.362645	0.315861	-0.346745	0.4421	26.753	22.2273	17.1456	36.3296	43.3247	52.0826	23.8911	33.8956	30.8442	40.2536	51.2252	44.9465	64.2765	63.3636	61.9384	35.0945	35.9908	42.9662	36.1384	27.3793	27.5236	60.7403	59.9911	59.4492	43.0169	38.5541	34.7585	47.7509	35.3121	33.7565	81.5248	83.8915	83.4545	40.677	41.3557	41.3177
PGSC0003DMG402000943	0.694634	0.500321	0.687315	0.476112	0.23259	0.1739	-0.0951626	-0.523561	-0.342296	-0.231804	-0.168861	-0.02287	0.694363	0.621665	0.764154	0.371439	0.609414	0.639912	2.63681	1.10998	0.684171	0	0.051318	0	0.499145	0.55736	0.395592	0.879754	1.68166	0.7714	0.806618	0.383255	0.977666	1.05928	1.01259	1.0532	1.53925	1.12251	2.25531	0.216067	0.293343	0.124268	0.692327	1.39857	0.736289	1.51655	0.675433	0.419417
PGSC0003DMG402000860	-0.3806	-0.420942	-0.518846	0.287695	-0.0337856	0.34765	0.760724	0.788436	0.530285	0.0964787	-0.24068	0.625959	2.97749	1.56154	1.46812	1.84061	2.07002	2.70502	0.858886	1.4951	1.39036	2.10249	5.0756	5.99137	3.81557	5.72869	5.29863	2.51772	2.32325	1.73158	3.06607	2.41087	1.24486	2.72021	2.98525	2.76319	2.45337	1.57119	2.70608	6.81243	2.79669	2.47486	5.24352	5.67986	6.42235	3.89433	2.54891	2.90995
PGSC0003DMG402000764	-0.496991	0.297136	-0.05698	-0.234108	-0.435348	-0.371748	0.136422	0.0385267	0.043798	0.967625	0.253429	-0.493225	3.25599	2.46732	2.31284	10.1852	8.85099	12.3786	0.434049	1.54462	1.81225	3.7778	1.03087	2.65355	5.59272	5.58934	5.55989	1.05408	0.239138	0.394228	3.74891	2.81572	3.82967	3.39714	5.0821	4.2127	1.56306	2.08741	1.58205	2.47735	1.66137	2.30031	5.03814	3.37977	4.25637	0.709928	0.766867	0.696386
PGSC0003DMG402000668	0.982788	0.619038	0.68281	0.45306	0.546793	0.363891	-0.353453	-0.657363	-0.693497	-0.471266	-0.504842	0.0500187	29.5755	26.5854	30.9751	40.1409	39.7988	42.2437	302.446	166.208	159.562	9.00918	10.5977	8.08896	15.0169	17.8795	17.7776	167.998	208.224	145.295	24.862	30.5163	25.2014	50.4568	47.162	52.6248	182.804	200.197	224.054	17.8518	15.1193	9.58454	29.8012	31.7683	36.426	175.21	168.763	182.266
PGSC0003DMG402000594	-0.344935	-0.059381	0.0495829	0.181964	-0.349755	-0.163362	0.444737	0.0808812	0.480997	0.417448	0.525235	-0.292352	4.18855	5.99547	6.56269	5.24473	5.18842	5.53041	2.97142	2.59448	1.8359	2.24894	2.16446	2.28803	2.30822	3.22774	2.73426	1.21638	1.72277	0.823469	4.60204	4.91676	4.61174	6.68267	5.71858	9.42669	3.523	3.51648	5.62153	2.76654	2.31526	1.88027	7.41943	7.43609	6.50668	2.49229	2.14977	2.15965
PGSC0003DMG402000528	0.553471	0.60408	0.810855	0.108848	0.349644	0.104991	-0.346857	-0.554283	-0.49702	0.0825059	-0.0353031	-0.411476	1.30354	1.12145	1.08546	1.17842	1.29798	1.99017	2.24076	0.878247	0.359399	0.25261	0.993209	0.325104	0.365442	0.590306	0.946449	1.51609	1.09035	1.25195	0.239435	1.11429	1.25316	0.679079	0.604651	0.761504	0.997044	1.14828	1.70434	0.676839	0.297634	0.115118	0.587627	0.474522	0.977487	1.13292	1.69935	1.26701
PGSC0003DMG402000524	0.431304	0.580286	0.906216	-0.133202	0.256631	-0.0594794	-0.435791	-0.547087	-0.467857	0.124191	0.128091	-0.564161	2.34932	1.02232	1.61772	1.39167	1.68134	1.7482	3.0076	1.32495	0.127196	0.395197	0	0	0.149378	0.104084	0	1.24337	1.36162	0.503816	0.230512	0.599262	0	0.060087	0.860092	0.550165	0.64024	1.31161	0.559408	0.271011	0.489768	0	0.341859	0.185231	0.609771	1.52099	1.25715	0.563569
PGSC0003DMG402000410	-0.105169	0.0505838	0.51538	-0.105152	-0.104457	-0.276062	0.000668486	-0.068458	0.215848	0.206602	0.513568	-0.412907	2.70446	1.10803	1.91011	1.16086	1.05838	1.54485	2.21679	0.864487	0.245909	0.57522	0.870247	0.514554	0.890915	0.878016	1.01901	0.567446	0.954994	0.528838	1.21289	1.00063	0.755626	1.31639	1.22159	1.83933	1.02271	0.783289	1.43668	1.19392	1.25695	1.0842	0.775899	1.3821	1.41614	0.75459	1.25689	0.674975
PGSC0003DMG402000299	0.871515	0.553832	0.739824	0.485493	0.382889	0.271376	-0.245362	-0.527896	-0.522136	-0.375707	-0.381271	0.061344	0.209295	0.230943	0.303688	0.311624	0.317281	0.301336	2.20598	0.620727	0.279696	0.068227	0.181288	0	0	0.048061	0.11292	1.2007	0.674068	0.871317	0.243926	0.261999	0.24221	0.152938	0.431255	0.186774	1.29002	1.7763	1.45214	0.161115	0	0.172741	0.315213	0.23724	0.476317	1.15044	0.701778	0.548738
PGSC0003DMG402000216	-0.519414	0.236576	-0.0787619	-0.212356	-0.453767	-0.390268	0.172572	0.0671686	0.103538	0.945973	0.277786	-0.446485	63.6263	47.8056	58.6624	136.244	151.616	230.077	15.1018	19.5722	29.1504	38.7879	43.8026	29.6698	111.225	134.789	151.064	14.4147	19.1265	8.60204	80.3411	68.9922	52.1769	76.4103	121.337	73.7802	23.2381	18.7659	34.9715	45.5694	43.9387	28.5725	55.6307	66.1126	92.2749	3.03809	9.90948	11.3985
PGSC0003DMG402000198	0.590519	0.762597	0.510204	0.136812	-0.0440392	-0.144273	-0.349138	-0.561641	-0.595144	0.0629761	-0.253222	-0.298678	6.66842	5.50741	4.68774	11.9695	10.2746	10.2792	12.4364	19.5674	15.3927	5.51047	4.1494	5.24629	5.14823	5.10637	6.43453	7.76618	8.06854	8.33783	4.83101	4.90013	7.21605	5.86524	6.70668	6.69474	11.8952	12.1707	10.1324	3.74842	4.5202	5.7616	5.55989	4.8672	7.89175	6.09565	4.77162	6.21446
PGSC0003DMG402000083	-0.179099	0.24246	0.428224	-0.427447	-0.279216	-0.514929	-0.385794	-0.337229	-0.110262	0.459194	0.562752	-0.757367	6.76194	5.98592	7.89098	5.81321	8.60204	6.24439	5.95666	4.03824	2.59015	4.90849	3.35195	2.60293	4.81823	2.34462	4.3117	2.92693	3.39565	3.7608	3.1214	3.63152	5.94409	6.34134	3.55077	6.42069	4.40158	3.13359	4.36202	3.73393	2.11602	4.29199	1.93842	1.46908	3.7537	3.76993	2.84675	3.17645
PGSC0003DMG402000051	0.929069	0.598524	0.74087	0.476689	0.562825	0.371457	-0.308001	-0.656347	-0.609206	-0.376134	-0.377055	-0.0397619	9.57839	10.123	11.0718	10.7149	9.65788	11.7305	32.3418	17.6348	10.6713	2.5815	4.74016	4.61374	3.60324	5.12025	7.96974	18.613	21.9651	19.6765	9.26849	9.40968	5.72375	7.36958	10.3118	11.152	21.9899	23.6377	27.6271	6.99786	5.2989	4.05021	5.56623	8.06388	12.3265	17.3771	25.3503	25.726
PGSC0003DMG402000019	-0.811017	-0.508384	-0.55382	-0.051503	-0.374222	-0.050538	0.69016	0.680321	0.754457	0.474579	0.32877	0.104722	4.0053	4.784	3.56047	4.77316	4.09334	5.59279	1.16929	1.41843	1.66255	4.46355	5.11861	5.31999	4.83266	5.20944	5.14367	2.00585	2.23569	2.77915	5.41824	4.70127	3.89153	5.04438	5.32419	6.59756	2.00248	2.43141	1.96184	4.53469	4.40648	5.03713	6.17609	6.48987	7.09082	3.14516	2.87351	3.30932
PGSC0003DMG402000007	0.971557	0.640399	0.673158	0.393274	0.503435	0.302554	-0.394198	-0.662769	-0.725394	-0.454259	-0.510171	0.0310552	6.315	6.76347	10.1058	9.61596	7.38756	6.85105	37.1589	27.6426	21.8316	3.53106	3.76281	3.54517	5.5506	8.25878	9.05567	23.7748	24.3429	18.4512	6.02878	7.26585	6.47098	6.16475	7.27681	6.66036	23.7482	25.2724	26.8004	5.75963	5.20116	6.39487	6.25836	6.77277	7.11532	19.5432	21.8125	23.1603
PGSC0003DMG401033888	0.936478	0.751254	0.669911	0.364253	0.405173	0.204558	-0.418467	-0.667482	-0.787699	-0.302148	-0.540588	-0.0486456	12.363	10.7783	13.9925	97.1039	96.6659	117.942	399.026	267.628	235.51	21.417	17.4885	13.0901	79.6744	54.0625	53.7358	265.218	321.394	144.263	11.4602	18.1782	23.2896	37.5158	62.4086	37.9768	215.364	303.136	357.198	13.0988	14.3935	19.069	21.9849	18.9245	10.5094	131.789	212.665	203.562
PGSC0003DMG401032501	0.895072	0.540755	0.528099	0.65452	0.632832	0.579581	-0.106878	-0.63345	-0.544069	-0.356685	-0.464466	0.0542091	1.78811	1.43848	1.35219	1.71733	1.9414	1.88855	3.11775	3.00526	2.96974	0.898761	0.669549	0.569412	0.93112	1.73448	1.79512	3.13214	3.27289	3.84255	2.11623	1.11734	1.31858	2.10011	1.87269	2.50281	3.00414	4.12524	4.0865	1.13262	1.14374	1.24106	1.78986	2.12149	2.70503	4.10825	4.18809	3.06541
PGSC0003DMG401032203	-0.698234	-0.460441	-0.503494	0.0637731	-0.396874	-0.0234427	0.768543	0.683425	0.752562	0.359383	0.256399	0.167895	120.726	114.621	70.7789	88.3453	111.72	85.0066	3.76518	25.6064	28.778	127.201	137.137	133.464	115.516	120.343	141.872	7.97422	5.96703	12.7519	141.609	68.2105	65.6352	240.79	163.879	156.874	19.4139	16.0314	9.7577	131.565	100.926	87.0027	223.944	310.23	206.509	29.3473	20.7005	15.1593
PGSC0003DMG401032165	0.336604	0.148865	0.405806	0.291614	0.164144	0.0759895	-0.0538806	-0.344701	0.0111023	-0.218393	0.229129	-0.289131	2.38792	2.47756	2.00555	1.17083	1.30695	1.30365	1.68096	2.49288	1.40684	0.806149	1.02989	0.598381	0.438161	0.317073	1.27952	2.08122	1.22199	1.65195	1.2938	1.11386	1.36707	2.78572	2.09859	3.15085	1.81311	3.70775	1.34831	2.0954	0.943058	1.36207	1.0449	1.36322	1.87218	1.88005	2.36083	1.38004
PGSC0003DMG401031803	0.845949	0.74196	0.905505	0.236201	0.500637	0.209732	-0.436274	-0.69002	-0.707101	-0.165004	-0.298685	-0.250443	12.1543	8.13032	9.45143	11.3317	13.8964	15.9558	30.8124	13.3708	11.1501	3.68178	7.43054	4.97781	5.65147	5.6047	7.55424	17.9947	16.7751	13.4464	6.79408	7.03065	7.14681	6.82426	10.0658	10.4763	15.3901	16.7107	17.907	5.77766	6.12576	4.32542	8.48083	5.03406	6.06246	16.8746	18.7518	14.9646
PGSC0003DMG401031751	0.850476	0.429103	0.690805	0.483496	0.325293	0.318244	-0.203686	-0.53955	-0.427043	-0.495158	-0.284343	0.0726733	1.78011	1.35323	2.02886	0.561093	1.11915	0.819837	4.93077	1.77296	2.0461	0.493259	0.740011	0.725735	0.93105	0.75994	0.40862	3.08989	3.28978	3.34222	1.67132	1.35916	1.43624	1.06624	1.91758	1.7996	2.61733	3.74719	3.89112	0.931054	0.978784	0.846288	1.64865	1.84491	1.9133	2.82007	1.53264	2.31162
PGSC0003DMG401031741	0.958028	0.49602	0.493983	0.477127	0.651481	0.510478	-0.316035	-0.586977	-0.69128	-0.547713	-0.606838	0.19279	4.18945	4.55589	6.17012	8.2612	7.12128	10.1028	393.736	266.256	293.853	7.06407	15.3542	18.1599	20.3191	23.8238	33.3615	299.469	355.944	345.474	4.10509	6.14188	3.62929	12.0697	12.2423	8.04149	433.595	325.996	284.049	12.4699	8.53345	6.08776	24.9468	25.1562	30.1749	336.909	373.262	447.971
PGSC0003DMG401031505	-0.608439	-0.0137912	-0.0234674	-0.402372	-0.519638	-0.549463	-0.00771348	-0.00270992	0.35444	0.709482	0.747291	-0.64788	4.84512	3.65638	2.55832	5.15185	3.97607	5.28438	0.795952	1.94135	1.45138	1.62072	1.58843	1.62087	2.30656	1.89834	2.95584	1.73296	1.00856	1.42328	3.83892	3.3028	4.03254	3.49541	3.82579	3.84334	1.69953	2.05607	0.98449	2.81285	2.63897	2.30584	2.24938	2.25055	2.61605	1.15818	1.40741	0.528769
PGSC0003DMG401031202	0.712169	0.625688	0.925487	0.104016	0.449991	0.0971281	-0.461944	-0.642222	-0.587485	-0.157013	-0.118326	-0.32524	2.44675	1.49812	1.93412	2.01869	1.91367	2.13857	5.50045	2.66262	0.742862	0.694742	0.896937	0.509542	0.751825	0.675103	1.37815	2.73781	2.56295	1.64617	0.915556	1.31144	0.833044	1.02835	1.38581	2.7914	2.42941	2.00093	2.63642	1.16003	0.791997	0.790046	0.358815	0.585684	0.874758	2.85428	2.96236	2.38319
PGSC0003DMG401031196	0.800588	0.638511	0.501008	0.333753	0.494412	0.448935	-0.323533	-0.666489	-0.722902	-0.19527	-0.478804	-0.127607	3.9073	2.6019	0.496071	9.76449	5.49179	9.09083	9.74597	13.0298	10.4138	0.621478	0.30062	0.150646	3.03606	2.57893	4.56761	16.2021	10.4488	24.2502	1.67784	0.357464	4.48942	3.37587	7.70718	3.5965	7.65055	14.1433	7.67872	2.58974	0.904667	0.853602	2.26383	2.24938	3.47965	10.2117	14.5067	12.2378
PGSC0003DMG401030866	0.931629	0.592279	0.543452	0.553664	0.430131	0.32526	-0.259342	-0.615883	-0.603854	-0.418316	-0.482673	0.0910224	0.283799	0.426569	0.342983	0.613412	0.749565	0.703374	2.15007	1.27583	2.15397	0.285553	0.371766	0.317827	0.163652	0.165409	0.353524	2.01835	1.81965	1.12378	0.49953	0.419142	0.666386	0.817335	0.84321	0.651083	2.65592	2.28964	2.06028	0.39354	0.291956	0.226073	0.32795	0.726948	0.956792	1.44568	1.49121	1.79672
PGSC0003DMG401030822	0.753957	0.551969	0.401956	0.322587	0.175907	0.0478856	-0.341579	-0.511788	-0.565608	-0.351327	-0.394581	-0.0038175	0	0.177691	0.084854	0.741938	0.662094	0.470378	6.02081	13.3835	10.5946	0.422708	0	0.444604	0	0	0.216973	2.30049	2.98652	3.30888	0	0	0	0.557626	0.444087	0.499161	7.07831	10.7625	6.63621	0	0.330561	0	0	0	0	2.89455	2.1888	1.36757
PGSC0003DMG401030805	0.723153	0.612472	0.555577	0.135071	0.138051	-0.0634377	-0.408508	-0.519591	-0.585376	-0.298534	-0.347362	-0.0808093	0	0.085749	0.033555	0.070855	0.463023	0.174239	2.1025	1.76913	1.69157	0.045882	0.007786	0.117856	0.059597	0.134362	0.179433	1.2584	0.797623	0	0.104401	0.258851	0.113818	0	0.035875	0.39851	1.13595	1.51336	0.132768	0	0.043587	0.077175	0	0	0	0.039622	0.289448	0.659015
PGSC0003DMG401030700	0.604274	0.685139	0.905222	0.10878	0.303139	0.100994	-0.385351	-0.667784	-0.553114	0.0981104	-0.00968498	-0.479664	0.718832	0.560144	0.583711	0.775303	0.776553	0.975072	1.18506	0.447321	0.251018	0.264274	0.124806	0.051928	0.117158	0.12216	0.052364	0.74826	0.743921	0.717039	0.400817	0.285237	0.170593	0.089442	0.496276	0.652887	0.654714	0.631813	0.75275	0.135462	0.179721	0.169557	0.270768	0.406067	0.361636	0.744186	0.672288	0.453083
PGSC0003DMG401030641	-0.0913861	0.281859	0.0451565	-0.00247877	-0.0819533	0.0255036	0.160169	-0.00934727	-0.127703	0.472435	-0.10269	-0.156304	0.712556	1.22529	5.75977	10.4443	0.107062	8.82425	0.079351	1.8637	1.60987	0.976579	0.150409	0.120119	0.073467	8.11132	9.98386	10.211	0.04733	0.110153	0.333889	1.40036	0.876118	0.545164	1.05416	0.136763	0.056607	0.037525	2.19627	0.085396	0.060801	0.858903	8.04327	0.010446	6.56504	0.173012	3.27499	0.072198
PGSC0003DMG401030532	0.625988	0.567155	0.588804	0.437344	0.475647	0.371607	-0.11623	-0.631593	-0.43119	-0.0305047	-0.158514	-0.264948	1.1875	1.05946	0.981595	1.21555	0.99823	2.23955	1.76029	1.95402	0.908547	0.351456	0.458135	0.053278	0.680384	0.655363	1.23262	1.67759	1.85133	1.43782	1.31327	0.465853	0.870701	1.59357	2.02762	2.31317	1.46182	1.77207	1.63841	1.01513	0.275318	0.450588	1.10071	1.07569	0.949665	2.17481	1.94583	2.72172
PGSC0003DMG401030312	-0.342314	0.289679	-0.140107	0.0969569	-0.225778	-0.00574923	0.438215	0.166781	-0.00757181	0.832999	-0.148881	-0.132478	2.49408	2.52247	0.328138	15.582	17.5673	21.952	2.19316	2.1719	1.9302	3.02283	4.04945	2.71939	23.7921	17.7925	15.8786	1.91414	1.63092	2.5149	0.849871	1.34801	1.29069	6.66494	14.5855	6.44509	2.17807	2.45579	2.45437	3.81306	1.58451	4.28666	9.89151	15.4303	16.5982	3.08622	3.09149	3.10381
PGSC0003DMG401030252	0.74471	0.237296	0.243333	0.593134	0.709811	0.622622	-0.11049	-0.438946	-0.438422	-0.490025	-0.474444	0.286316	0	0.251622	0	0.081802	0	0	0.890895	0.892004	1.03934	0	0.06548	0.214843	0	0	0	0.604519	1.12958	2.50671	0.229991	0.395276	0.24696	0.382874	0.551542	0.294363	4.19148	2.08391	1.5998	0.253502	0.146072	0.070276	0.47257	0.598932	0.410469	3.04106	3.3453	3.31502
PGSC0003DMG401029995	0.33025	0.67173	0.77894	0.130087	0.160991	0.0767359	-0.0680934	-0.454391	-0.307437	0.419997	0.100075	-0.567537	2.60872	1.98612	1.76955	2.88257	2.96015	4.13226	3.312	2.38684	0.777976	0.559767	1.06537	0.577097	0.945407	0.971089	0.999179	2.12357	2.00863	2.07739	1.06982	1.40872	1.33459	1.81762	2.31701	2.34679	1.46138	1.95111	2.02931	1.41534	0.769749	0.657237	1.93889	1.82073	2.54464	2.1102	2.45502	1.29229
PGSC0003DMG401029918	0.45677	0.539917	0.81055	0.0617667	0.0950128	-0.0734161	-0.194267	-0.352555	-0.323872	-0.00205893	-0.0498828	-0.25267	0.839676	0.921664	0.437792	1.11351	0.684379	0.630152	2.71754	1.13653	0.368646	0.223975	0.188223	0.152328	0.154475	0.611727	0.292481	0.741873	1.00853	0.498475	0.192121	0.143429	0.24123	0.182615	1.10041	1.29736	0.440202	0.77084	1.02015	0.685468	0.596679	0.528664	0.472469	0.171341	0.992357	0.687231	0.574372	0.270486
PGSC0003DMG401029843	0.747163	0.355239	0.26649	0.712056	0.568863	0.774853	0.126591	-0.37577	-0.440706	-0.335089	-0.61816	0.276738	4.08837	3.45294	1.6578	4.20726	4.24129	7.95178	8.93463	7.36069	8.41555	3.12602	3.85932	2.02766	8.56661	7.0293	6.32102	15.0692	15.716	30.3206	2.90121	2.53782	3.82545	7.23269	8.58297	7.78735	14.0497	19.3358	14.2031	5.04032	1.93241	3.20866	11.63	11.5242	14.3181	16.4927	18.1142	18.8275
PGSC0003DMG401029805	0.683011	0.602378	0.80722	0.159805	0.263489	0.141355	-0.352096	-0.569523	-0.575434	-0.1438	-0.186758	-0.286223	0.686229	0.425124	0.556162	0.397691	0.640338	0.397101	1.04776	0.552557	0.209728	0.284086	0.126239	0	0.131693	0.138877	0.232028	1.07863	0.796122	0.584842	0.10127	0.151259	0.098644	0.205226	0.450449	0.331456	0.530851	0.615989	0.76242	0.274071	0.304523	0.121687	0.313644	0.616881	0.067938	0.382547	0.554738	0.379343
PGSC0003DMG401029758	0.854765	0.514787	0.809394	0.370743	0.358747	0.216327	-0.314719	-0.599983	-0.486109	-0.4384	-0.221822	-0.0697432	3.15875	3.40415	3.51866	1.84291	1.90708	2.52592	8.57192	4.90388	2.57833	1.784	1.70918	1.18817	1.22319	1.38683	1.30499	4.60774	5.82703	4.90529	2.23809	3.09563	2.14035	1.79574	3.70571	3.59088	4.89843	5.97882	5.49756	1.79784	2.21705	1.47986	1.91426	2.386	3.44831	3.95133	4.17231	3.46446
PGSC0003DMG401029709	-0.596852	-0.0986739	0.063569	-0.556054	-0.499501	-0.561696	-0.0886625	0.144639	0.311744	0.562957	0.681824	-0.558638	2.30378	1.09695	1.67264	1.23169	1.66614	2.56094	0.699641	0.68182	0.228892	1.01171	1.31044	1.05305	0.622663	1.06864	1.15644	0.563715	0.640323	0.392488	0.771846	1.11413	2.35175	0.561387	1.10445	1.9305	0.293355	0.502851	0.257544	1.2874	1.10156	0.599522	0.845446	0.816889	0.729855	0.2279	0.223132	0.22215
PGSC0003DMG401028902	-0.132076	0.628572	0.386542	-0.184232	-0.249596	-0.330876	-0.110299	-0.287719	-0.270418	0.89581	0.190151	-0.699997	4.70353	3.17967	4.53809	14.62	15.8243	20.6024	5.38449	3.67902	1.36437	1.36805	1.53964	0.849606	5.08905	4.01407	5.69218	2.37959	3.2885	1.36691	2.08915	2.03834	1.54859	4.37566	8.61857	7.37097	2.85934	3.35145	3.8758	1.22308	1.72652	1.07762	3.18781	2.96851	3.41972	1.06742	1.79771	2.56631
PGSC0003DMG401028807	0.973049	0.690203	0.692436	0.460036	0.519311	0.390764	-0.31229	-0.683427	-0.711867	-0.353791	-0.513257	0.0141333	3.95626	4.23169	5.33877	6.39379	6.24421	8.49573	19.8071	12.6176	12.2368	1.26427	1.83277	2.14749	2.58663	4.98583	5.69341	15.5769	16.1082	12.4449	4.77625	3.80004	4.23826	5.43695	4.71065	5.19651	15.5611	12.4573	14.0311	3.43542	3.13028	2.70958	4.26547	5.6436	7.34832	12.5071	12.3056	13.975
PGSC0003DMG401028796	-0.0386765	-0.474887	-0.393192	0.182759	0.32139	0.472687	0.372709	0.544585	0.256125	-0.451167	-0.391115	0.703665	0.740421	0.508242	0.757655	0.456085	0.386278	0.298733	0.936324	0.370709	0.96312	0.731736	1.70389	1.7974	0.939217	1.39606	0.877109	0.801911	1.33289	1.04819	1.22993	0.936985	0.545344	0.791094	0.7065	0.657058	0.596839	0.997994	0.702415	0.924676	0.933488	1.58577	1.461	1.13479	1.16676	1.49968	1.18369	1.17563
PGSC0003DMG401028784	0.874005	0.575682	0.843491	0.332426	0.541388	0.33057	-0.366308	-0.650996	-0.579165	-0.356326	-0.249038	-0.158434	6.42232	4.0628	3.95424	3.7041	3.26713	5.46362	10.6539	6.01605	4.18675	1.84251	2.7334	2.30824	1.42966	2.21231	2.54784	6.00141	6.99977	7.57284	3.47955	3.05642	2.43948	3.69533	3.50943	4.76848	6.32209	7.46868	6.47927	3.22877	2.76682	1.75457	2.99611	3.01038	3.39496	7.09882	7.34154	6.2905
PGSC0003DMG401028714	-0.122946	0.10812	0.453602	-0.175317	0.00471751	-0.283298	-0.18569	-0.242099	0.087544	0.317347	0.597618	-0.598104	1.59879	1.62237	1.39235	1.11786	1.29984	1.53133	1.13351	0.514453	0.350469	0.288299	1.04621	0.420155	0.710142	0.376538	0.606895	0.618752	0.418896	0.470323	0.878351	0.724557	1.20268	0.875723	1.08416	1.51779	1.06048	0.805829	1.12587	0.542472	0.762298	0.958062	0.471665	0.608521	1.02459	1.05884	1.354	0.421155
PGSC0003DMG401028565	-0.188796	0.510764	0.0825116	0.0143638	-0.322612	-0.251525	0.141678	-0.0914594	-0.172217	0.871231	-0.0421196	-0.348338	9.3041	7.86246	8.44575	24.8846	29.5118	40.9699	12.6933	10.7814	9.7011	8.18724	7.78264	8.56559	23.6084	27.6103	33.9474	13.3485	11.9273	5.78521	13.9957	10.7884	7.90003	14.873	21.5937	16.5042	15.2487	13.7739	14.1357	10.3608	7.4151	8.93706	13.5722	16.2819	16.7272	3.58158	8.04379	10.2876
PGSC0003DMG401028512	-0.0511734	0.190317	0.0736507	-0.309276	-0.336597	-0.345778	-0.28526	-0.0885375	-0.195437	0.214328	0.0551921	-0.25727	48.9712	10.1744	32.7338	38.9051	47.457	31.8558	16.32	36.6882	43.0811	33.0405	47.4983	2.55619	36.5383	32.7832	33.9215	36.602	39.5799	35.4139	7.02797	27.5677	32.7763	4.60045	6.15442	34.6718	39.4167	36.6494	6.02267	32.3542	33.4378	29.0255	0.565317	9.93165	34.7907	8.73992	5.841	8.5924
PGSC0003DMG401028453	0.66706	0.622985	0.875384	0.137277	0.204813	0.0535887	-0.387609	-0.625672	-0.524926	-0.0971511	-0.0598964	-0.351037	1.10819	0.789194	1.07615	0.399337	0.713681	1.52184	2.06465	1.31033	0.470077	0.255048	0.244675	0.183055	0.472228	0.220801	0.436777	1.05439	1.37101	1.02962	0.505038	0.73961	0.167295	0.528971	0.794092	0.891027	1.02284	1.11567	1.08662	0.44574	0.526748	0.228693	0.899686	0.111137	0.465843	0.977211	0.532471	1.11468
PGSC0003DMG401028385	0.980911	0.596675	0.637139	0.534844	0.57891	0.477234	-0.260582	-0.658198	-0.643395	-0.452433	-0.502475	0.0711788	4.27915	4.72935	5.56816	5.60558	6.18587	5.6981	16.8608	12.6601	11.137	1.19812	2.12538	2.17267	2.40729	4.47164	3.92887	13.7049	14.9423	13.8604	5.20503	4.95285	4.79114	6.35335	4.51135	5.37645	13.5354	14.6159	14.7439	4.07633	3.66663	4.17795	5.28475	6.97924	7.46701	14.3654	13.233	11.9935
PGSC0003DMG401028367	0.644213	0.885316	0.678923	0.414323	0.126864	0.0591536	-0.17458	-0.638392	-0.609468	0.266785	-0.283916	-0.350764	0.988206	0.500064	1.04236	4.79564	5.5476	6.88771	6.31319	5.34943	3.32471	0.309648	0.198562	0.510249	1.72432	1.55794	2.13589	2.77331	3.27951	3.7454	0.464797	1.12884	1.25493	3.45383	5.097	4.61503	5.37618	6.00445	6.16059	1.29348	0.701048	0.183005	2.17132	2.32357	1.95096	2.91104	2.73924	3.77361
PGSC0003DMG401028242	-0.244882	-0.32968	-0.15443	-0.281976	-0.313062	-0.204518	0.101182	0.607926	0.254853	-0.193444	-0.0386658	0.265224	7.99308	7.17537	9.691	6.00317	5.65522	4.41074	9.13956	7.61259	8.22138	7.3905	11.4269	11.7298	6.89368	6.54776	5.96588	6.59233	4.67747	6.65363	4.49255	5.30132	3.99218	5.91757	4.08415	5.20181	5.24126	7.71094	5.68347	10.3324	9.74955	8.43122	9.07157	7.6811	6.32175	4.35927	3.57915	4.22947
PGSC0003DMG401028232	0.739649	0.540477	0.774905	0.324308	0.361142	0.205217	-0.347929	-0.665431	-0.497238	-0.242487	-0.0939386	-0.264556	1.26655	0.784847	1.17652	0.91812	1.12414	0.808413	1.72532	0.898552	0.734084	0.523089	0.587143	0.298246	0.292754	0.275816	0.404942	1.87464	1.52177	1.21811	0.580019	0.656738	0.675556	0.973573	1.52941	1.12901	1.34909	1.28845	1.84347	0.795134	0.498287	0.249082	0.55065	0.429936	0.805762	1.26333	1.27955	1.26152
PGSC0003DMG401027917	0.562881	0.49102	0.885716	-0.0915927	0.323682	0.00812311	-0.528356	-0.573752	-0.486901	-0.127112	0.0717886	-0.396117	1.58035	1.0661	1.82642	1.39586	1.05159	1.31264	2.64555	1.25629	0.517588	0.371769	0.78328	0.220104	0.276235	0.449062	0.691552	1.33376	1.64171	1.41602	0.616523	0.936808	0.857402	0.552545	0.749654	0.821707	1.25707	1.31305	0.974013	1.05007	0.80779	0.466879	0.537381	0.366076	0.454384	1.74087	1.27126	0.671256
PGSC0003DMG401027811	0.0656259	-0.193952	-0.0565825	0.0540815	0.382893	0.432289	0.242882	0.387046	0.0804517	-0.282605	-0.374702	0.44808	1.24922	0.231214	0.686037	0.273033	1.25326	0.578611	1.21731	0.68568	1.07533	1.37397	1.49569	0.771102	0.642666	1.00853	0.908016	0.857018	1.39677	1.03779	0.625917	0.606649	0.74618	0.289953	0.585117	0.535703	0.559676	0.594147	0.580409	1.45687	1.13327	1.15059	1.05899	1.0484	1.61077	1.31458	1.44946	0.836214
PGSC0003DMG401027395	0.0178624	0.0220093	0.0175408	-0.0636871	-0.0235741	0.10606	-0.020974	0.0321967	-0.0940523	0.062374	-0.115058	0.0119358	3.52814	0.698042	0.483619	0.964011	0.719039	1.70167	0.463112	0.588458	0.64602	0.462304	0.968276	0.45308	0.252689	0.554719	7.88153	2.74172	0.764386	5.66414	0.237649	0.12872	0.327179	0.29242	0.051441	0.179309	0.108458	0.429399	1.16549	1.01585	3.9311	0.234305	0.684297	0.575324	0.895361	0.929352	0.635743	0.360078
PGSC0003DMG401027394	-0.094772	-0.168664	-0.221546	0.421537	0.50691	0.678948	0.697649	0.408077	0.238019	0.0809857	-0.339512	0.418812	2.18701	4.75845	4.43711	4.61282	6.07901	6.75338	2.99705	2.62338	2.47719	4.76291	9.31219	5.16755	7.04781	8.29584	8.47965	2.56595	4.24175	3.48608	3.59747	4.3391	1.98368	3.63438	4.4685	5.63004	3.02473	2.81262	3.96338	3.85348	6.02203	4.168	14.9607	13.9463	16.5275	13.8095	17.5657	5.52224
PGSC0003DMG401027271	0.124865	-0.234578	-0.211614	0.764839	0.116322	0.528561	0.716643	0.206609	0.46398	-0.24276	-0.118127	0.483074	5.13967	6.49418	6.29115	4.42548	4.37509	3.86404	3.9162	5.43891	5.41824	2.74009	4.28257	3.57726	4.27196	5.98816	7.60173	6.44998	7.15793	7.09037	9.03949	7.46972	7.24923	9.29002	5.8273	7.5942	8.76268	9.82725	9.38938	8.68996	6.60388	7.40332	11.6717	12.1424	16.3849	7.27574	7.43569	9.73001
PGSC0003DMG401027210	-0.566693	-0.654556	-0.598548	0.0100607	-0.254084	0.0878038	0.676526	0.944149	0.708607	-0.0625568	-0.0616192	0.579824	1.3956	1.23419	0.978664	0.22583	0.223294	0.117885	0.309715	0.042715	0.188558	5.72934	10.2495	5.25895	1.91234	3.54809	3.26352	0.068424	0.038634	0.50184	2.0564	2.39145	0.91597	1.64514	1.04446	2.71718	0.190385	0.1681	0.15017	4.94399	5.56684	7.58504	6.84806	6.97037	8.46903	0.311068	0.049578	0.456033
PGSC0003DMG401027116	-0.428622	0.248193	-0.0757918	-0.00780414	-0.420193	-0.316135	0.265498	0.0239484	0.133485	0.87408	0.234155	-0.361807	7.22315	5.84278	5.11187	16.4907	16.4405	23.7625	2.8685	3.40979	2.69183	2.95389	4.43473	3.32523	13.2426	18.3889	18.7103	2.19757	3.62612	1.5326	11.1545	8.86344	5.35012	14.7958	19.4833	12.2648	6.68364	4.50747	8.24774	7.03924	4.60115	3.972	7.29926	9.28672	12.2402	1.9029	2.25199	3.81685
PGSC0003DMG401026994	0.526416	0.314753	0.16807	0.829203	0.0947633	0.326898	0.243452	-0.265671	-0.168668	-0.130506	-0.346817	0.222499	0	0	0.492965	0.941541	0.253209	0.88342	0.245801	1.26835	0.389064	0.230993	0	0	0.637491	1.1745	0.579454	1.41378	0.864311	1.7129	0.250367	0	0.579191	1.91861	1.96076	1.61285	3.58317	3.79994	4.50683	0.809669	0.248258	0.680182	1.12654	1.90706	2.05352	1.77163	0.679706	1.09832
PGSC0003DMG401026923	-0.139243	0.0372504	0.00787186	0.0744311	-0.196447	-0.16226	0.112568	-0.121408	0.176362	0.186482	0.30732	-0.322534	1.71074	0.744338	0.098843	0.786012	0.992661	0.375999	0.100959	0.55982	0.633806	0	0	0.155875	0	0.048812	0.501256	0.440791	0.16936	0.35312	0.328684	0.194134	0.49515	6.04091	2.66017	0.998486	0.093796	0.849299	0.086546	0.352723	0.123247	0	0.487457	0.119828	0.359596	0.177862	0	0
PGSC0003DMG401026539	-0.543068	-0.598101	-0.539379	-0.112985	-0.238072	0.0323846	0.517425	0.884534	0.595367	-0.0585361	-0.0385795	0.493471	1.23316	0.499359	0.279781	0.142994	0.369787	0	0	0	0.071603	1.18274	2.42167	4.4771	0.625263	1.08583	0.815059	0	0	0	0.513907	0.219322	0.43861	0.22106	0.546496	0.899888	0	0	0	2.89697	2.2157	3.4796	3.57174	3.16087	1.02619	0.086161	0	0
PGSC0003DMG401026447	-0.283098	-0.0507675	0.291125	-0.408222	-0.388541	-0.615811	-0.311439	-0.247318	0.287052	0.21599	0.839403	-0.600528	3.64595	1.98755	2.3897	1.58042	1.8719	2.81848	2.6538	1.16951	0.541108	0.766771	0.534367	0.582533	0.630249	0.522346	1.37278	1.16227	1.16426	0.437915	3.48596	3.21778	4.08488	2.19111	1.99609	3.69473	0.902621	1.13761	1.45255	1.63344	1.60046	1.13765	0.734301	0.542353	0.582135	0.432178	0.592134	0.592155
PGSC0003DMG401026407	-0.356836	-0.59516	-0.151225	-0.212729	0.110881	0.113258	0.118841	0.362889	0.446342	-0.204019	0.378177	0.00934631	2.49565	1.57514	1.48792	0.571132	0.803275	0.393246	0.420828	0.22445	0.226741	1.38931	2.37832	0.681155	0.402365	1.02004	0.493309	0.754687	0.700315	1.18545	0.914481	1.0618	0.91986	0.853191	0.626099	1.77301	0.325418	0.620857	0.411744	1.72502	0.819588	1.12559	0.967322	1.37627	0.866528	1.26214	1.36557	1.69577
PGSC0003DMG401026400	0.398823	0.652371	0.843381	-0.0594383	0.0371959	-0.17461	-0.399446	-0.567122	-0.441615	0.249888	0.175466	-0.654641	1.36528	0.648638	1.39065	1.15491	0.908183	1.9453	1.52841	1.04246	0.448308	0.217169	0.422064	0.194042	0.209371	0.276633	0.329306	1.22475	0.986352	0.785716	0.409976	0.405878	0.505865	0.197996	0.964775	1.18216	0.546384	0.983782	1.36179	0.409709	0.421438	0.286069	0.395786	0.487773	0.493358	0.447796	0.850799	0.559622
PGSC0003DMG401026202	0.330757	0.0968235	0.253491	-0.00863601	0.187079	0.168961	-0.295243	-0.203396	-0.310281	-0.259089	-0.17189	-0.0414234	0.520109	0.11355	0.268039	0.125983	0.177106	0.283701	0.465217	0.086818	0.053687	0.219859	0.105539	0.741467	0	0.117131	0.302963	0.662227	0.036158	1.44885	0.056562	0.094198	0.273806	0.227729	0.045208	0.225733	0.132276	0.462125	0.582031	0.014082	0.214448	0.532843	0	0	0	0.230364	0.533999	0.152859
PGSC0003DMG401026044	0.764335	0.723589	0.743771	0.226944	0.210241	0.0331306	-0.302271	-0.437227	-0.631614	-0.176128	-0.457625	-0.0589142	1.54608	0.438894	1.6579	1.68445	3.04412	2.47737	8.24896	5.15822	3.50947	1.54923	2.22616	1.51619	1.85643	1.5234	2.30044	3.79401	3.76675	2.1555	0.757907	0.747848	0.433057	1.18153	1.86393	2.30805	3.24465	3.65468	5.09938	1.5383	1.91632	0.756811	1.72875	1.89142	1.41557	1.67974	2.73541	1.81702
PGSC0003DMG401026002	0.867278	0.599209	0.441023	0.728397	0.516826	0.598263	0.0648225	-0.485838	-0.56669	-0.296308	-0.662926	0.210161	0	0	0.041365	7.72201	6.37626	4.1562	19.2503	23.3952	15.2609	0.5102	0.190981	0.390013	8.20596	7.5687	6.09495	18.4032	15.8703	16.8693	0.12581	0.085235	0.066131	12.1698	8.62935	10.2394	22.2557	23.3763	18.7052	0.436501	0.776001	0.198142	17.7297	14.652	10.4832	23.296	16.7896	15.1017
PGSC0003DMG401025831	0.0331761	-0.306681	-0.257728	0.131669	0.457342	0.542571	0.31359	0.520111	0.130013	-0.38597	-0.420197	0.523127	1.58927	2.26092	1.11888	1.54442	1.71492	0.324571	1.46654	2.93669	2.063	1.54778	5.52325	4.92912	1.52544	1.65067	1.65642	1.9601	2.65583	3.08006	0.532471	0.5767	0.894719	2.51941	1.75828	1.8606	1.57771	1.29595	1.21767	4.21444	2.07548	2.96986	3.26748	2.87592	2.61591	3.99388	4.49749	2.59522
PGSC0003DMG401025809	0.490397	0.487809	0.893939	0.0846287	0.156216	-0.106477	-0.366737	-0.609725	-0.319835	-0.0373081	0.248388	-0.503878	5.0677	3.82163	4.35332	3.80094	3.39039	4.03288	7.17394	3.41737	1.71314	2.41852	2.00891	1.38193	1.62734	1.18917	1.6058	3.39288	3.89648	3.12854	2.08438	3.3107	3.4799	3.00283	4.37885	4.92959	4.30451	4.51411	4.20775	1.8687	2.53573	1.41654	2.02918	2.25826	2.98028	3.51724	3.76931	2.99543
PGSC0003DMG401025807	0.43188	0.368513	0.0891602	0.753551	0.269244	0.456261	0.44255	-0.176353	-0.214566	-0.00110505	-0.524219	0.279692	0	0	0	3.8564	3.17326	4.25564	12.0421	13.6684	12.9384	0	0	0.642445	14.7466	15.1613	18.9528	7.08722	7.15785	4.17769	0	0	0	20.5037	10.9905	16.2568	19.5442	11.5748	15.2493	0	0	0.339777	18.9778	15.721	15.2848	12.0514	13.1466	14.2053
PGSC0003DMG401025733	0.960625	0.611739	0.716238	0.45967	0.458199	0.310712	-0.34998	-0.646528	-0.648554	-0.435461	-0.438144	0.026447	5.28208	2.42787	3.55681	3.30946	3.15147	4.7161	18.5146	8.99639	7.72097	0.786445	1.638	1.94631	1.28466	2.19696	3.13951	14.5326	13.584	8.89433	3.37748	3.04196	2.6769	2.85799	4.72163	4.55975	14.1691	13.8274	14.5944	2.81863	1.73691	1.09374	1.98339	2.93381	3.96583	9.22035	9.41456	12.6147
PGSC0003DMG401025689	0.909087	0.57874	0.599561	0.250584	0.402323	0.302285	-0.415982	-0.59316	-0.709813	-0.486341	-0.52233	0.0623357	4.66776	3.1931	4.19762	4.9788	4.08636	5.59826	110.151	81.9537	77.7883	1.81212	2.64102	1.97349	2.6208	3.63529	3.13417	72.3782	88.5713	91.5674	3.03403	2.16159	2.19386	2.48393	3.83977	2.87829	53.1682	43.4631	45.8587	2.10977	2.16971	1.43886	1.72205	1.65408	2.49026	47.0717	31.3401	42.6006
PGSC0003DMG401025462	-0.106211	0.0866345	0.154282	-0.423952	-0.20441	-0.347368	-0.29479	0.0431798	-0.138535	0.110152	0.072685	-0.204047	9.51639	0.327324	6.84466	7.55467	5.38648	6.97568	7.2806	3.53348	4.73392	8.09182	9.94947	3.78212	0.471566	5.93072	4.08207	6.32179	7.09863	3.53102	1.09925	0.342019	8.19151	4.30595	6.08796	0.279473	5.90462	0.586053	4.08804	2.97624	8.46482	7.37945	4.07583	0.354107	2.93182	0.355759	2.86485	3.84984
PGSC0003DMG401025438	0.832935	0.591323	0.545548	0.266155	0.512272	0.306996	-0.392956	-0.612317	-0.668146	-0.359549	-0.428202	-0.0690285	2.76609	2.14686	2.42107	6.23798	3.2756	5.8518	13.2901	14.3909	13.4829	1.83414	2.00205	3.60156	1.20471	0	4.80227	11.7463	13.487	10.5129	2.32363	2.51067	3.53148	3.86729	0.544663	7.72175	12.7872	16.7077	1.10635	2.88608	0.318639	0	3.49786	0.115054	0.825317	10.3702	13.8984	8.46114
PGSC0003DMG401025427	-0.717238	-0.706539	-0.594859	-0.220716	-0.38157	-0.11874	0.528042	0.917653	0.724718	0.0471667	0.163749	0.389071	3.70011	3.17642	5.35637	1.61362	0.884021	1.48971	0.228629	0	1.22774	5.44139	7.57352	8.28081	2.52468	2.97843	5.62657	0.573638	0.456547	0.378533	2.86521	2.77637	1.77152	2.32207	1.69789	1.98567	0.84523	0.389654	0.151501	4.35857	6.09236	5.96308	6.07477	4.98744	7.2084	0.406587	0.148112	0.136636
PGSC0003DMG401025318	0.868681	0.709625	0.881992	0.245208	0.395464	0.148676	-0.431913	-0.640616	-0.679204	-0.251358	-0.334461	-0.152607	1.10711	0.591253	0.883808	1.02168	1.25641	1.54049	5.11668	1.75863	1.12041	0.126235	0.367372	0.144875	0.192403	0.229663	0.370093	2.17904	2.73065	1.48702	0.462976	0.473048	0.345621	0.309788	0.923948	0.511492	2.29128	2.15904	2.47902	0.402863	0.264439	0.187307	0.340256	0.396809	0.415027	1.59365	1.79949	1.77999
PGSC0003DMG401025314	0.86097	0.574599	0.722851	0.482303	0.280667	0.238417	-0.247391	-0.612921	-0.511124	-0.329302	-0.299151	-0.0347035	1.15646	1.22488	1.77097	1.24386	1.48153	1.3543	4.17488	1.72152	1.62367	0.364861	0.36619	0.491508	0.344753	0.863459	1.2044	2.44123	3.6806	2.45939	1.10497	1.39348	1.03416	1.36318	1.11134	1.68556	2.64851	3.4094	3.81252	0.808536	0.77383	0.819395	0.836175	0.981579	2.14735	2.29066	1.15225	2.50994
PGSC0003DMG401025083	0.0771322	0.0197937	-0.2457	0.810782	-0.0668589	0.437239	0.750472	0.174016	0.232709	0.104579	-0.315568	0.384255	63.059	58.5219	49.2948	94.2968	97.7341	125.776	24.45	97.5794	107.052	98.1298	119.422	98.2684	191.964	207.556	222.657	121.968	76.1594	243.645	110.686	82.8724	89.8398	291.902	289.878	207.686	246.781	273.2	222.133	103.294	78.6908	67.9115	268.226	310.343	368.15	118.666	110.318	161.753
PGSC0003DMG401024894	-0.34451	0.33262	-0.0672887	-0.00684061	-0.262819	-0.160188	0.255805	0.0415185	-0.0244944	0.884998	0.014529	-0.267041	2.30085	2.38566	1.0764	11.8167	10.2694	20.5771	1.16249	1.22017	2.05496	3.66337	1.17673	2.29622	9.37963	14.7194	8.75076	1.44727	1.15041	1.10742	4.54875	2.4268	3.70087	3.64881	8.45798	5.45385	4.46621	1.43177	3.35696	4.37065	1.963	2.47662	4.73262	6.71913	9.38365	2.25803	3.04952	1.92915
PGSC0003DMG401024882	-0.150958	0.221424	0.371342	0.0763403	-0.268268	-0.126668	0.173717	-0.154069	0.19151	0.532026	0.497449	-0.52422	6.0281	6.2591	5.4817	6.21229	5.95976	7.05855	3.98521	3.53301	2.27077	2.62567	2.70107	2.56077	2.93847	3.09155	4.06685	4.23955	3.77991	4.18241	3.81517	4.10974	4.43819	4.60029	6.01847	6.68471	4.50131	5.0621	4.06924	5.39235	3.68267	2.59203	5.33796	4.96532	5.82088	4.07508	2.98899	3.83921
PGSC0003DMG401024817	0.263021	-0.120583	0.20925	0.215659	0.196093	0.0816846	0.00268946	0.00487138	0.118539	-0.484386	0.0178593	0.229453	2.93285	3.39899	2.63293	2.48871	0.630657	1.50753	4.87883	2.85083	3.94997	2.38253	3.94323	4.16438	2.76928	2.29436	1.87747	2.92699	2.5883	2.40862	3.4373	2.84271	2.25784	3.49066	3.25024	5.93278	3.71225	3.37175	3.54523	3.41641	2.78487	2.18807	1.85245	2.30595	3.58615	4.56428	3.15419	2.53319
PGSC0003DMG401024691	0.415387	-0.0460891	0.0721108	0.33354	0.513083	0.401548	-0.0677902	-0.112227	-0.112197	-0.452071	-0.249639	0.405712	0.519579	0.64368	0	0	0	0	0.741208	0.498383	0.300948	0.326475	0.147919	0.944438	0.192537	0.149478	0	1.05855	0.514524	0.791867	1.13823	0.44203	0.337248	0.097072	0.096783	0	4.1802	0.368507	0.319958	2.15845	0.756312	0	0.15152	0.427397	0.644714	1.96304	2.41125	1.58423
PGSC0003DMG401024548	0.699068	0.878238	0.625864	0.33441	0.294783	0.232527	-0.241077	-0.713285	-0.724548	0.196476	-0.368714	-0.345211	5.65468	4.00711	3.26046	8.0148	9.14172	10.6121	8.27383	11.3521	7.81356	2.17501	1.70726	1.70062	5.10099	4.19669	8.06023	8.57776	8.19999	9.21911	3.10935	2.71313	4.20405	6.33335	6.90667	5.63415	9.06352	9.02391	6.34486	2.82646	2.20835	2.69026	5.24937	4.19429	5.4261	8.2184	7.45904	6.45307
PGSC0003DMG401024463	-0.722578	-0.667495	-0.596835	-0.178521	-0.364092	-0.0763322	0.580022	0.935839	0.705626	0.109696	0.111323	0.400246	2.49265	3.27799	1.99491	1.22597	1.59465	1.02581	0.244628	0.25912	0.349877	3.12813	5.6482	4.0318	2.07493	2.80547	3.43849	0.358192	0.572064	0.393738	1.17324	1.49235	1.26985	1.70327	1.5751	1.28039	0.897333	0.261007	0.374134	3.66059	4.00026	4.43815	4.45371	3.67828	4.43382	0.501773	0.420507	0.382865
PGSC0003DMG401024352	0.260332	0.279502	0.700659	0.0128928	0.0669691	-0.0763957	-0.186968	-0.371945	-0.0932042	0.0114454	0.276286	-0.403756	1.07748	0	0.646575	0	0.443822	0.862399	1.32815	0	0	0	0	0	0	0.138235	0.105029	0.644984	0.578363	0.398468	0.374625	0.644077	0.211708	0.630875	0.510352	0.878836	0	0.635329	0.48632	0.242507	0.223184	0.333586	0.472259	0	0.261004	0.502405	0.282157	0.278341
PGSC0003DMG401024293	0.653525	0.516298	0.796266	0.20105	0.258425	-0.00330143	-0.374451	-0.508466	-0.464928	-0.199965	-0.0841537	-0.238725	0.354744	0.979	0.817715	0.602366	0.501532	0.394148	1.6628	0.510663	0.250706	0.250149	0.378924	0.217477	0	0.033131	0.319285	0.726809	0.765392	0.449949	0.16763	0.173638	0.127308	0.432047	0.764249	0.430415	0.798238	0.939578	1.43991	0.434482	0.132895	0.128342	0.072741	0.304919	0.191305	0.593358	0.807452	0.331469
PGSC0003DMG401024222	0.582614	0.586735	0.888206	0.00528216	0.28097	0.00773824	-0.365211	-0.469156	-0.498987	-0.0597677	-0.131874	-0.268306	0.704548	0.445964	0.898163	0.511989	1.21635	0.958455	3.93015	0.573774	0.090138	0	0.285416	0	0.294135	0.195819	0.175418	1.1313	0.816863	0.586734	0.280765	0.10882	0.153489	0.252591	0	0.520003	0.60529	0.9683	0.529577	0.151356	0.086202	0.048575	0.040846	0.176368	0.330877	0.96331	0.730516	0.787926
PGSC0003DMG401024140	-0.455518	-0.55707	-0.619774	0.233215	-0.131352	0.301966	0.819744	0.930213	0.650296	-0.0236795	-0.241598	0.703175	24.4453	20.593	13.4554	19.6806	17.8284	23.02	11.7001	21.6426	16.5485	87.7767	144.253	106.115	69.6981	80.967	96.4789	29.9774	24.7893	36.6416	50.3242	34.6831	30.0122	50.9831	42.9823	46.4858	28.2201	30.4061	24.1213	123.317	67.237	68.3599	124.253	129.103	155.941	42.603	35.115	36.2259
PGSC0003DMG401024074	-0.407322	0.146458	0.25278	-0.240298	-0.329218	-0.350105	0.0930138	-0.00947894	0.223266	0.673402	0.519053	-0.573153	1.39344	1.19975	1.20407	1.7776	1.93076	2.06299	1.31571	0.490113	0.182729	1.02905	1.07619	0.524478	0.803964	1.09034	0.663322	0.691835	1.11848	0.625389	1.13128	1.24156	1.0765	1.30274	1.38302	1.9268	0.724646	0.890319	0.715234	0.890462	1.18909	1.09207	1.27169	1.09618	1.26627	0.578342	0.803773	0.978308
PGSC0003DMG401023991	-0.457359	0.293243	-0.0376174	-0.0908954	-0.38508	-0.288506	0.237114	0.015271	0.0655916	0.961517	0.226736	-0.452195	3.73954	3.1288	2.96456	7.91466	8.88267	10.4545	1.5032	1.13234	1.32337	2.84874	2.06033	1.44951	6.92093	6.37427	6.78935	1.45564	2.15907	1.33643	3.33717	3.5038	3.39689	5.45031	5.99655	4.77902	2.36249	2.55885	2.82518	2.74239	2.67557	1.47906	3.93961	5.19447	5.17869	1.47704	1.95823	1.54337
PGSC0003DMG401023851	-0.600836	-0.67073	-0.284524	-0.169915	-0.262936	-0.155146	0.308347	0.458578	0.814192	-0.0243917	0.704677	-0.0405932	55.6987	47.4099	26.9114	17.9593	16.7062	23.1752	8.84124	18.718	12.9042	20.1733	37.0348	36.9816	16.9029	14.6127	19.8314	13.8549	14.9108	17.9728	41.2768	38.2216	36.2114	36.6415	36.4101	50.0501	15.543	18.7544	18.0851	45.1455	31.0121	24.0813	35.5855	31.934	34.9418	27.8729	20.8659	20.553
PGSC0003DMG401023844	0.716613	0.330635	0.279664	0.451188	0.343362	0.266493	-0.219986	-0.405686	-0.470132	-0.446876	-0.457019	0.273554	0.097758	0	0	0.242314	0	0.14594	8.71126	9.69122	9.26339	2.33235	1.70807	0.167172	0.950209	0.345445	0.164351	5.38817	1.70687	6.95102	0.482015	0.855223	0.334077	0.612253	0.028672	0.807268	25.4381	3.44539	12.3402	0.386918	2.95685	2.97982	0.581959	1.96811	1.55724	6.56423	6.00788	12.7511
PGSC0003DMG401023713	0.327511	0.791322	0.503803	0.0966055	-0.0883632	-0.119907	-0.23681	-0.509516	-0.571978	0.536218	-0.155378	-0.459257	0.595389	0.260175	0.541205	2.06521	2.99239	2.6228	1.27195	0.480776	1.53085	0.255276	0.086589	0.054722	0.755611	0.715838	0.191	1.52028	1.27579	0.774432	0.044535	0.273056	0.080259	0.555259	1.76269	0.457201	1.59557	1.01301	1.86275	0.341991	0.029938	0.363327	0.353974	1.00633	0.344378	0.992609	0	0.530575
PGSC0003DMG401023705	-0.404598	-0.0134489	0.0727092	-0.121616	-0.435761	-0.478261	0.0462949	-0.124948	0.394622	0.489532	0.750951	-0.553384	6.04446	8.28821	6.3917	5.83726	6.12279	9.97069	2.64002	4.24875	2.36065	1.98975	2.86097	2.45576	3.24637	3.15756	4.88507	2.74118	2.32823	1.71926	7.7862	7.33175	7.47727	9.21935	9.24285	10.1009	4.68179	3.55482	5.9063	4.91561	4.75468	2.82596	3.72946	3.53467	6.11291	2.16023	3.11153	2.5134
PGSC0003DMG401023631	-0.725829	0.0184726	-0.190655	-0.479773	-0.55553	-0.55092	0.0555449	0.162223	0.189487	0.898764	0.462576	-0.518681	81.1198	74.1869	93.4412	128.532	152.489	130.392	7.48232	15.7728	22.0253	77.4827	51.7188	39.0317	110.367	106.739	97.833	9.24692	10.4451	4.82229	62.4859	65.1523	59.1921	67.2327	68.8388	55.8961	14.3553	14.0474	21.9018	43.0461	52.5887	47.2976	53.3289	55.3617	54.9082	2.37154	7.31212	6.36991
PGSC0003DMG401023630	-0.551538	0.23474	-0.111524	-0.302721	-0.444364	-0.417557	0.102871	0.0513859	0.020368	0.964753	0.248637	-0.482235	15.1501	14.9418	22.5493	42.7043	53.9888	54.7627	2.75153	4.954	7.35226	14.7236	10.1831	6.118	38.9668	41.812	36.4902	2.26811	2.07097	1.59244	13.2529	16.3068	14.2896	22.9846	26.2003	14.6207	4.3155	3.41263	7.21302	10.3555	13.6969	11.8532	15.1502	18.8609	18.6195	0.311014	2.8324	2.07671
PGSC0003DMG401023579	-0.182919	0.255943	-0.0211549	-0.29407	-0.158933	-0.218517	-0.170267	-0.0587338	-0.264943	0.474242	-0.0633259	-0.287912	0	0	0	4.03568	36.174	6.47708	1.69437	0	4.42118	21.7866	0	5.0821	18.118	0	0	1.1487	1.90984	0.800968	0	0	0	0	0	0	0	1.95943	0	0	0	0	0	0	0	0.356799	0.589742	0.744918
PGSC0003DMG401023562	0.167467	-0.325021	-0.267778	0.687812	0.362718	0.769623	0.70463	0.385897	0.334894	-0.384861	-0.414704	0.730672	5.74518	6.76606	7.69613	5.11569	4.30956	5.38209	6.27638	5.3929	6.18419	6.50083	8.61537	7.20449	6.42826	9.23359	9.16427	9.00597	9.84109	9.80734	7.96413	8.24058	5.96813	7.56223	7.05889	6.88398	8.12309	8.87306	8.49133	10.897	8.05771	7.01809	10.8599	12.8172	14.4494	10.1829	9.69059	11.1417
PGSC0003DMG401023504	0.486955	0.225229	0.12572	0.954091	0.319736	0.672276	0.569971	-0.109563	-0.00366534	-0.133357	-0.41785	0.346723	1.63584	1.66121	2.26574	2.57104	2.83581	3.31714	2.57333	3.24718	2.66078	1.28686	2.19678	1.6723	2.09978	3.45247	3.37875	3.35032	4.65729	5.08559	2.4818	2.19619	2.02992	5.3346	4.79281	5.39015	5.58035	6.89656	6.88464	2.85735	1.86465	2.09111	5.86366	6.15205	8.13806	6.1941	4.25802	5.09025
PGSC0003DMG401023369	0.00146841	0.52126	0.61313	-0.192958	-0.124325	-0.280657	-0.215557	-0.338915	-0.27093	0.616135	0.279201	-0.675308	1.92808	0.238331	0.718445	1.30948	1.57957	2.24368	1.39492	0	0	0.316131	0	0	0	0.698563	0	0	0.434088	0	0	0	0.13573	0.228771	0.978534	0.677099	0.303376	0.374416	0.631461	0	0	0	0.510468	0.323017	0	0.465784	0	0.575125
PGSC0003DMG401023186	0.67476	0.710435	0.50624	0.327544	-0.041835	-0.135289	-0.323572	-0.616477	-0.557269	-0.046928	-0.231684	-0.223452	9.6063	7.51989	10.5294	13.7627	14.7444	15.743	21.0908	28.5121	28.2651	5.41633	5.73476	5.91522	7.0803	9.9924	10.3104	11.0676	12.6159	13.3856	8.76637	9.22048	8.5924	13.9938	14.5228	10.8632	25.2225	26.3933	24.0574	6.872	5.82264	6.229	8.59585	7.42957	9.13406	9.03182	6.86336	10.7931
PGSC0003DMG401023109	-0.332812	-0.0901122	0.28213	-0.483031	-0.20995	-0.423669	-0.265601	-0.103794	0.183018	0.266572	0.742577	-0.645074	5.41954	3.46663	3.10782	2.02756	2.28155	2.67035	1.38194	2.43896	0.924415	1.58481	1.97187	1.07951	1.34796	0.995077	1.18496	0.927355	0.912083	0.973032	2.11968	1.54237	1.5914	1.28357	1.56719	2.95486	1.45042	1.15284	0.874768	1.36141	1.97101	0.9672	1.2238	1.15977	1.28452	1.50084	1.60776	1.05256
PGSC0003DMG401023061	0.255572	0.462837	0.486462	0.343978	-0.154025	-0.182298	-0.0511489	-0.523778	-0.0826175	0.297215	0.321766	-0.495937	6.46836	5.30935	5.74893	6.23004	7.88648	9.86041	5.61995	6.07865	4.35324	2.03032	1.50347	0.686775	2.56685	2.48956	3.46876	3.70796	3.24713	4.55677	5.45677	6.11102	6.1596	8.24084	6.62124	10.0912	9.19585	9.92202	9.33952	2.64768	3.6189	2.21893	4.40846	5.41873	6.15438	4.73292	4.17073	3.39561
PGSC0003DMG401022924	-0.499282	0.189663	-0.147125	-0.0710421	-0.33694	-0.124555	0.41336	0.310478	0.142898	0.873118	0.0273284	-0.218305	9.18917	4.39974	0.833766	28.7665	32.4364	50.9779	0.393689	4.12348	0.294132	12.8061	19.1074	11.7919	30.0389	21.8857	16.2839	0.760142	0.628571	4.51974	3.67668	3.39155	4.18853	11.0538	26.216	15.8659	1.93067	2.46006	1.19342	11.9381	8.26396	7.37702	22.2779	25.0385	24.9562	3.11446	2.34545	0.674042
PGSC0003DMG401022702	-0.632404	-0.45649	-0.536534	0.158786	-0.332593	0.110701	0.867928	0.844562	0.725411	0.303666	0.0280064	0.373113	5.08118	4.39223	3.42227	4.95877	4.1261	6.54786	0.847066	2.14066	2.16663	5.91378	10.862	9.31577	6.0152	7.04442	10.056	1.58053	1.94395	2.3578	4.28724	3.37552	3.45396	8.41856	7.70369	8.51701	2.37551	2.60327	1.79898	8.01835	7.3657	6.67698	12.606	12.5908	14.8381	2.83534	1.90084	2.48594
PGSC0003DMG401022640	0.545619	0.164062	0.260997	0.733191	0.439182	0.549649	0.379786	-0.0388568	-0.106703	-0.336454	-0.49497	0.486015	0.068131	0.184978	0.879588	0.121655	0	0.125856	2.17562	0.744998	0.310087	0.334579	0.237997	0.571359	0.447151	0.702842	1.05102	0.380592	0.646868	0.496322	0.161007	0.506284	0.201722	0.534381	0.834615	0.409215	2.06864	1.15668	1.65021	0.497442	0.341623	0.350826	1.21402	2.34693	1.53616	1.36993	1.38807	1.67596
PGSC0003DMG401022625	0.772829	0.616214	0.921653	0.212609	0.310882	0.086272	-0.431685	-0.668017	-0.568941	-0.231544	-0.111116	-0.298148	3.31646	1.88858	2.9234	1.78032	2.51153	2.41901	6.28355	2.93939	1.54436	0.929441	1.13978	0.903724	0.942006	0.898564	1.0372	3.92845	3.50253	3.15061	1.34327	1.80878	1.18308	1.55382	2.41038	3.13356	3.16546	3.37484	4.59794	1.03546	0.978392	1.10251	1.15203	1.59416	1.07831	2.9943	2.86287	2.06175
PGSC0003DMG401022603	0.931928	0.586704	0.746294	0.521968	0.453328	0.352004	-0.257939	-0.629264	-0.561264	-0.403717	-0.37906	0.0274587	2.929	2.69099	3.42684	3.27803	2.94885	3.35991	10.0886	5.96509	3.31811	1.56331	1.66518	0.956399	1.4408	2.01954	2.09932	6.40409	6.76274	6.33182	3.21563	3.19237	2.86237	3.07786	3.36638	3.2272	7.30918	8.19976	8.36486	2.28135	2.22683	2.09209	3.18692	3.63074	3.64728	7.18907	5.26663	4.86333
PGSC0003DMG401022600	-0.637412	-0.791708	-0.605543	-0.204828	-0.210482	-0.00402009	0.450466	0.918727	0.745551	-0.143032	0.143454	0.48665	14.765	16.3005	11.104	2.72091	3.02477	4.34519	0.230582	1.54642	1.78176	23.7829	31.0607	30.1301	10.1339	9.88091	11.1087	4.04866	2.41055	6.21984	15.3257	12.5079	10.3783	8.19772	5.03023	8.54343	2.07026	2.79904	2.14288	42.02	21.1947	25.8258	20.022	20.1118	23.0575	8.35515	7.81294	4.38812
PGSC0003DMG401022579	-0.36706	-0.651749	-0.261846	-0.182693	-0.08734	0.0333693	0.262549	0.728288	0.542675	-0.337698	0.128058	0.386648	4.50834	5.06633	3.01675	1.13675	1.30481	1.55614	3.31297	2.15499	1.43895	4.9901	7.90595	5.22127	2.13394	1.79445	1.84268	2.3001	2.21217	3.33214	2.37455	3.16134	2.33666	1.86534	3.8124	2.85746	2.39757	2.2319	2.38028	5.62128	4.22787	3.85419	4.52832	4.29178	3.28071	2.86845	2.94038	1.91687
PGSC0003DMG401022351	0.776012	0.694434	0.888477	0.30595	0.285925	0.101685	-0.366069	-0.672275	-0.552869	-0.111033	-0.132308	-0.319111	1.4433	1.2483	1.09642	1.07241	1.21826	2.24765	3.02725	1.64162	0.894579	0.4871	0.612642	0.408205	0.3125	0.432126	0.440385	1.404	2.21293	1.68622	0.934967	0.851148	0.517967	0.865096	1.44055	1.36903	1.73912	2.40671	2.31983	0.541163	0.594469	0.407939	0.426347	0.744716	1.08164	1.65796	1.39099	1.22706
PGSC0003DMG401022285	0.344286	0.502001	0.346335	0.231786	-0.0589343	-0.176898	-0.165627	-0.297658	-0.41722	0.159626	-0.265783	-0.178083	1.23161	0.277163	1.37687	1.15812	2.2599	2.09674	2.65543	1.30276	0.886207	2.16958	1.23613	0.801619	2.65096	1.48998	2.8047	1.75698	2.05751	0.454431	0.350625	1.26289	0.845203	2.14124	0.781506	1.44882	1.68642	4.48841	3.21535	0.453575	1.03241	1.33697	0.801321	0.828562	1.00334	0.550322	1.51682	0.953743
PGSC0003DMG401022274	0.964435	0.609057	0.663908	0.473775	0.563516	0.414857	-0.358561	-0.695639	-0.685687	-0.410782	-0.446452	-0.0220107	8.63495	8.57913	8.65016	9.64416	8.97273	11.2792	29.5405	20.9282	14.3971	1.30842	1.97408	3.65075	1.25671	4.60753	6.0643	27.4567	26.5046	26.5085	7.67868	6.38004	4.09954	6.12714	7.74457	9.04854	27.3517	32.3399	26.0084	4.96552	2.39489	1.22387	3.99668	5.32732	7.96533	21.1511	27.0951	28.6069
PGSC0003DMG401022197	0.875282	0.410474	0.24678	0.706476	0.551353	0.631675	-0.0363152	-0.447275	-0.523424	-0.501727	-0.658706	0.321807	9.2553	7.36658	5.63317	16.7276	17.9915	23.2388	45.9763	113.61	117.24	20.4058	19.8971	33.7398	23.5198	28.3121	31.5821	118.154	93.3695	124.953	21.0019	14.1325	20.2199	45.5361	35.7787	32.9466	141.854	141.839	118.646	32.1805	16.1775	11.7345	53.1566	65.7438	67.5675	119.216	105.168	134.473
PGSC0003DMG401022117	-0.62786	-0.63077	-0.440467	0.0324347	-0.381942	-0.0621998	0.628887	0.646891	0.926539	0.0819433	0.490185	0.183891	1.9994	2.17458	1.01596	0.567173	1.19637	1.25148	0.17439	0.415904	0.582743	0.7357	2.30969	1.53149	0.671965	1.05156	0.87388	0.774813	0.584125	0.784401	2.90079	1.69492	1.71878	2.32505	1.53999	2.27912	0.700617	0.876557	0.556739	2.38519	1.54413	1.8358	2.50547	2.34312	3.30801	0.603721	0.676748	0.356912
PGSC0003DMG401022041	0.622413	0.632935	0.881903	0.160952	0.165259	-0.0593861	-0.322776	-0.522928	-0.44437	-0.044036	-0.0836938	-0.276648	1.00376	0.33481	0.876286	1.36399	0.78708	1.29343	3.49567	0.978572	0.379318	0.368836	0.573978	0.263377	0.404413	0.40971	0.517018	0.841202	1.36698	1.02237	0.650882	0.975571	0.685886	0.695208	1.00199	1.00427	1.03465	1.30291	1.78933	0.560617	0.380673	0.201823	0.292649	0.490171	0.848482	0.690296	0.920364	1.03113
PGSC0003DMG401021955	-0.697776	0.0368137	-0.250748	-0.43415	-0.51583	-0.478903	0.115671	0.247488	0.145962	0.889886	0.29471	-0.391063	12.4187	13.424	14.4902	24.8785	26.1928	23.7563	2.05597	3.18356	5.42907	12.8931	10.2124	11.1518	26.1869	19.5818	22.6032	1.83606	2.25196	1.16351	11.2414	9.38264	6.08546	11.0004	12.3044	8.91397	3.50651	2.19245	3.08629	10.4896	8.20473	11.0729	9.22502	12.2922	10.4546	0.524824	1.80054	1.60346
PGSC0003DMG401021876	-0.0605373	0.402796	0.493671	-0.016947	-0.284486	-0.24572	0.0508484	-0.138319	0.0338054	0.54735	0.371782	-0.550191	2.08251	1.7673	1.21491	2.0527	2.112	2.38579	1.65024	1.78794	0.571791	0.821091	1.26234	1.1801	0.734982	1.04776	0.870184	1.01582	1.19723	1.10267	0.782462	1.10974	1.41399	1.43852	2.02622	1.91874	1.49425	1.30574	1.37589	1.62394	0.604984	0.60962	1.36497	1.40458	1.73241	1.002	0.888024	0.8036
PGSC0003DMG401021841	0.579667	0.784479	0.958579	0.0225256	0.180911	-0.0745499	-0.388876	-0.5892	-0.58288	0.162185	-0.0678276	-0.495634	2.54287	1.27843	1.46128	2.477	2.02927	3.16603	5.13535	2.24324	1.08394	0.152507	0.776751	0.192526	0.587955	0.69802	1.1093	2.70884	1.82375	1.27272	0.254623	0.834847	0.499889	1.06966	1.69172	1.42054	1.41328	1.73222	2.36569	0.704014	0.635595	0.272406	0.861397	0.598715	1.01653	1.59089	1.68358	1.10504
PGSC0003DMG401021429	-0.269225	-0.345958	-0.220146	0.479514	-0.160875	0.203714	0.736058	0.378993	0.671163	0.0324794	0.232646	0.179462	3.35884	2.59332	4.10063	1.62316	1.20103	2.15498	0.793226	1.24724	1.04727	1.89087	2.9859	3.47246	1.7472	1.56391	2.52653	1.11027	1.9929	2.03912	3.17955	2.73243	3.15028	7.95415	6.64338	6.11367	1.41665	4.20233	4.29924	3.77567	1.96446	2.24855	5.78272	5.23381	8.91963	3.05921	2.04027	1.98799
PGSC0003DMG401021412	-0.347857	-0.370909	-0.1155	-0.28896	-0.228225	-0.168981	0.0169515	0.261853	0.352118	-0.0401999	0.441808	-0.170022	1.11853	1.68252	1.08935	0.472803	0.579956	0.677404	0.287918	0.446279	0.425827	0.413957	1.1348	1.50444	0.47457	0.351129	0.551632	1.0565	0.811056	0.410965	0.838645	0.66249	0.7037	1.1697	0.613731	0.599368	0.159033	0.710041	0.643898	0.402611	0.652153	0.54459	1.033	0.732615	0.447369	0.677166	0.361015	0.445678
PGSC0003DMG401021153	-0.379875	0.153919	0.231931	-0.255075	-0.379338	-0.440293	-0.0275547	-0.216588	0.181855	0.646915	0.692713	-0.744614	7.74911	6.3059	8.75719	7.60773	8.84419	8.21208	4.81895	5.26854	4.29681	4.12251	3.0556	2.74815	4.16346	4.17853	5.01882	3.40368	2.67465	3.96639	5.67715	6.14248	6.47488	7.53176	7.61016	6.44895	3.72933	5.00507	4.56612	4.27018	4.41989	4.06033	5.27215	6.60392	4.94859	4.64598	3.61052	3.43376
PGSC0003DMG401021084	0.575727	0.680231	0.871803	-0.00497006	0.289773	0.0220446	-0.376484	-0.537393	-0.581621	0.0391556	-0.143093	-0.381169	1.99708	0.975649	1.04638	2.4456	1.33032	1.34479	4.25183	1.61799	0.645541	1.09472	0	0.084717	0.189588	0.511509	0.448037	2.4639	1.19354	0.74601	0.180212	0.350312	0	0.08919	1.00944	0.453866	1.04503	1.35509	0.984238	0.175486	0.095888	0	0.384169	0.398075	1.11787	1.10672	1.83417	0.911022
PGSC0003DMG401020908	0.660698	0.433809	0.205987	0.823162	0.407835	0.525329	0.257089	-0.31663	-0.346816	-0.1959	-0.591411	0.31181	5.29864	2.98474	3.57541	13.8195	16.6955	13.317	26.6911	24.2872	28.629	8.81879	14.2403	11.1762	19.3835	24.3122	21.4902	23.4591	31.0313	23.1677	9.6151	7.92956	5.39803	38.7653	38.6148	26.2614	54.1327	32.4291	38.5284	9.40328	11.1523	8.49127	29.7141	27.0161	28.9452	29.0527	35.5813	36.1549
PGSC0003DMG401020784	0.268663	-0.053034	0.0821738	0.248363	0.93021	0.658441	0.0723943	-0.0881409	-0.140534	-0.279565	-0.272597	0.196065	7.74769	3.95347	7.57111	3.24155	3.21797	3.21369	10.2252	3.30997	2.66301	4.19505	14.1075	4.59973	6.17241	3.12336	3.86223	4.7533	5.89365	3.68607	4.75193	5.28038	4.41532	4.24799	3.63221	7.61212	4.11635	2.81941	3.93197	5.32976	9.80772	7.30811	14.919	9.45709	18.2266	78.9764	103.841	27.6346
PGSC0003DMG401020721	0.792279	0.627952	0.888825	0.186764	0.316267	0.110075	-0.456849	-0.671358	-0.63285	-0.253135	-0.206852	-0.218687	2.72204	2.40287	3.33001	2.65207	1.8447	2.71897	9.19917	3.85805	1.17203	1.41805	0.781202	0.34604	1.35696	1.53059	0.650804	4.75647	5.48288	3.68835	1.01666	1.43184	1.39773	1.58129	2.71173	2.90658	4.18251	4.22901	4.35695	1.15195	0.585375	0.902126	0.550029	0.679461	1.22457	4.52586	1.99804	3.64012
PGSC0003DMG401020668	0.669367	0.838669	0.863543	-0.0207647	0.146015	-0.0971614	-0.491995	-0.630933	-0.741824	0.0711173	-0.25806	-0.386968	15.7486	15.5086	17.3791	25.2153	25.1043	22.5474	41.7921	26.1045	19.4464	14.2537	11.2627	10.731	13.5822	14.8276	14.3949	23.5669	25.341	19.6835	10.3235	12.6303	12.6255	11.8673	12.2653	15.2741	20.4941	19.4572	22.7313	9.15205	11.6945	14.2283	13.1503	11.1357	13.5133	15.056	17.5847	14.1556
PGSC0003DMG401020596	-0.204836	-0.271256	-0.391758	0.565689	0.180112	0.580829	0.872001	0.456169	0.431795	0.0927743	-0.220199	0.439316	2.99611	3.55722	3.50692	2.98501	3.25862	3.52281	0.818226	3.52071	2.72418	3.83562	3.28413	4.2368	4.89016	5.38811	4.54871	3.21721	3.05266	2.81609	2.93453	3.37346	3.43417	3.765	4.53998	6.20234	3.08231	3.9569	4.0742	3.99391	2.70756	3.94467	7.96664	8.1977	8.90443	5.74542	5.81298	4.04761
PGSC0003DMG401020445	0.648685	0.524892	0.884062	0.0920738	0.49554	0.262779	-0.35426	-0.522948	-0.532969	-0.159119	-0.137837	-0.295927	1.36674	1.04951	0.979644	0.696516	0.978171	1.17897	2.45696	0.873972	0.430729	0.376348	0.571628	0.384519	0.155244	0.263708	0.310915	1.32298	1.2028	1.37623	0.151925	0.238167	0.194551	0.257015	0.742975	1.02785	0.608453	1.28155	0.791452	0.322231	0.473667	0.202739	0.355879	0.396338	0.637602	1.88088	1.30675	0.757908
PGSC0003DMG401020415	-0.165697	0.239642	0.513644	-0.350557	-0.204454	-0.345624	-0.231549	-0.212925	-0.0601574	0.466182	0.507915	-0.712352	2.29542	0.593454	1.96429	1.44936	1.69237	1.59039	1.19916	0.753181	0.103564	0.587539	1.0304	0.497426	0.670742	0.492666	0.758581	0.625153	0.815954	0.863868	0.387361	0.984959	0.552594	0.840791	1.06236	1.67359	0.630368	0.999602	0.357275	0.466951	0.49915	0.624643	0.833692	0.352858	0.542023	0.787821	0.52698	0.37479
PGSC0003DMG401020339	-0.647523	-0.692643	-0.621007	-0.0453804	-0.227781	0.125751	0.684974	0.960589	0.720314	0.0199458	-0.00268057	0.524037	4.47144	3.8803	4.2213	2.52509	2.06363	2.58219	0.675162	1.32862	1.1266	8.17537	10.5814	7.61683	4.18642	5.85904	6.70648	1.2538	1.66867	3.32991	3.49398	3.30533	2.81349	3.32202	2.70844	4.86471	1.42909	1.86935	0.701908	9.50601	6.19525	8.35088	9.91384	8.78066	9.29252	3.39881	2.50647	1.67417
PGSC0003DMG401020329	0.924624	0.749965	0.76149	0.362819	0.32547	0.167255	-0.37684	-0.659274	-0.7028	-0.282101	-0.443565	-0.0764905	13.0526	7.89633	10.9599	18.8952	23.1569	24.4906	70.6714	33.8622	41.0173	5.34118	7.88018	4.05426	7.18687	11.6417	11.3043	46.7894	43.9978	27.7894	11.0886	11.0224	10.6306	13.7512	15.5909	14.5949	40.8254	48.3742	43.4369	10.5788	9.63257	7.01722	12.0749	12.1512	14.0478	25.1289	25.5202	28.8225
PGSC0003DMG401020176	-0.349498	-0.028974	0.0501707	-0.386054	-0.360987	-0.497456	-0.265499	-0.208148	0.183728	0.357803	0.707086	-0.616799	22.1873	20.2173	0	11.4017	14.3522	13.6337	0	0	10.2671	3.02514	2.12687	2.64595	2.84873	1.55082	1.30111	0	0	5.40932	15.3329	0	20.0841	11.373	9.08421	13.2773	4.11557	5.0748	3.28266	5.62033	5.92524	2.42056	1.42057	0.806981	0	0	2.45512	2.56173
PGSC0003DMG401020132	-0.393241	0.348568	0.234439	-0.390555	-0.346091	-0.431562	-0.0785026	-0.0582944	-0.0553936	0.871588	0.358767	-0.666104	0.711545	0.945699	0.591927	1.93493	1.18063	2.56652	0.472155	0	0	0.334014	0.402492	0.239158	0.628634	0.321865	0.80939	0	0.074667	0	0.213906	0.189079	0	0.275128	0.995768	1.06254	0	0	0	0.278092	0.223594	0.315829	0.26652	0.159012	0.314434	0	0	0
PGSC0003DMG401020106	0.709584	0.264881	0.465066	0.28733	0.385375	0.317542	-0.308839	-0.562467	-0.416617	-0.5423	-0.169874	0.0187694	8.41956	11.4616	13.4934	6.24116	4.45675	6.86477	12.4194	13.4934	11.7463	8.49921	8.63295	5.99233	6.3143	6.64555	6.22484	14.0003	14.0818	13.0969	9.86284	8.64442	9.14186	9.34618	10.6813	6.37826	12.7966	9.51422	12.7476	4.4506	5.81855	4.75635	7.44606	8.021	9.59314	14.5859	9.79244	10.3448
PGSC0003DMG401020085	0.82434	0.536694	0.813052	0.309816	0.408697	0.22341	-0.330868	-0.619992	-0.493723	-0.380209	-0.202339	-0.127992	5.07974	1.66818	3.3291	2.23127	2.50001	3.86384	9.63764	4.46829	4.3235	1.0935	1.8117	1.95237	1.49608	1.05918	2.05895	4.4273	5.9836	4.9363	3.48088	2.5	2.53334	3.45653	2.91172	4.68219	4.91548	5.3547	4.96466	1.5473	2.64526	2.26775	2.44039	2.52471	2.90351	5.26948	3.9803	5.5907
PGSC0003DMG401020059	-0.693812	-0.434103	-0.0895564	-0.517218	-0.471204	-0.455887	0.0829702	0.323451	0.507648	0.31074	0.700866	-0.336416	1.30853	1.05538	1.55941	0.643746	0.629477	0.316416	0.405138	0	0	0.914331	0.533253	0.311059	0.646298	0.388096	0.542763	0	0.276568	0.09893	0.725629	0.588393	0.282869	0.189834	0.675072	1.0492	0	0	0	0.526524	0.635929	0.588389	0.581089	0.744389	0.533244	0	0	0
PGSC0003DMG401019891	-0.559359	0.189505	-0.0613725	-0.232816	-0.50284	-0.438394	0.169283	0.0674356	0.172449	0.936447	0.385842	-0.495076	20.2834	17.1515	18.1719	35.5702	39.6138	54.9707	4.46423	6.9767	5.38948	9.51596	11.8327	8.38053	26.2784	31.276	37.4203	4.13683	6.49126	3.12811	20.6329	23.2128	16.047	21.4859	32.6198	24.03	6.10102	6.54788	13.0019	12.9309	15.2616	8.17435	16.1844	17.8815	24.1105	1.31577	2.39484	3.0366
PGSC0003DMG401019811	-0.580422	-0.612728	-0.59463	-0.0474858	-0.241125	0.0681609	0.625622	0.966616	0.644387	0.0177427	-0.0840823	0.560107	2.16206	2.63599	2.07233	0.683342	0.880044	1.21879	0.392271	0.696624	0.709073	5.6406	10.51	8.00646	3.31805	3.98915	6.9598	0.45187	0	0.460051	2.0356	1.88885	1.43322	0.977356	1.85264	0.954527	0.361261	0.758272	0.398053	8.07666	3.95253	5.15574	5.63539	8.18409	7.53729	1.65177	0.550118	0.264151
PGSC0003DMG401019771	0.753113	0.235179	0.289868	0.320338	0.735533	0.698175	-0.244222	-0.408117	-0.555105	-0.572366	-0.562586	0.249186	2.58942	3.54056	3.57071	1.67158	1.68187	1.22135	8.75927	8.37382	8.08143	2.90814	3.70678	5.93272	2.28437	2.40444	2.82942	16.0582	18.157	23.531	2.73691	2.61724	2.25936	0.959355	1.22776	0.912277	7.52754	8.24838	7.38283	4.59493	3.24503	3.0854	3.80293	2.26282	3.64583	19.6411	16.4653	19.5354
PGSC0003DMG401019682	0.788758	0.703576	0.917871	0.13181	0.413444	0.139655	-0.437958	-0.616945	-0.673459	-0.18034	-0.293968	-0.228861	9.84946	6.03511	7.88485	7.77439	10.3795	12.1498	33.8758	13.2918	6.15651	4.05748	4.28967	2.5341	5.30447	4.33167	5.80168	18.6681	16.1805	12.0915	3.84846	4.10049	4.16509	3.94812	8.35217	8.12541	10.622	12.2811	13.5848	4.90289	4.38477	2.59349	3.536	3.39451	4.76981	12.1259	14.9816	9.51849
PGSC0003DMG401019533	-0.515827	-0.621679	-0.583044	-0.107206	-0.203701	0.0378889	0.495998	0.948271	0.584443	-0.112876	-0.1358	0.590249	43.0773	38.9607	20.9972	3.29877	3.2015	2.95619	0.983875	1.60686	6.73139	347.739	661.687	437.294	98.2424	145.499	224.431	3.73188	5.51307	9.1791	44.2762	61.4517	36.9645	23.6415	12.0278	24.1447	5.59377	3.00139	4.94351	506.302	323.562	458.136	268.837	344.951	325.936	29.7675	2.40521	2.42277
PGSC0003DMG401019442	0.448613	0.395109	0.769259	0.118904	0.156693	-0.00561023	-0.245682	-0.48665	-0.216637	-0.0996532	0.227551	-0.405201	1.0622	0.920756	0.851084	0.685694	0.660375	0.619503	1.23005	1.07924	0.427454	0.164061	0.313466	0.148695	0.340529	0.283107	0.175241	0.679522	0.568814	0.593488	0.417175	0.383916	0.499216	0.589718	0.420064	1.23201	0.699644	0.854163	0.80512	0.707855	0.506979	0.26284	0.638162	0.253745	0.690031	0.879101	0.610392	0.53644
PGSC0003DMG401019427	-0.349012	-0.198797	-0.420393	0.319847	-0.259952	0.193655	0.790496	0.609817	0.430325	0.267071	-0.210763	0.434162	1.77164	1.75195	1.12511	2.4879	1.08814	2.22868	1.06936	1.60032	2.81394	1.89837	2.47555	2.25353	2.92468	3.64551	4.54074	0.603771	1.00823	0.762789	1.38734	1.11326	1.44587	1.23404	2.53904	1.63667	1.57485	2.04955	1.81097	2.37315	2.59166	2.35286	6.47022	3.88419	5.89378	1.59856	0.44337	1.461
PGSC0003DMG401019060	0.937054	0.540527	0.654451	0.444202	0.502661	0.354391	-0.268085	-0.510661	-0.59591	-0.522518	-0.536783	0.18377	0.314598	0.378145	0.432217	0.32118	0.186449	0.241067	7.92766	3.73071	3.29708	0.232709	0.62948	0.914961	0.619052	0.563022	1.12063	3.55137	4.22447	2.69886	0.735071	0.721539	0.52739	0.94871	1.21857	0.83143	3.59033	4.31888	4.17284	1.13786	0.502761	0.129347	0.738461	1.07443	1.27706	4.24556	2.7924	3.18499
PGSC0003DMG401018962	0.224357	0.334161	0.197176	0.593408	-0.219185	0.00262415	0.346787	-0.0817438	0.020926	0.219667	-0.166399	0.0962714	8.40708	6.58329	8.74481	13.1384	13.8384	14.7509	17.0347	6.75681	7.18605	9.69177	10.3546	6.34658	12.5821	16.075	20.1685	14.1837	14.7836	7.73571	13.7988	13.7184	11.6337	13.5878	14.9056	15.7854	16.2376	23.4598	26.4576	8.0915	11.4308	8.09782	15.1539	16.4799	21.5962	6.12995	8.22828	10.3214
PGSC0003DMG401018790	-0.40032	-0.582497	-0.316898	-0.0341978	-0.0769578	0.120278	0.385371	0.500122	0.587214	-0.16313	0.276824	0.176538	2.5844	1.00866	1.79914	0.558855	0.959798	1.1762	0.381759	1.57885	1.34207	1.88711	2.9434	1.37139	0.576386	1.43709	0.946704	1.07259	0.741304	1.47157	1.29127	1.57565	1.67759	1.12734	1.56424	2.56014	0.911307	0.778121	0.910766	1.5404	1.25036	1.69505	1.51447	2.18786	2.25884	1.84629	1.07619	1.49728
PGSC0003DMG401018787	0.238591	0.270894	0.410422	-0.10012	-0.251701	-0.249458	-0.153164	-0.150517	-0.117917	-0.12854	0.0494666	-0.172823	8.53903	15.2137	8.82816	7.08669	9.08064	9.62876	17.1364	14.6188	15.2904	8.07886	9.64004	8.48434	8.58708	6.4177	8.14868	14.6696	9.29747	7.32257	8.13547	9.99775	7.57802	6.35489	8.71504	15.0266	6.64395	11.0131	9.5783	8.49336	9.99909	7.64611	9.64806	11.0611	9.87088	6.74184	3.94884	7.30321
PGSC0003DMG401018740	-0.427512	0.31229	-0.0976214	-0.0334039	-0.357976	-0.188023	0.324439	0.0958177	0.0127462	0.93723	0.0459205	-0.317702	5.20741	7.11231	3.97576	21.2935	25.3782	28.6536	2.19324	3.65475	1.75415	5.71062	4.01923	3.89973	24.0477	20.9503	16.3855	3.08329	2.66122	2.0844	4.9734	4.28732	4.98641	12.1123	16.4628	10.4597	4.45508	3.94158	5.65727	5.59017	4.06621	4.48972	15.771	15.1023	13.5556	1.79187	2.77662	1.75353
PGSC0003DMG401018708	0.957285	0.591134	0.622872	0.536417	0.441517	0.292177	-0.316121	-0.627786	-0.623008	-0.446316	-0.456086	0.0693529	1.3978	1.0705	1.07341	1.12351	1.08025	1.66081	7.05373	4.51452	4.18016	0.378158	0.454916	0.754369	0.474683	0.700981	0.968274	4.25498	4.84861	3.48646	1.42601	1.23547	0.829425	1.33067	1.60966	1.37136	6.98889	7.28572	7.21771	1.02153	0.472092	0.343156	1.0864	0.780439	1.69722	3.59621	4.49086	5.19734
PGSC0003DMG401018646	-0.564561	-0.360838	-0.368374	0.211594	-0.306971	0.0368219	0.76307	0.485135	0.705773	0.34655	0.304796	0.0875222	3.6909	2.89086	4.35144	3.59478	3.95566	3.14359	0.164358	0.625954	1.43198	2.92085	2.90978	1.96086	3.20453	3.51361	3.23829	0.074798	0.183979	0	4.56577	3.19031	2.29521	9.1616	5.76943	7.262	2.38348	0.989572	0.856897	3.82549	3.43597	2.892	7.44444	11.2957	7.93113	2.28153	1.20775	0.929665
PGSC0003DMG401018597	-0.499076	-0.626461	-0.432594	0.132022	-0.258737	0.0859325	0.685717	0.780352	0.838138	-0.101782	0.224131	0.400439	2.74521	2.60772	2.26932	1.26662	1.03498	0.795842	0.576358	2.12362	1.11318	2.54532	7.28321	4.88676	1.17131	1.05583	0.756529	0.50678	0.959736	1.21212	3.50922	3.36449	1.52399	4.12216	3.6212	6.5669	1.63492	1.44108	1.2225	5.76861	4.03237	2.78593	5.7569	5.56778	6.71667	2.08431	0.595941	1.46276
PGSC0003DMG401018576	0.858392	0.6777	0.887654	0.349949	0.338857	0.181371	-0.318062	-0.626205	-0.578714	-0.256888	-0.2833	-0.134142	2.41195	1.58945	2.00253	2.35222	2.05979	2.53197	8.41163	3.62745	1.75627	0.69963	0.871112	0.666768	1.06442	0.9438	1.44621	3.88316	4.65066	3.19888	1.82201	1.55677	1.0537	1.49697	1.99239	2.98175	3.8742	4.65589	4.55261	1.02545	0.95699	0.47369	1.61656	1.46725	2.08101	3.41879	2.62916	3.19466
PGSC0003DMG401018475	-0.196864	-0.109125	-0.258924	-0.0380467	-0.164925	-0.128387	0.0568531	0.236185	-0.00323081	0.163264	-0.140561	0.153482	0.826483	0.116153	0	0	0.225156	0.302615	0	0	0	1.22895	1.12638	0.382133	1.00866	0.950936	2.70536	0	0	0	0	0.413473	0.330488	0	0	0	0.636665	0.489629	0.671221	0.311551	0	0	0	0.100993	0.161224	0	0	0.825704
PGSC0003DMG401018402	0.66113	0.70359	0.88956	0.0906137	0.399758	0.146955	-0.380497	-0.595046	-0.645867	0.0164321	-0.204196	-0.316684	0.846287	0.452118	0.881062	0.969713	0.747015	1.49438	2.26415	0.520078	0.662594	0.316466	0.361631	0.326533	0.334057	0.238806	0.393366	1.3091	1.18318	0.778958	0.236387	0.258552	0.250962	0.279896	0.550685	0.846538	1.22314	0.575908	0.837875	0.084753	0.12888	0.071668	0.553927	0.362877	0.299351	1.25202	1.09915	0.575011
PGSC0003DMG401018318	0.632037	0.604389	0.933968	-0.0153663	0.263752	-0.0227349	-0.484628	-0.593532	-0.558256	-0.100771	-0.0417848	-0.360187	1.0006	0.364512	1.23754	0.624131	0.859892	0.915838	2.46056	0.795568	0.40324	0.223296	0.246736	0.211476	0.177544	0.073933	0.324556	1.13353	0.787802	0.69744	0.329191	0.375518	0.315866	0.154846	0.607927	0.60167	0.953638	0.594394	0.866514	0.314908	0.309763	0.05012	0.303665	0.208601	0.173594	0.81265	0.64651	0.919874
PGSC0003DMG401018293	-0.687845	0.0338288	-0.159035	-0.482994	-0.498887	-0.520276	0.0354105	0.154326	0.186013	0.865566	0.440348	-0.50352	1.32112	0.86428	1.52598	3.22301	2.382	2.98589	0	0	0.339224	0.983821	1.05903	0.470838	1.52755	1.97054	1.55582	0	0.074428	0	1.40355	1.28207	0.926956	0.638331	0.981256	1.56598	0	0.207342	0.086913	0.440195	1.52328	1.43716	0.863917	1.27208	0.65611	0	0	0.074257
PGSC0003DMG401017944	0.240397	0.300267	0.768816	-0.205438	0.0732394	-0.156007	-0.347983	-0.34074	-0.213548	-0.00239241	0.292253	-0.478159	3.1126	0.977006	0.852139	0.445001	0.615656	1.1233	2.5214	1.04164	0	0	0.813329	0	0.217331	0	0	1.08474	1.00515	0.330413	0	0.486559	0	0.295223	0.775753	1.55589	0.275437	0.5768	0.481964	0	0.458411	0	0.362168	0	0	1.39952	0.220574	0
PGSC0003DMG401017810	0.908294	0.651522	0.80192	0.344229	0.475087	0.307821	-0.33615	-0.616848	-0.646564	-0.348457	-0.406924	-0.0546844	3.02025	2.31123	3.13217	3.95991	3.01484	3.56193	13.8831	6.05554	3.76383	0.250954	0.88775	1.31445	0.994533	1.48891	1.75191	6.87855	10.7889	6.44825	2.32166	1.59962	1.83279	2.14459	1.99875	2.88974	5.66685	6.8262	8.4506	1.76159	1.77543	1.24723	2.75879	2.91361	2.64811	5.5053	6.62514	6.51711
PGSC0003DMG401017656	0.413108	0.106307	0.0490949	0.886966	0.351429	0.630655	0.493135	-0.145575	0.0349228	-0.186963	-0.3119	0.295512	0.720229	0.700246	1.10378	1.09262	0.827477	1.08602	0.54155	0.958988	0.829156	0.410516	0.68503	0.327756	0.865202	1.51273	2.00254	1.95832	2.92111	3.18012	1.17417	1.41884	0.579706	4.99759	5.01846	3.32355	3.65448	4.87785	4.41988	1.65212	0.926551	0.879815	3.12853	3.93724	4.81765	4.36559	3.03873	4.60125
PGSC0003DMG401017626	0.903046	0.698301	0.751886	0.264591	0.37615	0.173494	-0.400002	-0.592834	-0.707238	-0.351822	-0.485217	-0.0206086	6.08937	4.59271	5.01472	17.9984	16.7783	26.3131	164.249	80.6872	58.8889	2.7784	3.77353	5.45399	8.38786	10.8867	13.9713	86.9353	84.5784	44.9734	6.20564	4.565	4.65369	7.06193	12.9895	9.50009	62.8959	61.7993	69.5873	4.65708	3.03334	2.34064	5.87882	6.46217	9.48256	28.2149	53.4436	52.7027
PGSC0003DMG401017566	0.318766	0.579698	0.737116	-0.165726	0.136493	-0.19903	-0.45495	-0.474203	-0.447233	0.235566	0.152342	-0.617434	1.24519	1.13123	1.31012	0.950995	2.01371	1.41141	1.53198	1.38975	0.624642	0.329373	1.21433	0.611409	0.58839	0.407807	0.751913	1.36379	0.863637	0.615536	0.523759	0.925963	0.380965	0.428478	1.16548	1.38472	0.864734	1.19026	1.15706	0.598167	0.448319	0.433297	0.567092	0.331577	0.36077	0.972494	1.36433	0.480415
PGSC0003DMG401017380	0.377665	-0.00681545	-0.231595	0.854496	0.327294	0.747632	0.676334	0.267514	0.0516655	-0.315037	-0.714129	0.751221	19.8568	17.8914	20.3433	28.5033	24.8744	25.1419	30.8669	41.5838	50.4294	35.1176	51.9218	52.3244	42.7315	49.6514	55.1313	52.3413	48.6623	56.4465	29.1601	29.5175	25.9318	44.4769	38.5926	43.1485	71.9534	60.9493	54.3445	40.5956	38.1035	36.2246	71.2907	71.6769	89.1296	51.4466	57.0895	62.1996
PGSC0003DMG401017241	-0.292785	-0.187431	-0.37888	0.156201	-0.209728	0.182647	0.643904	0.720227	0.290888	0.163846	-0.391832	0.528728	1.7605	1.37656	2.08486	2.03116	2.25656	2.84853	2.72665	2.10605	2.45257	3.16331	6.46056	4.0478	5.5033	4.36014	6.1932	2.33786	3.69275	1.90462	1.77705	0.837893	1.27004	1.45004	2.01895	1.79751	2.22362	2.00652	2.36221	3.70205	3.45205	3.34993	7.3723	4.94878	5.74896	1.28664	1.38445	1.3218
PGSC0003DMG401016979	0.424643	0.609381	0.897562	-0.0344548	0.149546	-0.111959	-0.324345	-0.468283	-0.395977	0.163158	0.0902453	-0.483074	1.00918	0.767367	0.895388	1.30879	0.879524	1.18794	2.38356	0.989717	0.182474	0.119047	0.245684	0.186158	0.235976	0.171699	0.293384	0.421819	0.527507	0.587978	0.364079	0.401373	0.418471	0.408344	0.556139	0.60493	0.362586	0.94999	1.02887	0.387031	0.235569	0.340427	0.471645	0.543049	0.392561	1.0717	0.607748	0.25126
PGSC0003DMG401016933	0.879207	0.596316	0.783455	0.487742	0.367982	0.249358	-0.246522	-0.558117	-0.530316	-0.329142	-0.353269	0.00885269	2.87348	2.87909	2.67989	2.36111	3.25973	3.94123	13.7156	4.59243	2.69192	0.473855	1.36664	1.59177	1.62546	1.82467	1.92952	5.57774	6.02181	6.93885	2.45631	2.10845	2.07043	3.42695	3.08153	3.45859	8.22184	9.27908	9.86887	3.06349	1.54141	1.52468	2.74148	2.39674	3.59024	5.74033	5.50218	4.94237
PGSC0003DMG401016766	0.158068	0.600231	0.462275	-0.0203577	-0.0705039	-0.169052	-0.230476	-0.529052	-0.368061	0.516599	0.174249	-0.621938	1.13198	0.603518	0.774508	1.37288	1.45653	1.06568	0.750782	0.777875	1.10324	0.327347	0.355687	0.465097	0.920178	0.51642	0.657285	0.90469	0.44248	0.859449	0.67827	0.600433	0.529425	0.618459	0.863453	1.36779	0.978663	0.875768	0.661369	0.448876	0.532258	0.300845	0.586636	0.586224	0.683986	0.80042	0.735593	0.494017
PGSC0003DMG401016626	0.0872132	-0.15462	-0.173607	0.734923	0.287729	0.738473	0.820504	0.276673	0.32111	-0.116893	-0.29855	0.461287	1.00834	0.683052	0.957986	0.669614	0.589441	0.74935	0.244804	1.1264	0.515836	0.548663	1.67698	1.49136	1.32799	2.20176	1.30683	1.40766	2.48642	3.79698	0.815039	1.1197	1.05752	3.31448	4.27982	4.54759	2.05163	2.76044	2.01471	1.65146	1.08095	0.903794	7.33776	7.912	6.17056	3.99621	3.82722	3.46213
PGSC0003DMG401016495	-0.425373	-0.236705	-0.541485	0.347096	-0.201669	0.285979	0.882317	0.710006	0.469202	0.345475	-0.285604	0.484173	109.904	99.4699	94.1426	292.525	315.516	321.938	12.9307	207.369	183.945	324.562	397.335	386.4	449.459	476.745	598.465	131.994	90.5122	176.126	186.838	128.416	93.3831	372.717	274.037	280.527	262.732	186.534	139.239	425.605	306.337	271.137	675.143	795.25	708.341	226.01	140.485	177.817
PGSC0003DMG401016475	-0.331199	-0.550064	-0.484307	0.153341	-0.112016	0.206229	0.613654	0.898779	0.618207	-0.195452	-0.18432	0.706999	1.54759	1.04967	0.613522	0.163127	0.410319	0.444666	1.26265	0.811788	1.57328	2.6376	9.47785	8.55547	1.66128	2.23899	3.96599	1.33735	1.51184	0.724837	2.57023	1.87778	1.07584	1.26492	1.0979	0.881862	2.74215	1.90367	1.72871	11.2824	4.74505	4.4214	5.69916	6.1355	8.7435	2.99933	0.66311	1.05704
PGSC0003DMG401016449	-0.627006	-0.612233	-0.555009	0.136498	-0.282513	0.0973715	0.80129	0.766431	0.823542	0.126293	0.201695	0.359377	1.55383	2.31398	2.20056	0.906514	1.6277	0.907349	0.429278	0.421293	0.607445	1.26527	3.03375	2.31251	1.30803	1.68515	2.87461	0.492221	0.706715	0.549376	2.1415	1.898	1.94431	3.3952	2.47434	1.49369	1.10297	0.940231	0.445567	2.34241	1.97033	2.82965	3.91065	4.78642	3.97498	1.2153	0.884294	1.01544
PGSC0003DMG401016370	-0.554584	-0.138557	0.0416711	-0.42923	-0.48239	-0.566447	-0.0926486	0.0355517	0.35045	0.521395	0.759733	-0.540581	1.75921	1.21325	1.90716	1.53414	1.32201	1.46023	0.364686	0.465337	0.292822	0.63964	0.895478	0.686864	0.592762	0.965221	1.00661	0.54822	0.831597	0.284342	1.58293	1.20723	0.819245	0.686434	1.20299	1.21559	0.756445	0.654878	0.847294	0.472437	1.49958	0.808097	0.699671	0.550845	1.07923	0.481438	0.397847	0.222156
PGSC0003DMG401016309	-0.581312	0.118407	-0.0723093	-0.322347	-0.456724	-0.413406	0.114739	0.0183906	0.176461	0.867261	0.479421	-0.556774	2.7268	4.95188	4.72505	8.00138	8.09129	6.07873	0.66584	1.04685	0.960429	1.34901	0.846075	1.21322	4.55666	4.57929	3.62236	0.788713	0.547876	0.637534	2.98937	2.68008	4.80876	3.80053	2.62297	3.95816	0.6743	0.817996	1.01801	1.98724	2.06903	1.46609	2.53842	4.86759	3.58503	0.796265	0.6269	0.439067
PGSC0003DMG401016307	0.55007	0.566698	0.880041	0.0442294	0.173184	-0.103355	-0.440583	-0.626431	-0.44653	0.00024386	0.127231	-0.470858	2.807	1.93334	2.60281	1.74723	2.50352	2.18404	3.77543	1.59998	1.22355	0.988091	1.17462	0.287165	0.42116	1.04813	1.67925	2.52888	2.34162	1.61567	1.51241	1.9633	1.10252	0.581846	1.82751	1.94827	2.5441	2.61999	2.33609	0.730714	0.828571	0.991994	1.08656	0.931869	1.44123	1.60872	2.31978	1.15807
PGSC0003DMG401016112	-0.779277	-0.713742	-0.597755	-0.24671	-0.338156	-0.121814	0.494437	0.815425	0.790901	0.146568	0.334664	0.292809	1.78269	1.64598	1.07505	0.782915	0.815373	0.664248	0	0	0	1.88009	2.29419	1.71966	1.57444	0.873074	2.04762	0	0.330782	0	2.55184	1.17931	1.11551	0.885966	0.665687	0.527808	0.378238	0	0	2.35677	1.35883	1.46631	2.51222	1.54354	2.0855	0.461861	0.517906	0.525534
PGSC0003DMG401016070	0.553061	0.572293	0.891186	-0.0311179	0.269826	-0.0461176	-0.424914	-0.506	-0.494386	-0.0509034	-0.0471712	-0.350375	0.789531	0.047766	0.314085	0.067057	0.418122	0.654834	1.41025	0.479335	0.263415	0.069568	0.142485	0.015415	0.045642	0.068861	0.280723	0.528671	0.210571	0.289972	0.022335	0.118618	0.101725	0.096436	0.271131	0.448973	0.368986	0.265734	0.411448	0.154314	0.205595	0.048709	0	0	0.064258	0.540445	0.372258	0.281658
PGSC0003DMG401015935	0.820252	0.701576	0.69419	0.465849	0.147603	0.0183086	-0.307145	-0.627867	-0.569592	-0.16874	-0.307778	-0.0951935	5.19513	2.61257	3.8661	9.31119	9.22659	13.7547	31.57	11.7951	14.2828	1.4745	1.78507	1.25986	3.65644	5.33028	4.91716	14.4952	16.6412	8.51792	6.36758	6.80143	6.04483	6.90043	10.5684	9.22082	26.7582	28.4679	29.884	3.68794	3.15804	0.952826	2.97422	4.99001	6.43688	6.63169	7.82521	14.87
PGSC0003DMG401015928	0.947088	0.72136	0.808533	0.44125	0.488297	0.307728	-0.36277	-0.724888	-0.709328	-0.283981	-0.397712	-0.124421	4.03641	3.71875	4.60801	5.18367	5.83778	5.70363	14.3215	8.85636	5.58559	1.75106	1.60568	1.5079	2.64149	2.20665	2.92014	9.41392	9.09863	8.33402	2.79893	2.71609	2.48821	3.9716	4.80351	5.20517	9.51882	11.0933	11.7477	2.16553	1.81838	1.46474	2.84143	2.87358	3.96462	9.67424	8.45729	8.09035
PGSC0003DMG401015926	0.190416	0.00927321	0.493636	-0.401159	0.16012	-0.182862	-0.554694	-0.397988	-0.119551	-0.273764	0.457827	-0.42501	7.71178	7.50052	7.85365	3.44672	4.37977	4.37558	7.63348	4.37327	4.94536	3.57899	4.92821	3.24936	2.33391	3.26525	3.27351	4.22628	8.05759	5.47789	6.80445	5.98536	5.45784	3.23303	3.33482	4.87215	3.11675	3.43297	4.00644	4.21318	3.60128	3.01578	2.65798	2.80099	3.05694	4.00619	6.10229	5.42003
PGSC0003DMG401015879	-0.60293	-0.582465	-0.637414	-0.0494735	-0.286641	0.0481585	0.642597	0.970661	0.611447	0.0581983	-0.142916	0.57268	6.90306	8.25599	4.20491	6.1267	5.90249	5.7947	1.00483	0.69642	0.77148	45.5148	61.2315	59.0687	28.6735	28.2766	38.2119	0.875279	1.07677	0.692346	10.2355	8.01863	6.74438	8.73048	8.46293	11.336	0.40067	1.9887	0.750981	41.0131	31.9011	36.941	47.1747	44.1151	48.6035	0	0.440717	1.0297
PGSC0003DMG401015669	0.624298	0.0984515	0.356187	0.502917	0.229138	0.237734	0.0246904	-0.0604878	-0.054045	-0.605388	-0.302016	0.439823	1.58871	1.40043	1.84672	1.11882	0.514276	0.927797	4.39445	1.47412	2.142	1.0551	2.67645	1.97278	0.67556	1.43295	1.79832	2.54618	3.25305	1.96755	2.36316	2.26033	1.78439	1.64086	2.00173	1.15957	3.42078	3.70179	3.73527	3.20123	1.93511	1.58919	2.1113	2.03269	2.79769	1.84337	2.29137	2.4518
PGSC0003DMG401015433	-0.290853	-0.100394	-0.192986	0.472041	-0.121732	0.3239	0.809158	0.3231	0.473382	0.364308	0.0533505	0.0854828	10.6638	8.74503	6.18856	13.1674	13.9804	14.8634	1.91467	6.73801	3.39353	8.77207	7.99274	8.01538	10.543	9.71938	10.9639	5.46369	5.13784	12.1019	7.70983	6.38039	8.04606	22.2973	20.7008	26.1495	7.3831	11.2949	8.79387	10.1658	7.70895	8.10121	27.1112	23.4937	27.1583	12.9417	8.36028	9.07418
PGSC0003DMG401015205	0.590889	0.272446	0.479746	0.0265356	0.586913	0.274337	-0.303853	-0.247285	-0.491134	-0.462402	-0.485335	0.200522	1.88115	1.5605	1.27639	1.35864	0.36982	1.06466	11.7541	3.61359	2.83851	2.83523	2.14426	2.27016	2.06245	2.91798	3.98466	4.93566	4.93286	3.07641	1.15171	2.39753	1.24947	0	1.05088	1.29283	2.97373	2.32599	2.0056	1.59994	3.0857	5.62639	1.8158	1.49773	1.08768	4.55214	7.41185	4.97337
PGSC0003DMG401014997	-0.235092	-0.384534	-0.293465	0.0533628	-0.00836893	0.215548	0.43235	0.704472	0.375707	-0.131754	-0.191147	0.461614	0.517224	0.082425	0.07849	0	0	0.298624	0.208004	0.115929	0	0.43912	2.27588	0.667656	0.209782	0.419332	0.230388	0	0.456296	0.351271	0	0	0.076725	0	0.166233	0	0.118045	0.412747	0	1.23717	0.484765	0.448825	0.60155	1.88239	0.308203	0.392142	0.185381	0.215816
PGSC0003DMG401014864	0.713487	0.769049	0.835622	0.0913166	0.139294	-0.0670006	-0.42537	-0.618975	-0.647	-0.0824576	-0.212735	-0.339159	0.770426	0.846658	0.876419	1.18843	1.0971	0.858286	2.6131	2.12987	1.05302	0.352867	0.507237	0.186005	0.50444	0.442777	0.42186	1.33242	1.71775	0.765282	0.20561	0.528578	0.408323	0.276188	0.953504	0.953	1.10696	1.6287	1.02086	0.205788	0.508499	0.179316	0.600776	0.476433	0.513846	0.552826	0.833696	0.584458
PGSC0003DMG401014825	0.604844	0.460442	0.829428	0.189606	0.284349	0.0367257	-0.287823	-0.484967	-0.36981	-0.212775	-0.0352421	-0.210055	0.382315	0.520632	0.511457	0.370784	0.309981	0.182822	1.48248	0.508953	0.124022	0.04125	0.156629	0.051974	0.166985	0.123895	0.098268	0.516131	0.270036	0.393795	0.040088	0.46821	0.168381	0.330227	0.419086	0.458994	0.349474	0.458454	0.945115	0.27017	0.152694	0.070982	0.084278	0.13909	0.419407	0.564896	0.552062	0.200562
PGSC0003DMG401014675	0.229494	0.753738	0.447681	0.0162631	0.107406	0.0595238	-0.125362	-0.388817	-0.517559	0.621754	-0.211955	-0.454351	14.1961	10.2448	7.12542	18.0221	26.338	25.3935	15.871	16.2295	11.9966	7.61036	11.3255	12.431	15.9746	15.5723	15.1282	17.9218	15.5511	15.8294	12.3162	9.36225	8.81192	13.3715	13.3938	15.7122	12.1406	13.86	10.9433	9.87513	9.71555	9.11582	11.3974	13.4338	12.3245	15.5068	14.7954	13.0216
PGSC0003DMG401014619	0.697836	0.634729	0.862298	0.0557751	0.31954	0.0356973	-0.394898	-0.51501	-0.556895	-0.199065	-0.228716	-0.204306	1.56246	0.756173	0.741387	1.0677	1.4695	1.56376	6.57416	3.38847	0.999838	0.404286	0.664252	0.27769	0.261	0.544965	0.283931	1.80879	2.14048	1.25964	0.663939	0.357285	0.561706	0.556066	0.867977	1.34085	1.64987	1.13792	1.66092	0.555315	0.475993	0.567769	0.355023	0.699952	0.553125	1.40166	1.78549	2.02235
PGSC0003DMG401014608	-0.343769	-0.0411784	0.384599	-0.585901	-0.25435	-0.478384	-0.330557	-0.108917	0.103763	0.326642	0.731532	-0.703918	32.1704	23.7911	26.8243	16.1807	17.2156	17.815	14.6968	8.57638	5.47248	11.44	10.6416	8.66183	9.07152	5.79728	7.52586	8.73328	8.30483	6.83393	9.26324	10.0145	11.0593	8.14125	12.3406	14.5447	6.06731	7.44782	7.08874	10.5039	11.8344	9.68379	9.37697	5.77768	8.096	9.85923	7.86854	5.87358
PGSC0003DMG401014605	0.137793	-0.0381917	0.113447	0.602706	-0.0540305	0.117252	0.32918	-0.169146	0.317558	-0.0555162	0.278106	0.00983351	2.1195	2.67563	2.10875	1.41136	1.41767	1.90972	1.40627	1.77274	1.33792	1.14541	0.807999	0.985668	1.22575	1.79745	1.55725	1.57155	1.14101	1.61448	2.2348	2.4844	2.35946	2.35065	2.64659	2.6712	2.82845	3.39193	3.10377	1.95639	1.98321	0.889666	2.25601	2.2847	3.44434	2.15175	1.86126	1.84031
PGSC0003DMG401014601	0.66266	0.693894	0.8925	0.233437	0.16755	-0.0211453	-0.391946	-0.697584	-0.548977	0.0306013	0.00515449	-0.461215	3.48267	2.9817	3.34321	2.34655	4.11663	3.8839	5.29648	2.80117	2.16417	1.24368	1.6862	0.943582	1.21472	1.40557	1.67861	3.54974	2.92911	2.99805	1.27156	1.96252	1.85125	2.15507	2.92105	3.55869	4.08202	4.23682	4.87195	1.30492	1.41464	0.752106	1.94768	1.49956	1.7986	3.05814	2.6674	2.5337
PGSC0003DMG401014410	-0.76404	-0.611005	-0.473013	-0.154441	-0.475367	-0.183061	0.568634	0.6955	0.860452	0.244848	0.499093	0.114945	1.47037	1.36013	0.756183	0.436517	0.556156	0.767928	0	0	0	0.884832	1.15175	1.37901	1.11217	0.268856	1.21716	0	0.292198	0	1.96839	0.892017	0.926384	1.22307	0.806868	1.04373	0	0.137105	0	1.33077	0.842394	0.590643	1.95005	1.30146	1.85349	0	0	0
PGSC0003DMG401014244	0.88504	0.691328	0.742439	0.288215	0.565535	0.268841	-0.413173	-0.630872	-0.71083	-0.287595	-0.449102	-0.105499	1.76917	1.91168	2.13778	1.92746	2.98756	5.11524	8.22286	5.14293	4.23855	1.57668	2.18515	2.07279	1.43081	1.52187	2.94107	4.58711	5.46007	4.49724	2.13745	2.17358	2.19937	2.14035	3.08114	2.44723	3.73884	5.03973	5.92328	1.98541	1.96845	2.16541	1.47002	1.68418	1.95454	4.4835	6.58349	4.22832
PGSC0003DMG401014197	-0.0953033	-0.257546	-0.25295	0.309599	-0.018974	0.288084	0.499807	0.279207	0.403628	-0.118469	-0.0183837	0.325187	0.914144	0.909654	0.060854	0	0.120441	0.550323	0	0.098602	0.579039	0.907907	0.585346	0.3535	0.051696	0	0	0.429203	2.89549	0.050895	5.4943	0.99427	0.153802	1.01537	1.37094	0.118131	0.651242	1.90939	0.318711	0.097146	3.81676	0.214811	6.14278	8.00444	1.54678	0.04943	0.365414	3.47532
PGSC0003DMG401014160	0.600764	0.711775	0.807882	-0.0264364	-0.0115384	-0.242245	-0.469675	-0.567699	-0.590876	-0.0220546	-0.128876	-0.334375	7.94813	10.3861	13.588	13.2896	12.3067	11.7308	26.1755	14.6896	13.352	7.81934	6.61486	8.09986	8.87037	7.8653	9.39776	13.5338	13.5528	9.80146	8.28476	8.90752	10.1746	8.4466	11.2947	8.74489	12.1976	14.1204	14.1959	7.46729	8.00701	8.36041	9.90349	8.2574	6.40114	8.34917	8.00953	7.44254
PGSC0003DMG401014139	0.255409	0.330189	0.76142	-0.227938	0.0871037	-0.24129	-0.399232	-0.395261	-0.213967	0.0141072	0.285429	-0.455335	2.53014	2.31568	2.53241	1.75042	2.36768	2.16965	4.68025	1.17034	0.861766	0.670843	0.699153	0.899488	0.706283	0.594157	0.792017	2.04611	1.86468	0.538656	1.34436	1.62604	1.71045	0.934794	1.79309	1.63457	1.20732	1.58297	1.54241	1.07829	2.11142	1.99702	0.957418	0.602405	1.71985	1.65583	1.40864	2.23495
PGSC0003DMG401014048	0.64259	0.704178	0.900816	0.104747	0.174338	0.0242212	-0.392848	-0.586893	-0.564684	0.0435191	-0.122597	-0.341989	1.69733	0.3621	0.910078	1.27535	2.15677	2.7119	4.42825	1.25561	0.166155	0.095882	0.232265	0	0.090096	0.060253	0.149272	2.52068	1.63545	2.26884	0.4726	0.613563	0.198009	0.429806	0.294264	1.35135	2.05195	0.832206	2.59271	0.237065	0.201007	0.055444	0.159481	0.262134	0.66052	1.53287	0.753487	0.635857
PGSC0003DMG401013892	0.798876	0.504618	0.451372	0.289319	0.624458	0.514486	-0.209782	-0.48184	-0.636135	-0.419421	-0.599524	0.0995803	27.192	29.0682	20.0289	32.6675	38.159	13.8332	79.2758	71.2517	65.8376	25.8377	20.993	27.4579	31.8726	35.4125	39.2079	79.6757	74.1261	60.1497	21.7653	24.0328	26.2067	39.009	22.8289	26.9526	26.4277	40.1832	40.4075	30.0874	14.3917	24.2889	28.4196	43.4149	38.5287	58.0078	73.562	63.4387
PGSC0003DMG401013876	0.640491	0.779456	0.618309	0.375129	0.225808	0.192443	-0.190868	-0.654889	-0.570875	0.177426	-0.236221	-0.347632	0.886972	0.551411	0.510741	1.24453	1.96046	1.93704	1.27072	1.82186	0.675363	0.233012	0.32843	0.236025	0.610322	0.798587	0.643895	1.97131	1.25371	1.37622	0.878391	0.821007	0.482097	0.632527	0.716009	1.74526	1.6574	1.62436	1.6007	0.268887	0.294572	0.201395	0.837403	1.03644	0.928255	0.749932	1.43932	1.60202
PGSC0003DMG401013639	0.642029	0.838752	0.881753	-0.0678437	0.0846951	-0.167081	-0.565216	-0.738152	-0.718388	0.0974646	-0.0786839	-0.560516	64.3628	60.9937	65.8288	80.2713	77.7853	75.6862	114.574	86.6249	73.8005	39.1578	37.0034	26.1038	43.0206	38.9694	39.6268	81.7335	77.0328	60.067	40.0312	38.7224	40.8694	48.978	53.3304	51.0775	62.9312	65.9342	65.7417	38.9165	35.0623	34.053	38.6006	37.5477	36.9199	49.4554	48.4016	53.9726
PGSC0003DMG401013522	0.898223	0.681145	0.815331	0.410577	0.394968	0.217835	-0.347251	-0.724558	-0.594242	-0.295039	-0.261776	-0.193182	1.91684	1.97091	1.85752	2.12785	2.19298	2.52952	5.35363	3.77692	2.36892	0.893158	1.16255	0.58504	0.5906	1.03429	1.19098	3.15986	3.79426	3.323	1.70844	1.59246	1.62395	2.27917	2.36517	3.03991	3.72482	4.37862	3.56944	1.16739	1.21618	1.30299	1.06458	1.56181	2.07645	2.97217	3.09882	3.14071
PGSC0003DMG401013422	-0.321577	-0.473771	-0.411115	0.0781478	-0.0758466	0.16931	0.507598	0.793079	0.534515	-0.129575	-0.131583	0.550913	0.451393	0	0	0	0.230142	0	0	0.100875	0	1.35485	4.96888	3.62091	0.456215	0.670572	0.807712	0.171351	0	0	0	0.516719	0.221206	0.382666	0	0	0.406587	0.26868	0.41452	9.85622	1.13962	2.40479	2.0713	4.89256	3.32433	0.764817	0.566546	0.280493
PGSC0003DMG401013418	0.338994	-0.068152	0.107686	0.197194	0.9131	0.649454	-0.00245349	-0.100322	-0.199261	-0.414533	-0.328504	0.223478	0.061666	0.224939	0.541822	0	0.148835	0.049701	0.620706	0.116547	0.13842	0.135927	0.632481	0.118828	0.149681	0.110787	0.076796	0.564836	0.396468	0.260735	0.105024	0.12135	0.252801	0.301993	0	0.24845	0.203741	0.042535	0.138049	0.255127	0.372419	0.579353	0.432511	0.634596	0.097163	1.48555	2.23359	1.42008
PGSC0003DMG401013388	-0.327039	0.316712	0.00497453	-0.226466	-0.274271	-0.330228	-0.0665106	-0.195443	-0.13522	0.781149	0.234953	-0.520917	0.313274	0.613224	0.234482	1.22127	1.87429	0.61926	0	0	0	0	0.080921	0	0.71992	0.952747	0.479842	0.171024	0.241783	0.117302	0.270728	0.219717	0.572853	0.754358	0.96264	0.090674	0.372337	0	0.208992	0	0.1047	0.202896	0.112497	0.526537	0	0	0.29634	0
PGSC0003DMG401013303	0.801568	0.707415	0.849207	0.222967	0.346913	0.154655	-0.412641	-0.665095	-0.663288	-0.158828	-0.271586	-0.280564	0.244893	0.245732	0.280621	0.359288	0.285221	0.543816	1.1521	0.466308	0.446232	0.085475	0.020572	0.04113	0	0.04136	0.147144	0.450015	0.43758	0.722871	0.054123	0.020308	0.093881	0.106752	0.243991	0.385264	0.254552	0.863928	0.499275	0.0405	0.132225	0.037787	0.021996	0	0.212639	0.554032	0.376953	0.353414
PGSC0003DMG401013295	0.75405	0.368582	0.365699	0.479169	0.444601	0.515926	-0.0946381	-0.389436	-0.467844	-0.428473	-0.504934	0.177467	0	0	0.149185	0	0	0	0.508141	0.532773	0	0	0	0	0	0	0	0.724148	1.81299	1.24563	0	0	0	0	0	0	0.511739	0.621338	1.21527	0	0	0	0.303923	0.527143	0.316008	0	0.99483	0.78105
PGSC0003DMG401012985	0.921158	0.596661	0.689024	0.320706	0.332229	0.217866	-0.377832	-0.556976	-0.653533	-0.47513	-0.492854	0.0773806	0.205844	0	0.060639	0.216365	0.189784	0	18.441	8.98022	5.82201	0.206118	0.128295	0.073728	0.315358	0	0.340561	10.0789	9.82546	8.19015	0.303419	0.195712	0.119127	0.179024	0.417688	0.508582	8.41626	9.53517	7.44398	0.621401	0.159795	0.129152	0.401647	0.231493	0.246073	3.58203	3.07004	6.44496
PGSC0003DMG401012981	0.66549	0.287273	0.323173	0.706683	0.391217	0.67019	0.357551	-0.0356766	-0.221741	-0.385073	-0.669572	0.517721	0.283929	0	0.334018	0	0.285357	0.335017	1.77122	1.05004	0.713175	0.388499	0.81642	0.561347	0.48513	0.736147	0.889484	1.11015	1.51225	1.56399	0.308494	0.170828	0	0.695688	0.709904	0.399804	1.00006	1.20075	1.3946	0.44445	0.513463	0.306387	1.59626	0.933651	1.88924	1.60505	0.754018	0.567943
PGSC0003DMG401012908	-0.183543	-0.238893	-0.250104	0.152555	0.0938499	0.277722	0.510969	0.610428	0.347655	-0.0155346	-0.263751	0.482589	0.456301	0.388278	0.360253	0.589685	0.420975	1.16823	0.991161	0.516262	0.880468	0.736774	1.72167	1.1032	0.72421	0.595918	1.69963	0.563076	0.657331	0.868417	0.93309	0.685555	0.444428	0.758008	0.604865	1.19101	0.634101	0.683643	0.578974	1.29537	1.49005	0.622358	1.70231	1.16364	0.967666	1.01138	1.06648	0.521575
PGSC0003DMG401012679	-0.704164	-0.762134	-0.70903	-0.0796278	-0.293263	0.0206204	0.642795	0.943009	0.805153	-0.00667526	0.0922278	0.527798	56.8253	47.0099	39.7752	30.817	31.6963	32.3494	13.3582	21.2393	21.3728	106.831	120.555	104.568	57.2187	64.9908	80.3551	21.4282	22.3508	35.728	88.0272	58.7001	51.4694	59.3415	44.6737	50.2612	27.6133	25.4255	20.4599	86.6479	100.349	91.0584	99.8487	96.2169	118.819	31.3755	35.7548	33.7476
PGSC0003DMG401012482	0.575807	0.660104	0.868959	0.251915	0.169011	0.00130698	-0.238433	-0.569096	-0.443122	0.0951883	-0.0240816	-0.382766	1.12004	0.879101	1.35972	1.26952	0.983069	2.08094	2.63308	0.982096	0.654184	0.52775	0.711066	0.234001	0.554647	0.590104	0.57515	0.954012	1.28596	1.0051	0.467575	0.948024	0.784712	0.850613	1.18902	1.34438	1.37346	1.86561	1.69315	0.27035	1.00413	0.231907	1.16166	0.600376	1.00803	1.22766	1.04051	1.0355
PGSC0003DMG401012474	0.912322	0.672561	0.827757	0.409727	0.408833	0.242444	-0.356796	-0.667515	-0.639366	-0.296317	-0.341609	-0.100224	5.74596	4.1861	5.70276	6.55522	5.20976	6.76514	18.6121	8.34121	5.32927	1.76499	2.33715	1.29307	1.54542	2.31672	3.65036	10.5483	11.9926	9.13067	3.5168	3.36424	2.42205	3.45543	5.77005	5.80793	12.6571	11.8103	13.794	3.76141	3.04395	1.46921	2.37487	3.38205	5.12102	8.67361	8.24624	11.3881
PGSC0003DMG401012435	-0.205374	0.129904	0.289743	-0.301736	-0.285589	-0.394736	-0.165676	-0.204663	0.110573	0.36909	0.581778	-0.55414	1.18111	0.252582	1.08734	1.16765	0.366234	0.890614	0.511901	0.669928	0.220743	0.2276	0	0.081923	0	0.151775	0	0	0.167195	0.088685	0.520715	0.237037	1.18374	0.3174	0.636497	0.174319	0.442361	0	0.099593	0.368714	0	0.116396	0	0.555638	0.589105	0.174719	0	0.176418
PGSC0003DMG401012419	-0.610028	-0.803097	-0.543432	-0.444894	-0.245226	-0.219805	0.10108	0.707538	0.626839	-0.254134	0.350694	0.254853	40.0282	47.3999	30.4515	14.4904	10.6619	8.42728	6.07311	14.2403	24.5026	41.1121	50.3346	67.8022	13.4986	17.3336	20.5268	16.2416	11.5238	14.2158	32.5908	30.5628	31.9582	20.4779	16.3907	21.239	13.3694	13.7815	10.1319	46.4002	32.0811	45.9713	25.3161	22.3381	26.2023	20.1064	17.7209	18.5871
PGSC0003DMG401012010	0.881402	0.740431	0.828485	0.398698	0.274019	0.150594	-0.339075	-0.68672	-0.631812	-0.200638	-0.305684	-0.161177	5.13751	5.66141	6.82202	8.32525	9.2332	9.70163	23.3854	10.9567	8.96123	0.734475	1.79785	1.03839	2.1304	3.08508	3.17582	12.8177	16.2358	9.82444	4.25027	4.23489	5.0448	6.09857	5.27113	6.9965	14.8218	16.4939	17.6768	2.9087	2.90191	2.00233	4.47094	5.32301	6.41088	11.0888	6.29018	9.60187
PGSC0003DMG401011882	0.681866	0.308523	0.306638	0.426855	0.834544	0.677245	-0.100991	-0.417633	-0.471038	-0.385707	-0.47428	0.166375	1.02007	0.769305	0.855964	1.17721	1.82033	1.42939	2.70296	4.62764	4.66659	0.14223	0.616205	1.47065	0.486109	0.105511	0.630653	4.46163	2.48739	4.184	0.65684	1.08377	0.57138	1.00303	1.41552	1.39558	5.5231	4.21933	0.402966	0.334735	0.448176	0.323022	1.29726	2.95605	2.12808	10.6346	8.79413	3.81086
PGSC0003DMG401011556	-0.301373	-0.210465	0.196285	-0.468879	-0.0785798	-0.390977	-0.346977	-0.192553	0.227044	0.0964402	0.81668	-0.605039	10.6379	11.9352	8.88373	4.71506	4.84139	5.45753	2.81051	5.07554	3.54704	3.95674	2.40576	3.46021	0.990417	1.76978	2.1723	1.60539	1.75788	1.81083	7.32279	4.93718	4.9722	4.86244	4.89134	6.63591	2.43993	2.79264	3.19154	4.41117	3.97442	3.05583	1.34363	2.26682	2.23442	6.26089	5.24333	2.35129
PGSC0003DMG401011427	0.918347	0.604689	0.768257	0.409018	0.478989	0.357674	-0.259147	-0.581388	-0.596149	-0.418283	-0.436195	0.0340459	1.17591	1.03713	1.03063	1.07735	0.8892	0.706664	5.13359	3.07079	1.36222	0.444746	0.423272	0.214229	0.435511	0.88635	0.876112	3.16446	3.44144	2.21649	0.804273	0.59347	0.707956	1.1081	0.907022	1.15159	2.60295	2.81228	2.34894	0.674484	0.371357	0.425397	0.966067	1.28401	1.53262	2.78945	2.19479	1.85844
PGSC0003DMG401011364	0.452106	0.462925	0.852293	-0.0176855	-0.00990211	-0.165066	-0.404904	-0.562519	-0.345918	-0.0177892	0.224379	-0.464134	1.42213	1.0706	1.21778	0.759896	1.01157	0.700468	2.0378	0.437598	0.385858	0	0.207102	0	0.347472	0.132925	0.123981	0.737746	1.26042	0.927373	0.446449	0.428982	0.45216	0.308523	0.809689	0.890183	0.984196	1.05357	0.895832	0.150756	0.332799	0.520311	0.240225	0.211079	0.63005	0.806359	0.131721	0.326549
PGSC0003DMG401011362	0.824291	0.682127	0.768857	0.421954	0.31578	0.189033	-0.285291	-0.602168	-0.583793	-0.17086	-0.309832	-0.172182	3.58693	2.34793	5.11563	3.48597	7.11803	6.14499	12.3602	6.2185	3.19824	0.339179	1.3818	0.387683	0.704382	2.00566	1.46252	6.06089	9.49462	7.03325	1.46189	2.10883	2.34429	2.87767	2.93036	2.25564	5.77269	12.2134	13.5935	2.39979	2.11196	1.84013	2.8641	2.61779	4.57399	4.64523	6.93162	5.12757
PGSC0003DMG401011162	0.347134	0.250733	0.0548598	0.421095	-0.0073219	0.123398	-0.00353692	-0.246242	-0.273636	-0.01005	-0.295409	0.155441	1.49983	0.350474	0.843512	10.3447	10.3883	2.66388	3.60546	3.48486	0.165039	0.173158	2.542	0.199099	3.16722	20.9608	15.3684	3.15345	4.44831	26.2023	0.77051	0.61012	1.71436	14.7738	2.93063	4.53173	53.257	24.1757	3.8355	0.225217	2.62311	8.67002	3.37154	4.48323	3.14784	2.20578	3.14555	13.0398
PGSC0003DMG401011117	0.808305	0.641043	0.853089	0.311282	0.431379	0.221744	-0.296371	-0.561642	-0.568301	-0.244582	-0.328149	-0.0829363	0.309973	0.17129	0.292423	0.328162	0.830371	0.532102	2.51659	0.95416	0.296831	0.152701	0.077452	0.174906	0.082441	0.173181	0.120797	1.04286	0.706533	0.68138	0.221072	0.365911	0.137826	0.327353	0.401765	0.739416	0.88836	0.830683	1.22298	0.212442	0.178922	0.079459	0.245461	0.267339	0.406388	1.20723	0.790802	0.756531
PGSC0003DMG401011095	0.256156	0.858012	0.601949	-0.173693	-0.0381536	-0.260855	-0.354634	-0.491643	-0.615355	0.62754	-0.121564	-0.582042	2.74853	3.38497	2.24981	6.8261	7.86966	10.0297	7.85167	5.73962	4.27142	2.21132	1.13416	2.65731	4.23351	4.13066	5.22878	4.46549	4.06152	2.84291	2.39169	2.10562	2.50301	3.00478	3.45364	3.19311	3.08728	3.76252	3.59779	2.25156	2.79288	2.02513	1.71989	2.73915	2.24393	3.16181	3.38955	2.42626
PGSC0003DMG401010918	0.583962	0.784601	0.872926	0.0736558	0.0150756	-0.149604	-0.380567	-0.616339	-0.525203	0.133917	-0.031173	-0.467523	0.537648	0.286109	0.27772	0.882665	0.569071	0.660963	1.28029	0.617238	0.485791	0.096523	0.132825	0.101604	0.095941	0.181053	0.20398	0.604143	0.640284	0.439294	0.213666	0.229404	0.374566	0.463357	0.459297	0.527908	0.419451	0.561758	0.719299	0.381618	0.09685	0.08363	0.229351	0.168015	0.299808	0.39924	0.166168	0.309102
PGSC0003DMG401010896	0.350112	0.270109	0.553879	0.321337	0.111105	0.105697	0.0658103	-0.294611	-0.11862	-0.04866	0.0483769	-0.174148	1.08203	0.605823	1.01052	0.586063	0.512817	0.499139	1.29965	0.435943	0.276458	0.192243	0.265787	0.26283	0.400595	0.73898	0.468799	0.548652	1.00415	0.589576	0.279553	0.442334	0.407427	1.17292	0.775236	0.663091	0.839107	0.864755	0.827179	0.57187	0.251559	0.551192	0.620752	1.19439	0.489961	0.628857	0.628494	0.549677
PGSC0003DMG401010883	0.891938	0.650269	0.685054	0.368348	0.292429	0.131902	-0.385378	-0.592498	-0.644029	-0.373625	-0.416308	-0.023093	2.49266	3.56227	3.64259	5.21289	4.74738	6.83534	48.1284	48.6026	15.2763	0.538907	1.72295	3.00874	1.49539	1.14256	1.99521	22.7348	20.4606	21.4112	1.44972	2.09248	1.9961	4.08909	5.71825	5.20879	31.3525	39.2206	39.5152	0.730379	0.839525	0.553975	1.06162	0.876182	0.667188	17.7907	14.9043	9.73446
PGSC0003DMG401010667	0.699473	0.703022	0.893906	0.316427	0.321276	0.147862	-0.213835	-0.570354	-0.491043	-0.0130962	-0.173423	-0.271989	1.43	0.994944	0.959131	1.31653	1.8578	2.83995	5.14764	2.34402	0.625206	0	0.68923	0.156739	0.400499	0.476297	0.929494	1.69696	1.25971	2.30611	0.363385	1.0954	1.26186	1.17043	1.83465	2.00985	2.11675	2.32467	2.60791	0.61161	0.550328	0.244823	1.22101	0.915395	1.55302	1.96307	2.3325	1.35362
PGSC0003DMG401010218	0.00126736	0.051872	-0.107893	0.580762	0.253199	0.454832	0.630431	0.212179	0.183254	0.217112	-0.273739	0.301481	0	0	1.27613	2.29689	0	2.39167	0.706075	0.676503	0.261696	1.32969	1.04529	0.596909	1.43793	1.24626	1.75267	0.670002	0.978439	0	1.18655	0.958019	0.796845	1.21511	1.61145	1.72158	1.6228	1.50717	1.77105	1.54166	0.699171	0.872801	2.5848	2.49177	2.76506	2.18428	2.01176	1.94595
PGSC0003DMG401010181	0.654127	0.41815	0.80744	0.194652	0.257387	0.0419686	-0.36374	-0.568942	-0.290987	-0.326266	0.0977418	-0.240596	0.697073	0.455068	0.860409	0.529184	0.465104	0.518692	1.44207	0.871901	0.379815	0.195984	0.476885	0.079297	0.086084	0.171563	0.058838	0.782898	0.835703	0.556677	0.786248	0.45918	0.701393	0.405755	0.50073	0.800402	0.632319	0.918989	0.970363	0.51782	0.384104	0.179499	0.330495	0.194715	0.634253	0.858134	0.541998	0.680317
PGSC0003DMG401009997	0.570418	0.54361	0.860436	0.0451755	0.226033	-0.0351347	-0.373966	-0.582675	-0.43542	-0.124851	0.0888761	-0.477748	0.73385	0.614576	0.845637	0.29464	0.370845	0.511748	1.17905	0.982756	0.34109	0.134993	0.239739	0	0.139867	0	0.191332	0.507838	0.581489	0.330946	0.055553	0.269662	0.249558	0.323834	0.560469	0.461387	0.352818	0.734291	0.466306	0.118053	0.112875	0	0.329622	0.215116	0.293213	0.412354	0.591082	0.325477
PGSC0003DMG401009879	-0.550579	-0.551894	-0.465851	-0.286696	-0.318017	-0.229604	0.23638	0.756993	0.541426	-0.00447468	0.114222	0.359241	0.951039	1.04919	1.15572	1.16588	0.433397	0.806996	1.20724	0	0.257731	2.3414	6.52859	2.72353	1.9064	2.01725	2.641	0.692246	0.524898	0.603856	3.02872	1.96428	1.03669	1.30408	0.793516	0.535943	0.216559	0.505136	1.01864	3.44196	2.945	1.29331	1.35688	1.5605	1.55522	0.186006	0.29653	0.229131
PGSC0003DMG401009727	0.0815984	-0.187297	-0.113426	0.204644	0.304263	0.540608	0.391433	0.411695	0.0714952	-0.273015	-0.482822	0.622582	3.17768	1.81282	3.49096	3.96422	2.38819	1.95772	6.2079	4.53454	2.94964	6.62786	5.11756	6.36668	5.37678	4.13865	4.02582	4.49899	5.53951	5.0388	4.05527	2.85638	2.02287	1.65888	3.241	3.46644	4.31854	1.16923	3.25087	5.26586	4.90549	3.00639	5.91137	9.64994	5.04706	8.15938	3.56419	4.86204
PGSC0003DMG401009662	0.748286	0.771108	0.862826	0.17197	0.252041	0.0202699	-0.44724	-0.720924	-0.610446	-0.0513921	-0.124849	-0.375429	2.38178	2.11903	2.9137	3.01162	3.09537	5.31868	6.15831	4.65679	3.60101	0.865358	1.27626	1.26865	0.957554	1.14938	1.47549	3.76171	4.33396	3.2732	2.11326	2.05639	2.73343	2.00251	2.94079	3.61869	3.95664	3.68446	4.25107	2.08731	2.01018	1.46607	1.9117	1.26934	2.14122	3.65237	3.00323	2.65603
PGSC0003DMG401009385	0.681457	0.510298	0.863852	0.159659	0.344732	0.106876	-0.429186	-0.646071	-0.493677	-0.186014	-0.000998952	-0.356403	0.996563	0.612675	0.959312	0.540974	0.375491	0.992121	1.54934	0.423963	0.528417	0.153465	0.251813	0.067802	0.071594	0.185052	0.258088	0.784977	0.650318	0.946935	0.358485	0.675214	0.143999	0.378799	0.404974	0.53823	0.712544	1.04416	0.924436	0.303723	0.257484	0.293635	0.262877	0.272814	0.379472	0.856236	0.732661	0.846526
PGSC0003DMG401009319	-0.510536	-0.319559	-0.0900835	-0.443274	-0.3385	-0.365489	-0.10255	0.0711834	0.287724	0.24168	0.653671	-0.444897	0.799313	0.959473	1.06096	0.446087	0.451335	0.662099	0	0.136912	0.382394	0.621212	0.707495	0.259381	0.240958	0.432782	0.397729	0.13693	0.46602	0.431538	0	0.628779	1.05548	0.350012	0.602294	0.777366	0.194466	0.2536	0.252063	0.389	0.287584	0.329598	0.296669	0.361968	0.393618	0.344092	0.209906	0.18641
PGSC0003DMG401009305	0.235946	0.659058	0.753588	-0.236686	0.0181414	-0.315132	-0.442866	-0.534633	-0.494765	0.439222	0.185375	-0.687088	1.57903	1.34912	1.6289	1.91044	1.65083	1.99041	2.1893	1.24902	1.33907	0.817992	0.624371	0.797882	1.09857	0.888017	1.08409	0.791467	1.03206	0.925916	0.668954	1.1757	0.840034	0.993756	1.09449	1.1016	1.26384	1.29179	1.18068	0.908955	1.0407	0.765329	1.14881	0.844541	0.674451	1.24834	1.1969	0.898866
PGSC0003DMG401009171	-0.349575	-0.338926	-0.514198	0.0472847	-0.26301	0.0770659	0.510995	0.760838	0.447579	0.00929582	-0.218799	0.493207	0	0.108929	0	0.45122	0.21131	0.54231	0	0.602791	0.352979	0.859472	1.47444	1.48685	0.216336	0.3452	0.733374	0.702231	0.289038	0.251903	0.593754	0.399617	0.366202	0.513014	0.412214	0.154208	0.226821	0.087987	0.478253	0.850943	0.19854	0.609045	0.606968	1.28619	0.970138	0.152639	0	0.24329
PGSC0003DMG401008996	0.693641	0.522368	0.220719	0.665757	0.572705	0.711236	0.125983	-0.402552	-0.518657	-0.102787	-0.675954	0.161999	20.6695	13.2704	10.1783	45.9106	43.2322	59.2854	34.9251	50.3975	55.2729	29.8745	27.2235	20.6023	34.5233	44.4515	38.7614	57.4777	53.6445	90.0246	24.9098	22.9254	23.3474	47.0794	37.5837	41.6473	51.4352	66.1909	54.8508	33.7894	28.6681	23.9696	43.3954	53.4943	56.3301	62.393	75.7821	73.4297
PGSC0003DMG401008890	0.111072	0.341456	0.346654	0.0405727	-0.191051	-0.329966	-0.225977	-0.48083	-0.0272382	0.254018	0.476098	-0.593116	3.32123	2.34464	2.31643	2.75882	2.71585	3.96788	1.54721	2.76993	3.51974	1.06255	1.07652	1.2596	1.0149	0.715621	1.41675	1.59134	1.67878	1.46392	3.67512	2.31314	1.74772	3.21165	2.35141	4.15961	2.74826	3.19638	2.8374	1.55894	1.7795	0.957116	1.61416	1.37114	1.87765	1.95395	1.67083	1.69301
PGSC0003DMG401008875	0.746102	0.714625	0.882739	0.178111	0.352897	0.171978	-0.408697	-0.689479	-0.642718	-0.0733568	-0.157005	-0.380421	3.16809	1.84678	2.54481	1.95896	3.2923	3.26981	4.33235	3.25763	2.1141	1.07251	1.24248	1.102	0.814937	1.09567	0.932068	3.60221	3.14849	2.74704	1.48688	0.763047	1.07694	1.51629	1.82157	2.59165	2.91166	2.45339	3.23538	0.935419	1.44303	0.76872	1.53738	1.72779	1.4572	3.20974	2.36006	2.81551
PGSC0003DMG401008799	0.856285	0.398988	0.467577	0.512218	0.553157	0.581408	-0.0925346	-0.448297	-0.495686	-0.545353	-0.545374	0.249179	0.361449	0	0.137536	0	0	0	0.811781	0.773326	0.566621	0.11025	0.102942	0	0	0.372867	0.153587	1.23879	0.627469	0.739347	0.183963	0.207605	0	0.268501	0.104664	0.244432	0.640444	0.465631	0.590515	0.193888	0	0	0.427142	0.447531	0.366006	0.774922	0.649321	0.609723
PGSC0003DMG401008726	0.53059	0.437045	0.572161	0.216568	0.422004	0.356849	-0.208349	-0.506252	-0.47974	-0.0919576	-0.205226	-0.171318	8.46681	1.19335	1.063	3.38731	5.17429	1.88384	6.93041	5.71005	2.84447	1.86499	0.112495	0.352413	5.84583	0.417258	0.781508	4.15879	4.47697	8.45659	0.856107	0.480924	0.445401	0.899664	6.76138	4.69347	3.7286	4.42037	2.83582	0.749127	0.857025	0.642945	1.00514	0.556899	4.20286	11.3856	3.78806	3.33776
PGSC0003DMG401008570	0.823437	0.453682	0.472236	0.599706	0.316016	0.348554	-0.17164	-0.567918	-0.451125	-0.378545	-0.340909	0.0871149	0.412392	0.375796	0.777032	0.365653	0.695436	0.467721	1.08647	0.782701	1.11181	0.164787	0.263026	0.09741	0.274066	0.335523	0.256705	0.856392	1.87426	1.29359	0.617898	0.606797	0.471669	0.599723	0.615809	0.453877	1.57434	2.09977	1.6643	0.430729	0.312268	0.105976	0.238216	0.536844	1.08533	1.44356	0.506465	1.14533
PGSC0003DMG401008565	-0.75167	-0.490352	-0.509267	-0.178053	-0.404232	-0.12917	0.580754	0.824422	0.669731	0.323461	0.201819	0.175716	17.689	15.9722	12.5842	20.3073	20.9804	14.1724	5.34856	7.49265	6.86994	20.0343	28.5771	38.8329	18.3407	16.6729	16.7398	7.06573	6.02681	6.83937	11.9025	10.5551	13.7284	24.3335	20.296	28.6238	4.75499	4.8683	6.93321	28.8124	17.7825	21.5866	29.1463	24.91	24.9779	7.17748	8.01932	6.09582
PGSC0003DMG401008349	0.616343	0.438252	0.826918	0.300691	0.24476	0.191895	-0.0937643	-0.365482	-0.294857	-0.204769	-0.123039	-0.0780885	0.90331	0.992616	0.966555	0.280625	0.676776	1.02367	2.68823	0.511989	0.313989	0.38148	0.317808	0.217381	0.153459	0.268949	0.371549	1.02482	1.37211	0.776237	0.353707	0.488958	0.424953	0.39053	0.611019	0.886157	0.856368	0.921519	1.6003	0.455058	0.39786	0.367761	0.938019	0.759579	1.12984	1.14733	0.587213	0.783079
PGSC0003DMG401008332	0.0904579	0.250931	0.548925	-0.273309	0.00459451	-0.218687	-0.344855	-0.280533	-0.21315	0.147364	0.272257	-0.481497	4.92487	2.18058	3.24563	1.57343	3.03578	3.58989	4.15785	2.15506	0.781569	2.89086	3.34301	2.03661	1.64511	2.28709	2.04458	2.78739	3.03339	1.56485	3.08856	2.28539	0	1.47716	1.70489	4.84367	1.54007	1.91123	1.95566	0	1.04758	0	1.14146	1.89576	0	2.29454	1.83668	2.21754
PGSC0003DMG401008167	0.688017	0.635765	0.551848	0.452134	0.407513	0.373073	-0.167831	-0.528982	-0.615109	-0.00209377	-0.441183	-0.0180524	0.487922	0.97372	0.1154	2.01423	1.4657	2.8763	2.90821	1.63254	0.940704	0.643529	0.628422	1.18803	1.70703	1.17116	0.644747	1.81965	1.387	2.61318	0.26149	0.246733	1.90172	0.474857	1.4897	1.55753	3.40743	2.85495	2.2208	0.445332	0.081159	0.257895	1.24094	0.835017	1.24716	3.83708	1.56726	2.10562
PGSC0003DMG401007944	0.689006	0.876127	0.707182	0.0876201	0.178962	-0.02518	-0.424651	-0.642519	-0.761125	0.0709466	-0.37214	-0.332781	0	0.400123	0.677984	9.79744	9.3487	4.21195	14.7751	9.80574	8.29037	0.469556	0	0	2.88469	2.22733	1.6712	10.2308	10.0659	3.00178	0.426857	0	0	1.76769	5.96439	3.43134	3.74052	8.72536	4.44535	0.938329	0	0.293253	0.338745	1.25623	0	2.33019	4.21555	4.06589
PGSC0003DMG401007901	0.668065	0.784393	0.830697	0.104769	0.325828	0.150046	-0.436077	-0.701514	-0.709053	0.118089	-0.19125	-0.432997	1.36786	0.587632	0.70574	1.1673	1.57853	2.21002	1.94815	1.38901	0.586128	0.173225	0.226558	0.120894	0.274182	0.352128	0.482482	1.5069	2.06278	1.29245	0.207163	0.194577	0.442936	0.263076	0.824349	0.833835	1.31674	0.92531	1.19607	0.140623	0.069014	0.256833	0.180216	0.187227	0.564189	1.74251	0.793484	1.29615
PGSC0003DMG401007845	-0.318771	-0.191362	-0.107393	0.367949	-0.226244	0.0977506	0.661764	0.288016	0.623254	0.310061	0.315853	0.0463011	1.16626	1.12651	0.818347	0.817585	0.965515	1.41142	0.394379	0.279564	0.18846	0.333381	0.488671	0.65705	0.509911	0.791671	1.38948	0.26372	0.51331	0.669878	1.72296	1.04314	0.600372	1.29409	1.97277	2.17695	0.857324	1.06808	0.731529	1.23868	0.702722	0.659106	1.28329	1.31209	3.30822	0.948415	0.523572	0.501043
PGSC0003DMG401007810	-0.386881	-0.633677	-0.437787	-0.043501	-0.0776613	0.100429	0.39665	0.793935	0.629323	-0.251682	0.0354521	0.534493	0.773174	0.538288	0.204077	0	0	0	0	0.207046	0.326945	0.911746	3.14069	1.64344	0.188319	0.055952	0.221793	0	0.216374	0.122275	0.674741	0.708728	0.990689	0.070812	0.254297	0.138607	0.23574	0.268187	0.24566	3.31782	1.08473	1.41091	0.60251	1.31027	2.01031	1.50611	0	0
PGSC0003DMG401007635	-0.115285	0.0674833	0.189285	-0.385922	-0.241323	-0.438897	-0.303907	-0.134798	-0.0270907	0.13161	0.25842	-0.243038	0.156404	0.285845	0.590553	0.080611	0.198671	0.671267	0.844019	0.340398	0.162555	0.588037	0.06689	0.043188	0.365726	0.527174	0.005558	0.126509	0.142813	0.10402	1.18046	0.085165	0.116072	0.022906	0.233944	0.169873	0.106547	0.140004	0.124473	0.005885	0.127716	0.655501	0.088723	0.105779	0.028285	0.03131	0	0.082865
PGSC0003DMG401007575	0.879856	0.708188	0.760771	0.438384	0.469548	0.312145	-0.330405	-0.671596	-0.656804	-0.185059	-0.363863	-0.153132	2.07205	1.47061	1.91376	3.23381	2.59037	3.83975	5.39522	3.30898	1.75733	0.457202	0.711266	0.453211	0.71466	1.17111	1.10071	4.34904	4.45041	3.4765	1.15304	1.56066	1.63275	1.45464	1.43153	1.21555	3.7165	6.13864	5.22419	1.98497	1.23106	0.602639	1.20882	1.6344	2.07049	4.22252	3.91361	3.73869
PGSC0003DMG401007406	-0.524197	0.26383	-0.10698	-0.252949	-0.425189	-0.367231	0.140499	0.106507	0.0228016	0.962619	0.18361	-0.422731	12.0262	9.09264	4.39539	38.3149	34.4459	50.31	1.0872	2.71747	3.415	13.0682	9.76136	16.0903	27.121	30.4256	24.0245	1.80451	1.49345	0.952977	10.7108	7.73827	13.5396	13.2295	23.513	16.935	5.55561	3.54446	5.44574	8.31531	6.19605	7.56601	14.2153	13.0758	13.66	1.42274	1.61957	2.30143
PGSC0003DMG401007298	-0.407322	-0.507513	-0.437939	-0.0925425	-0.0681837	0.106276	0.401164	0.836496	0.502545	-0.0941209	-0.110928	0.515143	0.681395	0	0.098744	0.846179	0.578878	0.463135	0	0.249855	0.25276	1.31953	3.63554	4.31761	0.15012	0.488268	0.587549	0	0.143145	0	0.227577	0.15622	0.319749	0.156938	0.176363	0.103917	0	0	0.170534	4.90928	2.28344	2.05579	1.08988	1.96666	2.29759	1.99581	0	0.104709
PGSC0003DMG401007101	0.288397	0.111252	-0.139597	0.547561	0.475858	0.862118	0.521852	0.184822	-0.164574	-0.07441	-0.729949	0.514668	6.78094	8.4066	6.52351	14.1921	18.403	12.7276	9.74228	16.7976	13.6098	12.6653	14.2418	19.3147	18.6902	15.8167	18.4347	17.6914	17.8849	29.525	5.87036	8.99635	7.55931	10.9093	11.5492	12.0372	14.0162	14.2118	12.1714	14.9142	9.89294	13.2193	26.5688	24.526	26.0573	28.3915	20.0891	21.1603
PGSC0003DMG401007052	0.741779	0.533597	0.87185	0.101247	0.425581	0.22612	-0.403041	-0.540889	-0.571553	-0.296741	-0.215455	-0.187618	1.10149	0.92333	0.987181	0.366261	0.528413	1.16499	2.66441	0.982252	0.683225	0.28497	0.51235	0.189052	0.269015	0.159044	0.234395	1.4465	1.42679	1.25967	0.290571	0.331747	0.343785	0.233058	0.63896	0.418259	0.746313	1.13495	0.884704	0.435321	0.262672	0.445622	0.593859	0.42057	0.395786	1.56587	0.870663	0.874023
PGSC0003DMG401006826	0.71672	0.551208	0.834256	0.342584	0.228707	0.0437455	-0.329978	-0.718635	-0.392801	-0.196655	0.0604373	-0.318178	6.07034	4.25191	6.01019	4.38491	5.0165	4.63714	10.405	5.44463	4.35955	1.21295	1.69973	1.35192	1.98295	2.37381	2.73287	5.00935	6.18221	5.11952	4.82712	4.77207	4.62741	4.86132	5.49558	6.28596	6.81883	8.24351	7.6248	2.92329	2.70854	2.17187	2.52733	3.37979	4.73902	6.34813	4.28586	6.07529
PGSC0003DMG401006445	0.492052	0.321487	0.158253	0.480055	0.333942	0.458709	0.16842	-0.175108	-0.273314	-0.198901	-0.474818	0.159228	1.27788	1.69831	2.13695	1.84844	1.99943	2.04591	2.87994	7.86169	3.23237	1.72559	2.169	2.12931	1.69964	2.86162	7.68603	7.29123	2.96995	5.81501	1.64473	1.769	1.71497	2.90401	5.10187	4.24499	2.31506	7.56891	3.14441	3.67304	1.72959	1.20263	5.12561	4.78967	3.14689	3.12162	6.7797	3.28929
PGSC0003DMG401006333	-0.749376	-0.508149	-0.548334	-0.133008	-0.392253	-0.0814086	0.628247	0.874885	0.689731	0.326605	0.156347	0.247513	92.1283	103.312	46.2178	115.667	105.637	101.093	4.39664	23.9175	26.843	107.175	193.987	240.564	99.6974	97.0787	107.664	16.8597	17.6138	31.5823	63.9039	54.9783	67.9204	123.224	112.606	150.908	28.243	22.0383	21.3673	180.345	108.538	126.804	181.077	160.396	163.727	42.1964	26.7063	26.0658
PGSC0003DMG401006305	0.354411	0.456541	0.812623	-0.0844177	0.070708	-0.19432	-0.459996	-0.577753	-0.341313	0.0862202	0.321776	-0.621242	2.53611	1.17845	2.25199	1.35599	1.67484	2.08749	2.38722	1.36244	0.348725	0.580799	0.585134	0.516186	0.457864	0.318018	0.534566	1.03168	1.95825	1.21946	0.691737	0.943714	1.25743	0.576114	1.6418	2.25752	1.35643	2.32778	1.41257	0.553225	1.11634	0.605425	0.783859	0.360748	0.393539	1.50376	1.13634	0.936767
PGSC0003DMG401006007	-0.0268396	0.4058	0.576757	-0.282527	-0.196137	-0.337379	-0.259086	-0.199606	-0.151995	0.478226	0.342319	-0.664241	1.82599	1.24805	0.966219	1.10174	1.53233	2.70582	1.27533	0.630456	0.288882	0.460602	1.27809	0.40389	0.321368	0.458329	0.364764	1.11331	0.839392	0.631832	0.455285	0.494029	0.45928	0.687221	0.640126	1.18386	0.332671	1.21489	0.964746	0.615859	0.876215	0.570183	0.848054	0.286123	0.532576	0.547808	0.553673	0.126163
PGSC0003DMG401005966	0.709907	0.429634	0.65335	0.436693	0.322399	0.288235	-0.233532	-0.631603	-0.377291	-0.267129	-0.0676462	-0.172848	2.8997	2.05525	2.99215	2.17587	2.09173	2.83635	3.40468	2.47882	1.98867	0.908159	1.47319	1.13571	1.88761	1.24156	1.8792	3.12288	3.39669	4.05526	2.16281	2.65895	2.54866	2.41905	2.45002	2.99362	3.45306	4.55101	3.17384	2.15851	2.11649	1.66914	2.19333	2.53589	2.0112	3.56271	2.73093	2.46182
PGSC0003DMG401005842	0.522805	0.620145	0.917833	-0.0108612	0.156861	-0.10467	-0.334231	-0.446968	-0.449939	0.0267199	-0.0608308	-0.319239	3.41183	1.16474	2.82995	2.74606	2.65671	4.87543	13.9255	2.80246	0.424811	0.56151	0.928137	0.296606	0.868015	0.650994	1.47839	3.5113	3.14083	1.82047	0.85018	1.16176	0.794399	1.05559	2.49316	3.09116	3.06477	2.39707	2.95363	0.938505	0.336279	0.226049	1.37359	0.784726	0.860512	2.01274	2.57837	1.20169
PGSC0003DMG401005711	-0.187116	0.256959	0.234072	-0.234776	-0.22943	-0.217248	-0.0882145	-0.0309111	-0.112928	0.508218	0.186364	-0.452478	2.81081	0.155237	1.45284	1.96558	2.33076	2.43835	0.631479	1.16456	0.096589	1.36169	1.31607	0.850513	1.83417	0.364424	0.286102	0.909232	1.00505	0.858215	0.598562	1.4755	0.255042	0.310108	1.43541	0.278389	0.437857	1.41693	1.30822	0.43601	0.665812	0.899722	2.45275	0.659675	0.477351	0.668356	0.609408	0.118084
PGSC0003DMG401005053	-0.575775	-0.526478	-0.376493	0.0563986	-0.218542	0.08479	0.648809	0.71594	0.766774	0.170009	0.290689	0.213282	2.69959	2.05176	1.50344	1.5598	1.55045	1.87575	0	1.09221	0.717828	1.11324	3.27287	1.35366	0.932716	1.35772	1.95591	0.766766	1.08268	0.71879	1.64552	1.98037	1.26039	1.24879	1.75015	2.29802	0.695033	1.65632	0.93773	3.34859	2.64152	1.68326	2.95981	3.13086	3.36288	1.92334	1.07556	0.788974
PGSC0003DMG401005047	0.571961	0.69778	0.583371	0.439342	0.0127983	-0.0883248	-0.202748	-0.56162	-0.447438	0.178026	-0.12934	-0.293781	1.27234	1.47886	1.30662	2.00601	1.81042	3.2182	2.49403	1.91231	1.36087	0.617268	0.763618	0.492712	1.2991	1.47281	1.47516	1.8344	1.56723	1.24392	1.39531	1.33341	0.910315	1.37958	2.33178	1.44574	3.04258	4.43546	3.40468	1.35806	0.748954	0.509298	0.843006	1.19573	1.52115	0.991015	1.75975	1.49222
PGSC0003DMG401004883	-0.166239	-0.59429	-0.50572	0.14848	0.231417	0.481283	0.445345	0.691093	0.360064	-0.433795	-0.370763	0.732702	0.682434	0.846587	0.386417	0.28871	0.209663	0.276291	0.349796	0.727912	0.495624	1.19389	1.57876	1.32253	0.658358	0.889668	1.08732	0.674031	0.977221	1.28358	0.320028	0.699675	0.607172	0.689672	0.677692	0.485553	0.732157	0.754866	0.476811	1.43874	1.34018	1.65677	1.16013	1.11562	1.30023	1.51145	0.991286	0.714749
PGSC0003DMG401004862	0.488987	0.685073	0.931789	-0.12443	0.154432	-0.154736	-0.439923	-0.5317	-0.521738	0.124632	0.0205793	-0.483526	3.87834	3.2804	4.13615	5.7428	3.95685	4.68929	11.8289	5.87566	0.803098	0.131209	0.93597	0.24939	0.717246	1.20867	1.29815	4.03134	2.83742	1.69682	0.556175	1.24089	1.26989	0.58532	2.13554	2.70662	2.65211	2.66603	2.84366	1.14555	0.784556	0.4114	1.03847	0.270919	1.50003	3.55661	2.72754	0.952529
PGSC0003DMG401004858	-0.450253	-0.617753	-0.479062	0.240574	-0.241255	0.194317	0.806204	0.826233	0.754031	-0.1007	0.00214642	0.598567	1.43278	1.48799	1.62382	0.758266	0.50729	0.499348	1.27659	0.42708	0.757259	1.54906	2.83522	1.75344	1.42378	1.71869	2.07978	0.855734	1.06654	1.08536	1.51806	1.5456	1.12304	1.85425	1.31874	1.76969	1.66264	1.0654	1.02308	2.23625	2.29021	1.95877	3.86782	3.17013	3.03377	0.863882	0.838909	0.952651
PGSC0003DMG401004840	0.749715	0.2162	0.317872	0.476369	0.848139	0.656442	-0.0884148	-0.297877	-0.423565	-0.594084	-0.583149	0.394167	6.78983	4.16632	6.33016	4.41761	2.42355	3.28477	60.6634	40.6291	34.3902	14.3374	16.4291	21.1115	10.6699	9.34319	13.2338	32.376	19.9305	27.9413	16.5578	12.8716	10.7577	8.25553	8.68989	7.08735	49.0657	32.809	35.2096	17.1811	18.173	18.9303	20.0905	22.6136	24.4302	83.1264	73.0986	67.5124
PGSC0003DMG401004603	0.525172	0.140284	0.0751299	0.800501	0.694395	0.930273	0.454001	-0.115632	-0.13779	-0.269079	-0.552789	0.412674	2.47167	1.62005	1.28957	1.78978	2.43337	3.23247	1.8186	2.96454	2.75418	1.26698	2.15799	1.95708	2.37114	3.78515	3.39605	4.57433	5.74293	7.30594	2.27462	1.40243	1.65162	3.60485	4.26909	4.37062	4.94673	5.44254	4.32544	3.27585	1.97487	1.98691	6.00119	5.92205	8.36616	8.41543	8.61196	7.44282
PGSC0003DMG401004568	0.912419	0.659068	0.7892	0.501147	0.417075	0.269887	-0.251431	-0.630886	-0.578576	-0.312242	-0.370282	-0.0449408	7.83718	4.5269	7.89952	8.43132	7.84412	7.79805	26.4179	13.733	7.86216	2.34958	2.82348	2.25066	4.23368	5.50389	5.20725	12.9923	15.7085	12.8597	6.00921	6.06337	5.23079	9.30433	6.6918	7.30336	16.2114	19.1472	20.2797	4.59561	4.95038	3.60326	6.69025	6.19196	10.1049	11.8111	14.6049	10.8227
PGSC0003DMG401004451	0.403899	0.0714803	0.058644	0.540367	0.73163	0.852113	0.300975	-0.109942	-0.159166	-0.244503	-0.440547	0.270562	0	0	0	0	0.304351	0.126903	0	0	0.178091	0	0	0.132188	0.095761	0	0	0.190379	0.424956	1.42441	0	0	0	0.449235	0.29139	0	0	0.630024	0.229122	0.070764	0	0	1.08206	0.360281	0.793954	1.30511	1.66757	0.467301
PGSC0003DMG401004392	0.887566	0.401321	0.422968	0.580722	0.672264	0.603546	-0.215555	-0.544281	-0.576142	-0.501255	-0.531329	0.195806	5.93095	4.46891	2.97839	2.77809	4.28806	5.57863	14.5586	14.1643	8.68296	1.87857	4.28305	3.91759	2.57631	3.45757	5.84872	25.2726	20.4949	28.5122	5.11943	3.97016	2.55708	5.74794	6.4795	7.01971	31.2811	25.429	23.6381	6.25894	2.86639	1.64837	4.59192	4.86956	6.55645	25.2134	29.5832	29.1077
PGSC0003DMG401004281	0.929978	0.514108	0.643483	0.394769	0.451011	0.34221	-0.383704	-0.631085	-0.617444	-0.501718	-0.41517	0.070115	1.3143	1.21255	1.40419	0.784137	1.33667	1.32714	4.96385	2.38465	2.71023	0.355061	0.932194	0.548071	0.476094	0.602308	0.775707	4.35336	3.39247	3.70804	1.49519	1.47121	1.14899	0.69766	1.18136	1.07572	4.04518	3.48819	3.37513	1.05816	1.12732	0.824739	0.399465	1.17142	1.33644	3.20131	2.06115	4.17805
PGSC0003DMG401004120	0.433127	0.101182	-0.0431075	0.346383	0.239139	0.331789	-0.0146795	-0.0569364	-0.269299	-0.383704	-0.47208	0.414292	0	0.301735	0.352179	0.136604	0.31387	0.278493	0.138676	1.4836	1.68136	0.714122	1.073	1.52128	0.528658	0.192812	0.678453	0.805954	1.2853	1.25707	0	0.204359	0	0.281029	0.699634	1.17581	3.51639	0.783021	0.350596	0.850287	0.548606	0.51941	0.880959	0.444757	0.448228	1.50091	0.690438	1.12417
PGSC0003DMG401004066	0.967418	0.585081	0.64852	0.499046	0.424576	0.301362	-0.320566	-0.617075	-0.621179	-0.480076	-0.473279	0.0918696	4.10834	3.85467	5.30995	3.3058	4.74389	5.70335	32.8451	17.1688	17.2993	1.04654	2.48487	2.11707	1.68971	4.16458	4.72494	22.4734	25.1349	16.7488	6.10684	5.88077	5.3457	5.74175	5.71948	5.72195	23.5286	27.0928	29.9623	4.99684	3.24677	2.56227	2.74835	4.44651	8.97535	15.3939	15.6726	19.2471
PGSC0003DMG401004023	0.896488	0.834657	0.600838	0.392796	0.386272	0.276388	-0.377644	-0.758283	-0.840816	-0.120178	-0.52592	-0.172938	44.1677	46.581	47.7022	107.729	115.269	108.826	139.895	180.867	148.407	35.6598	26.6522	31.6251	70.6512	64.9919	63.893	136.818	136.413	153.286	38.9318	34.1736	43.4459	72.3168	69.9991	61.8214	145.129	164.949	140.508	28.0162	29.7572	31.742	56.8144	51.1543	49.3082	111.229	119.1	125.19
PGSC0003DMG401003998	0.738833	0.659591	0.780859	0.190874	0.328152	0.252336	-0.332788	-0.61844	-0.622507	-0.146011	-0.269421	-0.23565	0.542767	1.11988	1.18076	0.915079	1.34641	1.25111	2.38617	1.76294	0.63341	0.384664	0.222655	0.420457	0.560495	0.223624	0.207127	2.29615	1.53639	1.5655	0.428526	0.412685	0.557127	0.201332	0.987055	1.13674	1.04141	0.799528	1.47857	0.473849	0.293193	0.290616	0.614566	0.74704	0.953959	1.22157	0.915064	1.76557
PGSC0003DMG401003767	0.867685	0.60792	0.815018	0.377188	0.380228	0.20642	-0.347405	-0.615441	-0.58195	-0.311608	-0.304552	-0.0768201	1.49368	1.16493	2.15315	1.68337	1.56362	1.81562	6.93058	1.49951	1.73423	0.279294	0.382285	0.289231	0.351799	0.46543	0.57112	3.0572	3.70111	2.71942	1.01176	1.12723	0.625871	1.16983	1.02168	0.764082	3.63635	4.93291	3.93822	0.886158	0.847446	0.205331	0.343812	0.946657	1.63605	3.22179	2.16401	2.69796
PGSC0003DMG401003745	0.580081	0.609098	0.72901	0.076611	0.33979	0.0335625	-0.299843	-0.419407	-0.516778	-0.062946	-0.24666	-0.200255	0.776205	0.418522	0.701217	0.437371	0.901414	1.85828	3.12783	1.85662	1.32313	0.292818	0.327151	0.705396	0.530694	0.387165	0.599915	0.637893	0.454162	0.848845	0.383714	0.535169	0.20145	0.30717	0.603039	1.34222	1.13009	0.789741	1.364	0.601768	0.513989	0.780273	1.04646	0.563868	0.170126	0.976592	1.74351	0.718002
PGSC0003DMG401003636	-0.0834788	-0.458241	-0.523145	0.134316	0.223877	0.419444	0.368994	0.555781	0.222309	-0.400997	-0.420927	0.713325	3.36622	6.28746	0.489036	0.510172	0.344459	1.95998	3.71916	3.45733	12.7359	7.24832	9.8189	13.5903	5.90937	8.55169	5.21295	1.20504	5.785	7.11027	5.03903	2.23886	4.35463	3.40918	2.32052	3.12933	5.21759	3.09852	2.12943	7.97419	5.54181	8.86321	8.1899	8.76198	8.78151	11.3862	5.33705	7.5471
PGSC0003DMG401003620	-0.183402	0.283848	0.400189	-0.291154	-0.184115	-0.3975	-0.140504	-0.185397	-0.00702215	0.483625	0.426251	-0.60928	4.62498	2.54672	2.91271	3.29696	2.88293	4.86902	3.54069	2.68315	2.36215	2.41581	2.65062	1.10279	3.00579	1.23883	3.34696	3.65714	1.71366	0.821001	2.31866	3.5123	2.32822	2.59551	4.40782	3.34597	2.0945	2.04868	2.02872	2.24382	2.31874	1.79365	2.60267	2.52669	2.09375	1.72769	3.07372	1.2319
PGSC0003DMG401003570	0.656933	0.600617	0.858012	0.183625	0.273323	0.0507073	-0.437407	-0.732165	-0.49991	-0.064329	0.0812628	-0.464378	2.50339	2.13783	2.92069	2.20989	2.89796	2.40925	3.53767	2.20111	1.497	0.619776	1.15072	0.548214	0.810154	0.927497	1.10414	2.21713	2.96283	2.57442	1.3856	1.83695	2.01931	1.31922	2.06115	2.56815	2.70944	3.59906	2.66235	1.37008	1.26146	0.935236	1.46276	0.958152	1.5339	2.7316	2.3574	1.95077
PGSC0003DMG401003552	0.666371	0.152492	0.172833	0.708504	0.570156	0.810053	0.306538	-0.0669382	-0.228043	-0.517444	-0.674563	0.566646	0.84288	1.18873	0.396844	0.942532	0.167496	0.977042	3.00765	1.98621	1.21322	1.5681	1.8825	2.49429	1.62349	1.18179	1.69709	2.79825	4.7001	3.83223	1.25724	0.801458	0.941568	2.28146	1.42732	1.84171	3.81637	2.63907	2.48094	1.27062	1.08038	1.31321	3.51981	3.38034	3.11759	3.714	3.17309	3.66158
PGSC0003DMG401003156	-0.0942398	0.0483482	-0.145346	0.597969	-0.17181	0.107529	0.570977	0.0540457	0.352959	0.351258	0.100509	0.0524025	6.05687	8.3182	6.67263	10.2146	10.0756	10.0622	3.39443	6.20075	5.89726	3.29343	4.4758	4.00601	6.22991	10.0274	10.254	4.50179	4.82783	5.69179	9.04638	8.90848	8.49626	13.568	10.1035	9.29779	11.6719	11.7434	12.4146	9.91822	6.92462	6.60165	8.09635	13.4828	16.464	7.84298	6.84363	7.78958
PGSC0003DMG401003025	0.483911	0.740891	0.905146	-0.0736248	0.171929	-0.119787	-0.43019	-0.534805	-0.571792	0.23218	-0.0301943	-0.51764	0.95793	1.12702	1.53635	1.82775	2.59631	2.39032	3.69613	1.47531	0.117019	0.141454	0.762335	0.172415	0.227039	0.268794	0.412057	1.61776	1.63584	0.503556	0	0.477284	0.516508	0.204911	0.642953	1.11871	0.912694	1.19427	1.97888	0.221643	0.312239	0.382239	0.402753	0.295007	0.39196	1.53789	1.11515	0.387523
PGSC0003DMG401002977	-0.330452	-0.374003	-0.252834	0.0916058	-0.207968	0.00638684	0.413075	0.397826	0.523068	0.025994	0.225511	0.217739	0	0.830099	0.767162	0	0	0	0	0	0	0	0	0	0	0.831269	0	0	0	0	0.429664	0	0	0.619814	0.438999	0	0	0	0.222205	1.64554	0.526772	0	0.760566	0	1.10367	0	0	0
PGSC0003DMG401002685	0.607864	0.204552	0.0991621	0.345256	0.688401	0.751773	-0.0734177	-0.22284	-0.521481	-0.408166	-0.695972	0.345774	15.7201	18.708	8.2504	16.912	17.8821	20.9042	23.1593	31.4601	32.067	26.5652	23.6811	38.2783	29.7628	32.8227	30.3369	48.6132	54.5789	80.7648	11.8525	10.9557	12.8789	13.9269	15.9705	17.7483	24.7911	31.8221	30.7416	29.6363	20.0416	15.2952	21.4273	28.7783	22.6743	60.3158	59.1005	51.1837
PGSC0003DMG401002683	-0.400003	0.238191	0.304389	-0.485257	-0.265539	-0.361722	-0.126642	-0.069485	-0.0434556	0.744435	0.452733	-0.722861	15.0229	12.5949	9.1313	12.9165	13.9124	15.8701	7.79859	6.43477	4.11049	8.67789	6.18745	5.62261	7.87386	7.811	6.89119	6.09185	5.62635	6.44463	3.90328	6.00761	5.7262	6.66366	9.64051	8.34557	3.5985	4.44411	4.21375	6.82474	6.37106	6.28324	8.03761	6.4823	6.8985	6.33935	6.46323	3.71573
PGSC0003DMG401002606	-0.520734	-0.054464	-0.0500494	-0.252978	-0.44284	-0.488031	0.029108	-0.0670941	0.356331	0.546626	0.692403	-0.560517	1.5672	1.62098	1.43298	2.03764	2.51984	2.80375	0.127361	0.351292	0.27123	0.585636	0.450476	0.66985	0.984384	0.785575	1.07837	0	0.033446	0.128785	1.95653	1.91237	2.69555	4.38693	2.55428	4.14221	0.480889	0.442979	0.338475	0.967945	1.10301	0.481087	0.62325	0.661729	0.520132	0.459364	0	0
PGSC0003DMG401002538	-0.247653	0.533714	0.142665	-0.172514	-0.327531	-0.312743	-0.00212174	-0.165653	-0.243837	0.946801	0.070107	-0.530927	3.98138	5.44609	5.71795	13.7793	16.6271	20.1412	4.87739	5.7468	4.16782	3.42536	2.7823	2.8986	11.5404	11.5059	12.7273	3.68416	3.63669	4.58046	3.73853	4.45858	3.99609	5.54601	8.38798	6.69607	3.83726	5.20915	4.78345	3.16272	5.05841	2.19489	6.38299	4.04159	6.45711	2.73342	2.44855	2.92102
PGSC0003DMG401002532	-0.463572	-0.542144	-0.563827	0.197388	-0.170347	0.228139	0.794528	0.88433	0.677746	-0.00197283	-0.14973	0.627843	1.40354	0	2.22492	1.34803	0.569848	0.917129	0	1.39662	0	5.89995	8.71852	10.589	3.40967	4.74373	6.71911	0.975995	1.30533	0	3.39442	3.64154	1.46297	2.16154	1.65427	2.32038	1.27225	0.689048	0.906282	7.39593	7.09338	5.61594	6.61198	15.2653	15.2485	2.02099	1.14932	0.74921
PGSC0003DMG401002514	-0.105909	0.0346435	0.320165	-0.290577	-0.245978	-0.337457	-0.240941	-0.193098	0.105026	0.112212	0.568049	-0.531543	2.5797	0.785052	1.25773	1.10007	0.851086	1.18894	0.677087	1.14213	1.00231	0.36394	0.827536	0.470639	0.550065	0.625656	0.422048	1.17373	0.791969	0.817215	0.994194	0.991755	0.929785	0.538585	0.678765	1.93219	0.751927	0.878911	0.745674	0.992512	0.852285	0.831406	0.928056	0.635926	0.620512	0.429735	0.683271	0.575581
PGSC0003DMG401002283	0.239507	0.400936	0.79573	-0.330269	0.0435132	-0.282361	-0.502707	-0.421678	-0.305402	0.143213	0.307836	-0.536585	3.94202	2.84171	4.58964	2.06432	3.69973	4.64438	6.1508	1.63332	1.09345	1.15464	2.06979	0.828254	0.602957	1.00935	1.60593	3.43979	2.26531	1.43539	2.42069	1.74184	2.14787	0.762789	1.42369	1.5478	2.49945	1.88321	1.72869	1.15599	2.26446	1.24182	0.888508	0.853683	1.32351	2.89315	1.63711	1.44358
PGSC0003DMG401002262	0.637784	0.816639	0.909069	0.180067	0.120273	-0.11842	-0.387914	-0.648487	-0.581423	0.165045	-0.079371	-0.453926	4.67386	2.4216	2.99671	4.49418	6.1967	9.32546	11.8229	4.68451	2.61415	0.407851	0.972833	0.529932	0.994007	1.36547	2.0846	5.76065	4.54319	2.54522	1.85638	2.1574	1.37521	1.88399	4.84899	4.49727	6.35425	6.84638	8.55264	1.20001	0.975074	0.550835	1.51269	1.30511	1.81797	3.04333	4.03838	2.74654
PGSC0003DMG401002229	0.131037	0.405894	0.685169	-0.101355	0.0012455	-0.182429	-0.245002	-0.402915	-0.172455	0.308732	0.381845	-0.621102	2.34312	0.794207	1.191	0.918255	1.74151	1.65284	1.41003	1.18884	0.197603	0.528248	0.696595	0.135637	0.406354	0.349374	0.534477	0.971528	0.858902	0.681906	0.787546	0.565515	0.557056	0.315595	1.7186	2.03275	1.03164	0.78735	1.02116	0.579756	0.426508	0.245077	0.763959	0.529603	0.518008	1.02493	1.00825	0.386425
PGSC0003DMG401002177	0.706621	0.26026	0.280282	0.33379	0.630634	0.672365	-0.200608	-0.423866	-0.537821	-0.474892	-0.53148	0.188251	0.684999	0	0.235568	0.284771	0.322595	0.176381	4.66184	3.35175	3.77979	2.32278	0	1.38255	0.552818	0.723171	0	12.9554	9.73831	23.4653	0.373999	0	0	0.819681	0.477182	0.362204	4.66655	5.6028	3.25629	0.916607	0.241008	0	1.76225	0.932874	1.31508	10.5815	11.9894	10.6554
PGSC0003DMG401002164	0.397723	0.348054	0.17176	0.490478	0.253433	0.461593	0.129175	-0.342123	-0.281572	0.0198938	-0.32409	0.0357568	2.38397	2.10655	1.99624	4.85558	4.61364	5.61752	3.32985	3.4474	2.76766	4.32269	1.70607	3.16752	3.59847	4.69768	2.89561	6.63335	5.61923	8.06396	2.40794	4.64611	6.17948	4.74962	5.54439	6.34209	5.29578	6.46018	4.71434	4.23994	2.15157	3.25235	6.11555	4.85839	4.11787	5.31316	5.87171	4.11297
PGSC0003DMG401002131	0.579012	0.302678	0.265438	0.446637	0.0669527	0.269577	-0.101037	-0.283762	-0.369443	-0.261607	-0.396934	0.197321	0.024772	0.096677	0.068394	0.214341	0.068862	0.2664	0.356288	0.080172	0.002708	0.179847	0.28909	0.09981	0.037073	0.090123	0.32225	0.629678	0.703778	1.52443	0.086687	0.074977	0.067857	0.025458	0.529966	0.152926	1.2512	0.843416	0.905037	0.219521	0.038883	0.372833	0.382231	0.189637	0.046005	0.04269	0.20023	0.259303
PGSC0003DMG401002053	0.127912	0.318654	0.634019	0.0365997	-0.114696	-0.166829	-0.065595	-0.245351	0.00228288	0.227635	0.369779	-0.489674	4.56656	2.18547	1.57713	1.89632	1.84752	3.60359	3.00545	2.24237	0.771661	0.655588	1.71209	0.993641	0.886103	0.633017	1.85444	2.13282	1.44462	1.53401	1.17927	1.47531	1.54996	2.02418	2.50834	3.58772	2.46971	2.45354	1.64099	1.88271	1.51004	0.960705	1.8418	1.87418	1.72088	1.70416	1.32326	1.46055
PGSC0003DMG401001903	0.671658	0.293808	0.224031	0.591957	0.704991	0.528383	-0.0919593	-0.407979	-0.428854	-0.350262	-0.442612	0.14613	0	0.195938	0.083976	0.731751	0.521374	0.372862	0.23048	2.31362	1.26624	0.088407	0.157666	0.151196	0.279663	0.382785	0.312177	0.435393	1.20246	2.00456	0	0	0	0.338471	0.383694	0.370363	4.38377	7.91791	4.60696	0.320574	0.210523	0	0.79537	0.356787	0.92178	4.42318	8.63019	5.45667
PGSC0003DMG401001701	0.0441702	0.175791	0.456911	-0.183939	0.19373	-0.104132	-0.300837	-0.362738	-0.147536	0.155652	0.396233	-0.582907	1.70759	0.217501	0.657383	0.316741	0.419776	0.789588	0.178481	0.348712	0.071659	0.047951	0	0	0.144932	0	0	0.367765	0.324998	0	0	0.433455	0.344031	0	0.488459	0.632885	0	0.081375	0.75952	0	0	0.269068	0.201179	0.086792	0	0.442261	0.975329	0.084643
PGSC0003DMG401001693	-0.484124	-0.604755	-0.525751	0.21166	-0.112315	0.295307	0.790707	0.839946	0.713768	-0.057661	-0.0273217	0.529866	0.879496	1.83026	0.918315	0.175294	0.453966	0.605038	0	0.510126	0	1.60178	3.63225	4.03855	1.23534	1.48272	1.78314	0.558447	0.916147	1.15505	0.63222	1.10134	1.06927	3.26669	2.2666	2.78152	0.227639	0.360538	1.15694	3.26497	2.07292	1.94922	4.7305	3.1438	3.75293	2.02228	0.937153	0.766074
PGSC0003DMG401001610	0.598694	0.252215	0.389077	0.397199	0.498256	0.631528	0.196301	-0.00986804	-0.275643	-0.412333	-0.635935	0.423319	0.721751	0.430445	0.692102	0.868903	0.664552	0.910184	3.87735	1.56698	1.53173	1.36318	1.18861	1.20032	0.737504	0.570351	1.32093	3.06865	2.17159	2.28127	0.067076	0.940884	0.784087	0.584383	0.791491	0.641964	0.98166	1.13361	1.51971	1.60596	0.728445	1.54334	2.04411	2.75262	2.50105	2.83312	1.83891	1.56476
PGSC0003DMG401001401	0.159792	0.770604	0.67394	-0.189397	-0.202402	-0.428361	-0.38558	-0.577097	-0.429081	0.659252	0.255693	-0.801857	21.6424	19.9672	24.8939	39.3456	42.496	45.1721	33.826	23.5893	17.9629	9.69846	9.39542	6.44933	15.8328	15.0405	17.2509	19.6239	21.5521	12.5106	18.6071	17.4388	18.6427	19.8341	21.2201	23.1664	19.2225	23.8484	23.7843	11.6875	10.9048	10.2106	12.4964	12.4825	13.9411	11.8743	14.5845	11.9939
PGSC0003DMG401001384	-0.573127	-0.673066	-0.571877	-0.231925	-0.255792	-0.0847439	0.375037	0.923457	0.625162	-0.130906	0.0212493	0.494954	168.393	150.465	96.4276	33.9219	48.2683	32.4387	0.961023	7.3968	4.28027	561.882	1081.94	1055.65	141.781	160.917	194.119	3.53572	0.907931	2.08869	186.97	196.051	207.651	122.73	78.3002	142.341	11.9889	6.58241	6.39604	939.749	602.388	688.597	381.796	461.038	408.489	14.2175	10.6317	12.0808
PGSC0003DMG401001383	0.450653	0.455426	0.774408	0.040156	0.181615	-0.00881533	-0.396134	-0.608773	-0.406481	0.0330953	0.182535	-0.509817	2.92101	2.24692	1.85523	1.19462	1.69464	2.38428	2.61305	1.61465	1.03726	0.938684	0.764841	0.868181	0.875538	1.16187	1.403	1.42279	1.91066	1.88831	0.86755	1.06626	1.1279	1.77147	1.6298	1.71825	1.80162	1.84104	1.77315	1.14065	1.00347	0.693254	0.669764	0.873164	1.18583	2.31401	1.11806	2.12564
PGSC0003DMG401001381	0.947557	0.584523	0.612479	0.543145	0.431035	0.347108	-0.300322	-0.644567	-0.630283	-0.414969	-0.459263	0.0626609	2.27043	2.27911	3.29637	3.26643	3.97371	4.05098	15.223	6.68917	8.86511	0.249246	0.738342	0.778241	0.740318	1.49509	2.04164	11.0106	14.5823	10.2555	2.55304	2.46556	2.63045	3.39947	3.73385	3.03399	15.0786	16.1626	16.2528	2.14701	1.08464	0.498637	1.05315	2.62994	4.69789	9.98907	7.2568	14.4908
PGSC0003DMG401001346	0.938506	0.699832	0.685053	0.581694	0.439878	0.303714	-0.250487	-0.679332	-0.635289	-0.278689	-0.443426	-0.0195981	1.66184	1.63043	2.34185	3.22106	3.43529	4.61596	9.58172	6.67755	4.41691	0.554593	1.04896	0.682204	1.58904	2.76095	2.7814	5.68143	6.96792	5.52326	2.29444	2.64746	2.85507	3.70149	3.67486	3.31721	8.37224	9.50322	9.69234	1.53122	1.88764	1.12055	2.27379	2.87189	3.65044	5.7432	6.79456	5.61841
PGSC0003DMG401001341	-0.674455	0.0947702	-0.198845	-0.420364	-0.523297	-0.498501	0.103781	0.197665	0.148924	0.928572	0.345187	-0.466481	7.33316	8.37912	8.43703	15.0696	19.1367	17.7725	1.23402	2.08442	5.23691	8.39948	6.44864	6.98265	10.0414	12.5977	12.8889	1.22268	1.79012	0.941544	6.35402	6.43404	6.76572	7.69059	7.4221	7.15982	2.72552	2.31379	3.30194	6.07487	6.98744	5.8743	6.96878	8.6873	6.23388	0.642827	1.92982	1.0983
PGSC0003DMG401001316	-0.524455	-0.49453	-0.599771	0.218675	-0.245671	0.213784	0.868589	0.901348	0.659154	0.125934	-0.172885	0.589717	4.25138	6.25707	4.83674	5.87927	5.52929	7.74821	1.10262	2.31967	4.32475	18.3368	37.5846	28.3403	19.3659	21.9769	33.0638	2.69008	2.56818	3.98787	9.1458	7.51359	6.04065	17.8922	13.8197	13.6978	5.63475	3.74567	5.02812	25.8867	18.3758	22.4637	44.0367	46.5694	42.4785	5.31959	2.71458	3.90572
PGSC0003DMG401000943	0.964706	0.639654	0.745319	0.514156	0.539273	0.377485	-0.273643	-0.644963	-0.632302	-0.396628	-0.452334	0.00317487	4.97979	4.07939	5.68919	5.25266	5.49828	7.43451	23.2019	11.878	9.47032	2.29905	1.83935	1.98239	1.77028	2.90006	4.64066	15.1377	13.7296	11.5087	3.98971	3.82011	3.95172	5.91384	6.48009	7.3937	14.5805	17.8023	16.9695	4.26508	3.0231	2.4348	5.22858	4.84695	7.48279	12.3474	15.2881	14.6221
PGSC0003DMG401000796	0.724032	0.837342	0.895465	0.219949	0.225982	0.0953276	-0.271579	-0.586822	-0.617202	0.0631805	-0.266892	-0.325761	0.965317	0.733182	0.845082	1.25574	1.36652	2.06407	3.02772	1.75128	1.1702	0.183034	0.668715	0.216607	0.462263	0.408352	0.738586	1.41346	1.93894	1.39771	0.479241	0.399429	0.38367	0.660302	1.32946	1.06263	1.19244	1.31278	1.66589	0.475348	0.449833	0.413664	0.877	0.809001	1.03947	1.06286	1.11983	0.820902
PGSC0003DMG401000790	0.168486	0.0256939	-0.0882132	0.285916	0.0243268	0.299752	0.189066	0.0879946	-0.00409057	-0.0862089	-0.253935	0.198937	1.65655	4.5049	0.751133	2.0379	5.7483	2.73825	0.964231	4.15265	3.6905	6.6687	6.14189	0.178133	1.6539	1.92023	3.75941	0.888993	2.84202	8.37182	4.97918	0.639042	0.621956	0.353978	0.364738	2.3955	2.31272	6.14584	4.74209	3.86701	2.50925	1.37115	4.93211	1.3162	8.18011	2.18906	1.80152	7.46022
PGSC0003DMG401000668	-0.267982	-0.044069	-0.274846	0.520657	-0.158854	0.324784	0.906862	0.458583	0.413017	0.393025	-0.190665	0.284968	1.4037	1.45396	2.04077	6.64406	7.56534	6.85846	1.94555	1.51124	1.85735	3.37829	4.5571	3.63012	7.22399	8.28894	7.17663	1.9231	2.55451	1.6524	1.54449	1.48269	1.38655	11.8003	9.12641	7.6741	4.13724	4.54173	4.38385	4.19665	3.58378	4.63511	17.1819	16.456	18.2422	3.63189	2.21867	3.91979
PGSC0003DMG401000629	0.667326	0.630888	0.687955	0.135046	0.00953035	-0.106054	-0.353639	-0.49894	-0.504954	-0.172487	-0.230427	-0.139865	0	0	0.119045	0.279373	0.43972	0.246411	1.65798	0.465753	0.952849	0.025937	0.027538	0.137908	0	0	0.099755	0.614409	0.443846	0.553208	0.375065	0	0.204404	0.048269	0.064548	0.624148	0.442548	0.598266	0.803553	0	0	0	0.217738	0.089685	0.011257	0.078659	0	0
PGSC0003DMG401000617	0.4068	0.635809	0.472809	-0.0918546	0.459693	0.138409	-0.413019	-0.582394	-0.669061	0.228698	-0.201531	-0.447021	4.35367	4.23339	4.75481	5.97036	5.40776	10.861	5.65041	6.23893	7.21947	3.15722	3.25619	3.46578	4.19723	4.54714	4.28754	7.61916	5.67051	2.89962	2.68727	3.59775	4.18441	3.87266	3.31993	3.54892	3.14242	3.79061	3.62106	1.85437	2.95532	2.22974	2.50716	3.0028	3.0381	7.99705	7.25438	7.33373
PGSC0003DMG401000526	0.695525	0.338401	0.393699	0.160933	0.424155	0.365137	-0.330837	-0.438812	-0.533677	-0.484518	-0.377431	0.00636504	7.46605	9.72382	11.9286	11.0827	5.82731	6.8247	13.0547	13.845	14.7988	6.76955	8.18346	11.3884	5.58079	5.70998	5.24865	15.1321	15.7228	15.2389	5.64003	8.78232	5.26612	8.98706	7.13664	8.87664	8.95909	10.265	10.0663	8.43026	4.74263	9.10757	6.00467	6.69337	9.67872	12.1139	9.9084	18.5181
PGSC0003DMG401000287	-0.736421	-0.015331	-0.205582	-0.412243	-0.548382	-0.477918	0.167764	0.261968	0.299311	0.870193	0.448832	-0.420802	16.5113	20.4855	12.6808	37.8999	32.3347	45.9266	2.9609	1.70359	2.29262	16.7912	13.7025	22.0462	21.9644	24.4811	21.636	2.19619	1.19634	2.51953	17.099	20.0826	24.7726	12.0311	31.2287	20.9848	2.69897	1.85826	3.21251	14.134	13.8053	14.2963	20.3017	18.0162	16.3894	0.639705	1.02528	1.32167
PGSC0003DMG401000117	0.881335	0.413212	0.391665	0.709137	0.447096	0.453292	-0.0687986	-0.463376	-0.415032	-0.495723	-0.504077	0.289758	5.74142	5.83322	6.3416	6.53849	7.80162	7.21202	20.9771	13.0269	16.7254	4.00811	7.90394	9.13811	4.24434	9.53333	12.2511	19.888	24.204	17.7016	14.2933	11.8765	9.17394	12.2707	9.87783	9.17088	27.0216	28.5075	26.5963	8.97545	7.18939	5.98928	8.07175	13.3118	17.2562	16.2358	19.4426	23.0221
PGSC0003DMG401000100	0.933891	0.587412	0.77318	0.465223	0.471344	0.292314	-0.329012	-0.659041	-0.574907	-0.412241	-0.330704	-0.0142924	3.61316	2.86595	3.61245	2.51527	2.87152	3.61869	10.7898	5.71776	4.08551	1.08086	1.39733	1.11246	1.07781	1.49848	2.4834	6.01306	7.2832	5.48685	3.18895	3.38453	2.3752	2.39857	3.59529	3.45727	8.41915	7.67984	8.07785	2.41021	2.02649	1.61435	2.03115	2.19082	3.95006	6.407	6.08574	6.0712
PGSC0003DMG401000083	0.526607	0.637164	0.756178	-0.108353	0.188987	-0.14731	-0.528401	-0.639699	-0.620149	0.0215098	-0.0326982	-0.465283	3.57799	3.8722	7.72035	5.05651	5.83666	3.72817	8.91039	6.3783	4.70163	2.55804	1.85126	1.6871	2.30627	2.90997	4.31103	5.95908	3.45172	2.7393	1.96484	2.28211	3.69306	3.20672	3.82676	2.22473	4.36219	5.29132	3.47006	2.07762	3.39169	1.4871	2.46573	2.03389	1.92667	4.63693	4.10642	3.84788
PGSC0003DMG401000051	0.865189	0.604342	0.766969	0.458598	0.323144	0.186959	-0.315202	-0.643429	-0.553038	-0.29857	-0.274426	-0.0963425	3.92892	2.36165	3.01315	1.97627	3.76349	3.43292	10.7292	2.39076	4.2155	0.129616	0.684351	0.972267	0.980232	1.35096	1.35568	6.17951	6.73665	5.76698	2.64473	1.88046	1.52693	2.03358	3.51767	4.07788	7.21301	8.80909	10.1007	1.40295	0.929405	1.35993	0.468205	2.41866	3.24131	4.3038	4.92819	4.75973
PGSC0003DMG400047215	0.562616	0.546638	0.774639	0.263534	-0.0238944	-0.166589	-0.260991	-0.459381	-0.329712	-0.0476873	-0.0115508	-0.248683	4.37396	3.69692	5.39518	4.88263	6.24332	5.58436	19.7369	3.53643	0.629468	0.796923	1.56678	1.02788	1.18157	1.07848	2.25011	6.07894	2.7642	4.6638	3.99669	3.94831	3.27031	4.16194	3.91375	5.23585	6.91148	15.339	14.4762	1.47545	1.84001	0.86615	2.0623	2.70971	3.29416	2.13597	2.63379	0.650563
PGSC0003DMG400046998	0.701319	0.474489	0.376257	0.526543	0.124434	0.0927568	-0.225468	-0.442226	-0.459931	-0.255383	-0.358569	0.0528742	0	0	0	0.499842	0.207312	0.311593	0.842991	1.45146	0.502173	0	0.201566	0	0.124092	0	0.397692	1.24604	0.367972	0.987583	0	0	0.093771	0	0.38417	0	2.60342	4.2562	2.80792	0.093509	0.185315	0.170588	0	0	0	0.494413	0.611592	0.544007
PGSC0003DMG400046928	-0.665489	-0.515717	-0.219243	-0.537805	-0.455967	-0.556922	-0.107706	0.14076	0.53836	0.171295	0.846497	-0.378924	1.0859	1.06105	1.44318	0.570186	0.611516	0	0	0	0	0.37568	0.100056	0.389937	0.221214	0.376442	0.519993	0	0	0.130908	1.14997	0.495829	0.926893	0.943007	0.337283	0.948288	0.094882	0	0	0.446406	1.01575	0.730952	0.083036	0.348104	0.115552	0	0	0
PGSC0003DMG400046813	-0.557362	0.112696	-0.209256	-0.0282279	-0.488757	-0.299952	0.400331	0.201361	0.275381	0.875608	0.239469	-0.264325	8.85178	8.08699	9.54724	23.5628	31.3856	30.866	2.56322	2.98286	2.64421	5.03658	8.09163	5.82483	21.1819	28.8643	25.9109	1.79868	3.77621	1.25557	14.5324	15.6372	11.1524	22.5405	22.0381	15.9746	6.87027	5.63445	10.5851	12.7654	8.71893	9.11412	15.2495	20.8652	22.6156	0.997589	0.959641	2.18995
PGSC0003DMG400046746	-0.192484	-0.24338	-0.265123	0.425782	-0.0799943	0.443482	0.857944	0.589386	0.491266	0.0430931	-0.195305	0.469976	0.265288	0	0.127389	0	0	0.204841	0.080424	0.234578	0.087187	0	0.335059	0.492085	0	0.430367	0.256277	0	0	0.413508	0	0	0	0.225169	0.17416	0.167159	0	0.098804	0	0.485698	0.208578	0.2888	2.55692	1.53439	1.81905	0.128748	0	0
PGSC0003DMG400046434	-0.412306	-0.614652	-0.518896	0.151535	-0.0943762	0.284292	0.727672	0.840969	0.726772	-0.167888	-0.0368492	0.602426	1.00826	2.02197	0.956544	0.111904	0.604982	0.967598	0.470443	1.14208	1.26739	2.14204	3.89309	2.42055	0.725319	1.04306	1.08553	0.569866	1.16493	1.19108	2.48366	1.33911	1.03639	1.02827	1.191	1.04391	1.13331	0.404261	0.510095	2.83247	1.81246	2.33842	4.10522	3.75891	4.25354	1.31842	1.42064	0.476363
PGSC0003DMG400046433	0.617205	0.293393	0.247296	0.419605	0.475609	0.316702	-0.0944639	-0.316052	-0.33722	-0.414034	-0.407299	0.200048	0.162412	0.160432	0.101317	0.067262	0.174861	0.263361	1.00705	1.57167	1.45875	0.059756	0.203865	0.286505	0.242182	0.267021	0.555396	0.466419	1.22518	0.467948	0.705918	0.21967	0.228611	0.594066	0.21951	0.791297	0.658049	0.419121	2.68746	0.398028	0.491097	0.973702	0.404337	0.823499	0.437939	1.31335	1.66769	0.448477
PGSC0003DMG400046427	-0.440115	-0.53915	-0.633644	0.30242	-0.073171	0.372556	0.861461	0.86	0.621837	-0.0020146	-0.268501	0.685751	4.76044	4.67162	4.58111	4.02531	4.77691	5.62272	3.17374	5.35842	3.44322	10.4792	10.1923	10.1944	9.08658	9.34424	11.1991	5.1066	4.53547	6.02003	6.73517	5.75898	4.93213	8.35848	6.11571	6.81247	5.70824	6.17385	5.14212	12.2597	9.48564	11.4405	15.5052	15.2874	14.1436	7.48044	6.80855	6.42655
PGSC0003DMG400046334	0.115688	0.378901	0.233996	-0.258632	0.240627	0.224332	-0.197056	-0.173201	-0.477759	0.319661	-0.271782	-0.263138	41.785	42.4112	39.0812	57.6028	58.6657	53.4192	40.3185	35.3345	38.2601	47.4357	32.4771	38.4467	33.8189	41.6782	55.1965	59.914	47.3331	60.1891	28.4585	29.21	27.3269	24.5233	27.4955	25.3913	21.3871	26.6533	27.4523	36.8305	28.597	35.8733	35.922	36.3558	38.9944	44.5092	48.7639	42.4433
PGSC0003DMG400046292	0.802907	0.835053	0.570553	0.385446	0.200962	0.0573216	-0.358773	-0.713103	-0.732456	-0.0111776	-0.403853	-0.21931	6.63828	8.84616	9.10694	18.8178	18.814	25.8264	26.1219	27.3294	30.7063	4.8768	3.04239	6.78064	10.0588	10.9761	11.9717	18.0914	18.7143	17.1843	9.97172	7.37721	9.8051	12.1414	13.5174	9.02932	27.9622	31.9928	29.0378	6.60663	7.98322	6.3476	7.86943	10.9125	10.1574	11.7307	16.9974	22.6077
PGSC0003DMG400046061	-0.557619	0.17625	0.000900909	-0.508254	-0.412591	-0.4772	-0.0792033	0.0465289	-0.0102371	0.875309	0.369105	-0.581267	2.1366	0.99486	2.44522	3.46151	3.93243	3.11162	0.098809	0.432138	0.163724	0.987421	0.689489	0.721409	1.81696	2.67565	1.72405	0	0.178604	0	0.635495	0.850456	0.63183	0.331804	0.526528	1.19634	0.00352	0	0.143997	0.773857	1.21588	0.856981	1.1063	0.5368	0.658921	0	0.104204	0.058596
PGSC0003DMG400046040	0.932449	0.555543	0.56201	0.477997	0.660882	0.51874	-0.209385	-0.470214	-0.663203	-0.483844	-0.667874	0.223327	44.1652	59.2423	40.2573	89.3731	90.3009	68.8412	474.681	404.451	234.941	55.423	106.636	180.448	115.667	102.889	116.056	319.344	284.178	274.596	39.4199	42.9523	37.9462	97.5745	111.583	120.269	324.808	278.976	307.092	100.47	51.3794	46.7338	135.053	138.354	114.813	373.885	384.598	275.035
PGSC0003DMG400045494	-0.711717	-0.757042	-0.611789	-0.117567	-0.308619	-0.032759	0.602927	0.890277	0.826838	-0.0049935	0.227656	0.398967	2.07722	1.46573	1.36967	0.472496	0.604203	0.932482	0	0.699106	0.282336	2.30835	3.18386	2.54942	0.891194	1.16878	1.99757	0.206832	0.184707	0.174217	2.11287	1.54202	1.35491	1.1039	1.23569	1.57276	0.43946	0.495338	0.573421	1.96819	2.44402	3.12296	3.55039	2.36431	2.81361	0.745552	0.60739	0.965863
PGSC0003DMG400045432	-0.44361	-0.381157	-0.512271	0.198376	-0.207966	0.224373	0.790601	0.836705	0.528354	0.160686	-0.250626	0.563704	0.07652	0.360736	0.028323	0.542131	0.468601	0.638739	0.204797	0.034649	0.197739	0.383656	1.88605	1.22682	0.911928	1.58857	1.42161	0.130947	0.006706	0.180663	0.149539	0.307602	0.111894	0.295447	0.189079	0.450075	0.179943	0.224469	0.400321	1.57321	1.23556	1.70151	2.76982	2.50823	1.99173	0.213297	0	0.438213
PGSC0003DMG400045409	-0.328595	-0.29646	-0.247601	0.0574803	-0.398539	-0.153665	0.542233	0.743246	0.509316	-0.0214725	-0.100469	0.428142	51.5908	54.4668	51.1663	52.3152	50.781	46.178	91.956	67.5591	58.3034	84.2906	97.2601	84.1034	55.9733	60.2243	70.6924	41.1245	45.5445	27.3843	51.4158	56.9695	47.6788	65.9715	60.5727	56.0776	54.6081	65.4798	64.1473	74.3816	75.0523	90.8331	97.4587	89.2567	97.9078	30.3095	33.9143	29.9134
PGSC0003DMG400045338	0.914992	0.457051	0.3739	0.675686	0.549227	0.515102	-0.105867	-0.517148	-0.504346	-0.504855	-0.57852	0.264774	4.59338	3.96572	5.42607	5.59802	5.97323	8.19057	19.3568	17.3702	18.9107	4.02492	7.00713	5.45166	5.88813	9.59512	11.8299	20.4865	20.2899	19.9926	11.8028	10.9391	7.98371	12.1437	10.0747	8.10009	23.8839	24.927	21.9421	9.61928	6.4062	6.50511	7.36695	11.473	15.5397	14.9578	23.4291	24.0384
PGSC0003DMG400045235	0.703419	0.249869	0.144217	0.721699	0.43195	0.525728	0.0619007	-0.334422	-0.293322	-0.421836	-0.499007	0.401527	0.337652	0.226095	0.136839	0.374402	0.393136	0.797558	1.05316	1.17518	1.40176	0.41146	0.393673	0.504353	0.655689	1.12002	0.503141	1.93614	0.856914	2.48404	1.23401	1.01553	0.61535	1.27101	0.625062	0.576225	3.81145	2.25241	1.84095	1.12059	0.897952	0.449159	0.803553	1.36586	1.71686	1.54203	2.27582	1.7791
PGSC0003DMG400045121	0.511744	0.108408	-0.0399634	0.589111	0.177919	0.446041	0.199345	-0.0195148	-0.14137	-0.416419	-0.53523	0.578817	0	0	0.072356	0	0	0.116199	0.141231	0.469748	0.516665	0.121568	0.192361	0.387058	0.245299	0.305781	0.139578	0.530591	0.394412	0.519477	0.149215	0.299592	0.128321	0	0.16754	0.153766	1.03169	0.534666	0.23077	0.42841	0.149059	0.143547	0.411077	0.126535	0.751231	0.40892	0.208961	0.267895
PGSC0003DMG400045075	0.63053	0.240458	0.330984	0.620995	0.389938	0.467646	0.0675126	-0.432462	-0.185852	-0.355817	-0.178211	0.127674	1.22989	1.36364	1.69814	0.887252	1.32055	0.905977	1.36214	1.22022	1.84769	0.498841	0.479373	0.482357	0.401912	1.05273	1.1954	1.87791	2.15677	1.60456	1.05444	1.49667	1.25897	1.49972	1.61865	1.37322	2.19771	1.49067	2.33539	1.84198	0.935932	0.594587	1.23043	1.76212	2.00604	1.92323	1.75193	2.0289
PGSC0003DMG400044996	-0.641832	-0.724979	-0.6359	0.027889	-0.242994	0.127035	0.732788	0.937808	0.827693	-0.0170043	0.0948594	0.552836	20.9091	19.5872	13.9205	8.37005	9.45223	8.98873	1.04358	5.62088	10.4019	32.1003	37.7144	48.0256	15.9601	18.585	21.9374	2.93646	6.62145	8.88278	24.5141	20.9974	17.9847	17.0166	21.5007	18.6085	9.99304	4.11144	4.56153	41.7672	31.3119	23.8274	42.7639	41.9264	53.1531	19.02	8.94405	4.33542
PGSC0003DMG400044958	0.443554	0.521874	0.326219	0.0899932	0.251085	0.247236	-0.084308	-0.281758	-0.575228	0.0132216	-0.457265	-0.0999315	75.7595	73.9087	107.552	104.116	92.0486	59.0061	100.68	117.955	129.419	62.203	70.5612	61.8294	90.6678	79.7836	76.6659	85.2222	103.916	86.0418	34.005	37.6288	42.7267	61.1966	75.5179	47.4043	71.8121	75.4945	66.9871	60.0058	54.0846	65.1403	96.7917	89.1328	83.3492	78.0527	88.4412	84.5456
PGSC0003DMG400044445	-0.179482	-0.211014	-0.0443312	0.0314342	-0.253544	-0.122303	0.235471	0.302464	0.40366	-0.0529342	0.149855	0.209166	0.082385	0.4619	0.272751	0.192782	0.570888	0.519861	1.23577	0.525499	0.153014	0.812497	0.327224	1.0518	0.648095	0.203169	0.01641	0.488115	0.091688	0.700199	1.1224	0.099398	0.842074	0.210362	0.816552	2.35868	0.991467	0.254885	0.390414	1.68681	1.94672	0.302487	0.240846	1.08762	1.25144	0.045562	0.141439	0.153685
PGSC0003DMG400044320	-0.508404	-0.654221	-0.642399	0.212451	-0.08174	0.350638	0.830851	0.793918	0.748114	-0.0494818	-0.0308471	0.566009	24.265	29.6926	24.7094	19.1603	23.1256	20.3496	12.7701	19.6128	23.0279	28.2059	31.62	32.9813	22.6464	29.9731	29.8612	21.1236	22.978	24.8755	30.3901	26.2873	23.4801	29.4964	26.0858	25.5864	20.9037	19.9808	16.2115	32.1264	34.558	40.6338	44.686	44.7834	51.7301	28.4835	25.5332	25.2151
PGSC0003DMG400044242	-0.612682	-0.779843	-0.546991	-0.297593	-0.303619	-0.229734	0.212144	0.661067	0.792089	-0.180478	0.422635	0.332547	5.4628	6.07395	3.12201	1.22944	1.25672	0.779347	0.5314	0.534892	0.538599	7.5247	8.30351	8.70933	1.29188	2.91194	3.55697	0.971632	0.989754	1.25718	16.0688	8.16891	8.20886	3.33212	2.34779	2.79323	1.50508	1.5564	0.6075	15.9249	9.19731	9.89607	4.19457	4.64339	7.22363	2.20707	1.47119	1.4075
PGSC0003DMG400044171	0.601778	0.106484	0.0699259	0.591924	0.548311	0.535675	0.0159082	-0.274505	-0.214892	-0.467592	-0.398354	0.421622	0.265008	0.612389	0.074058	0.196856	0.412111	0.375646	1.00165	1.07566	1.94345	0.496884	0.537782	0.869592	0.328398	1.06461	0.534463	2.10015	1.22382	2.49169	2.30989	1.0752	0.661123	1.25573	1.00031	0.537243	5.86575	1.83834	1.59601	2.11087	0.505368	0.197716	0.668181	1.18596	2.03059	2.74463	3.80318	3.1452
PGSC0003DMG400044110	0.479735	-0.000997746	-0.0277543	0.664677	0.546953	0.679533	0.346697	-0.0341641	0.00296629	-0.459416	-0.443584	0.508545	1.675	1.82612	1.4231	0.638665	1.0415	2.21822	2.09352	3.06239	2.36724	2.13364	2.09407	2.02545	2.0839	2.10978	2.34292	2.32437	2.53328	2.72817	3.04365	1.95705	1.57268	2.9213	1.4914	2.15319	2.89287	2.18816	2.6647	2.27762	1.42897	1.38154	2.38639	2.77863	3.49351	3.18159	3.54262	2.76788
PGSC0003DMG400044023	-0.297659	-0.328083	-0.376923	0.214148	-0.120397	0.19029	0.626569	0.561965	0.459787	0.0653959	-0.132413	0.425617	0	0.298857	0	0	0	0	0	0	0	0.206019	0.429213	0	0.143813	0.372548	1.02791	0	0	0	0.146195	0	0	0	0	0	0	0	0	0.366213	0.970153	0.230246	0	1.9887	1.03757	0	0	0
PGSC0003DMG400043512	0.545522	0.330776	0.122307	0.77781	0.115217	0.241684	0.143215	-0.308947	-0.186795	-0.150127	-0.308988	0.205628	2.67359	3.62109	1.60059	4.57746	4.64393	6.90306	2.39587	7.77032	7.47393	2.88413	3.21839	3.54383	3.56339	5.54349	5.49595	4.92777	7.59497	5.20416	6.57161	5.06438	4.11791	8.05052	9.54052	6.82314	20.0472	15.682	20.18	5.28064	3.02522	2.17647	6.50187	7.96944	9.6347	5.10611	7.51934	11.7584
PGSC0003DMG400043507	0.109674	0.312059	0.267961	0.308278	-0.16569	-0.167004	0.0900905	-0.405373	0.0408612	0.253926	0.278135	-0.393771	0.61653	0.305463	0.525254	0.576562	0.723238	0.775776	0.701353	0.469826	0.569372	0.18214	0.135345	0.123455	0.439757	0.607097	0.455921	0.403039	0.694028	0.322815	0.608048	0.627053	0.767817	1.5618	0.948349	1.31822	0.590992	0.977931	0.637433	0.222901	0.394078	0.177296	0.222929	0.582959	0.816728	0.320181	0.396777	0.602945
PGSC0003DMG400043471	-0.274776	-0.381175	-0.176529	-0.215237	-0.14528	-0.169788	-0.00756287	0.304659	0.405439	-0.115641	0.304843	0.128658	1.6599	2.43705	1.44996	0	0	0	0	0	0	0	0	0	0	0	0	0	0	0	4.35633	0	0	0	0	0	0	0	0	11.0542	4.99798	0	0	0	0	0	0	0
PGSC0003DMG400043394	-0.360689	0.396024	-0.0357107	-0.0667132	-0.279389	-0.143958	0.248197	0.025939	-0.0890537	0.942078	0.00554946	-0.380277	13.2819	12.5766	7.97058	62.5292	56.0183	58.6584	5.34356	11.5477	6.32806	12.4043	10.8464	11.1581	47.7063	40.6623	29.0435	8.76557	12.2801	9.51451	9.65055	6.79092	8.59763	27.6369	28.7169	24.0618	8.18998	9.55336	9.18217	11.8228	9.30074	9.34205	30.7478	30.3988	26.6664	9.4406	9.08792	10.5805
PGSC0003DMG400043194	0.0738761	-0.393972	-0.491972	0.5889	0.26306	0.63137	0.613371	0.446792	0.320922	-0.401139	-0.464674	0.791727	2.3618	1.38754	1.33832	1.05633	1.65687	1.00003	1.8583	2.0944	5.41784	2.65519	4.49628	5.57293	4.46078	3.84434	5.01025	3.90836	1.18394	7.40934	4.52728	3.90614	3.04043	3.56366	4.58692	2.79434	5.14859	5.50637	3.5727	6.08977	4.59132	5.27284	6.10258	7.21833	7.27129	5.55124	5.55968	5.14546
PGSC0003DMG400043123	0.186277	-0.0968456	-0.0245138	0.132952	-0.0863241	-0.104292	-0.152819	-0.173797	0.00456285	-0.321179	0.0279705	0.195233	0.26482	0	0.691605	0	0	0	0.606743	0.349057	0.280278	0.508491	0.426364	0.09666	0.094334	0.899436	0.580411	0.858631	0.20038	0.287099	0.938556	0.623997	0.826204	0.6506	0.411065	0	1.03053	0.620416	0.373809	0.406358	0	0.24718	0	0.587013	0	0.356441	0	0.678552
PGSC0003DMG400043108	-0.721415	-0.787786	-0.671824	-0.0847366	-0.33573	-0.00986315	0.64503	0.917731	0.848824	-0.0367258	0.194586	0.469709	62.7296	66.1165	34.6579	19.0233	16.3243	11.193	0.917785	15.9411	9.45637	110.308	97.1675	121.823	52.9425	54.6498	54.127	9.54889	5.25951	11.3572	69.4627	64.8875	65.2259	64.4442	49.3095	67.2204	11.4575	20.3813	10.0397	126.02	73.3464	103.122	138.221	111.758	105.633	27.3728	16.4969	17.3691
PGSC0003DMG400043087	-0.436195	-0.507921	-0.592285	0.256624	-0.222374	0.248121	0.834279	0.863036	0.623294	-0.00839608	-0.223964	0.644869	0.454845	0.803371	0.192152	0.268078	0	0	0	0.873857	1.02272	4.74395	7.53817	4.64913	3.0721	2.80752	6.66949	0.557183	0.466766	1.70005	1.15542	2.19717	0.636825	3.04349	1.93953	2.72704	2.24556	1.02309	0.489263	3.48585	3.58923	4.60235	9.00137	8.88584	7.83752	0.521487	0.459644	0
PGSC0003DMG400043027	-0.276057	0.371328	0.0374291	-0.109408	-0.22228	-0.191573	0.0943889	0.0205927	-0.0883398	0.810436	0.0488201	-0.355087	0.180369	0	0.119124	0.72794	0.875108	1.74119	0	0.26965	0.17118	0.356065	0.267692	0.357748	0.362334	0.620775	0.211674	0	0	0	0.194513	0.352213	0.276438	0.061575	0.361868	0.152942	0.143679	0.195326	0.37235	0.201647	0.048708	0.148194	0.435189	0.306396	0.453486	0.345735	0.08949	0.076046
PGSC0003DMG400042999	0.728319	0.247555	0.434057	0.257604	0.472672	0.319041	-0.391037	-0.642632	-0.408067	-0.564836	-0.120193	-0.0432807	1.57077	1.80843	1.40531	0.661494	0.954818	1.03743	1.82192	1.51439	2.2492	0.90485	0.666061	0.575614	0.463995	0.465371	1.19022	2.34318	1.93931	2.40085	1.69988	1.40569	1.37458	1.36835	1.31562	1.23211	2.22147	1.49456	1.68925	1.04566	1.02152	1.08813	0.749672	1.33406	0.988809	1.81873	2.17735	1.95824
PGSC0003DMG400042965	0.12166	0.00619695	0.109078	0.00333582	0.185248	0.0752557	-0.164138	-0.184191	-0.132162	-0.134571	0.0669182	-0.134999	0.688469	0.631445	0.368305	0	0.276454	0	0	0.894395	0	0.318145	0.502759	0	0.317623	0	0.441216	0	0.47071	0	0	0.098711	0	0.996119	0	0	0.380892	0	0.427904	0	0	0	0	0	0	1.03479	0	0.486482
PGSC0003DMG400042886	0.873687	0.407882	0.407267	0.490939	0.621756	0.63534	-0.160279	-0.39878	-0.634408	-0.524753	-0.735603	0.342046	6.32586	6.6219	6.39234	8.74473	8.00731	8.79912	38.6766	21.4627	16.2705	18.7095	14.9272	13.4994	16.8858	17.6276	13.314	40.8674	43.6648	45.9758	5.92123	6.96665	6.00188	8.72264	6.96712	8.43692	34.4932	31.3362	29.0769	10.1395	10.2499	12.4821	15.7876	15.8433	16.7741	34.0743	34.5656	37.1704
PGSC0003DMG400042760	0.0348701	0.193636	-0.0266697	0.396532	-0.04877	0.149423	0.384358	-0.0154535	0.0361024	0.242838	-0.15925	0.110306	2.47046	2.09671	3.48172	66.9164	10.7065	7.4755	9.96858	38.7221	30.3523	2.75442	2.09123	2.24278	4.7902	80.4347	5.34643	0.511997	14.3265	9.37415	3.59711	5.611	2.86327	25.8742	92.0539	24.2025	37.2047	6.62518	29.0488	2.95641	2.88958	17.9428	7.1456	22.6196	104.476	41.1501	0.66832	8.26325
PGSC0003DMG400042498	0.3996	0.0899002	0.183352	0.254289	0.954206	0.659658	-0.00551518	-0.223554	-0.299631	-0.295565	-0.357736	0.138117	1.70605	0.297043	1.6755	0.587303	0.456319	0.43717	4.71636	1.6812	0.897648	0.581499	0.913594	0.493024	2.24958	1.61375	1.22045	1.24683	4.51076	0.960674	0.811851	0.35103	0.1119	1.5634	0.823029	0.880125	0.666079	0.493971	0.111328	0.064069	0.19773	0.827834	2.95068	2.92279	1.40791	11.086	19.8442	9.82136
PGSC0003DMG400042481	0.605917	0.773862	0.726866	0.262296	0.216988	0.0185933	-0.257981	-0.697919	-0.533109	0.166391	-0.0987695	-0.455691	7.77877	6.30166	10.138	13.0524	11.8159	11.1625	15.3666	11.0651	9.21001	4.2863	3.49883	3.17337	4.54227	6.65853	9.7053	9.20433	13.6113	7.00383	8.37768	7.4651	6.68151	9.24074	11.4781	8.49391	7.40668	11.5832	14.026	4.29801	5.42274	4.34099	5.45192	8.36506	9.20171	6.93379	10.9572	11.9334
PGSC0003DMG400042351	-0.212046	0.456171	0.245805	-0.176135	-0.203032	-0.175039	0.0262854	-0.131029	-0.135163	0.82162	0.179645	-0.569131	1.42611	1.82002	0	2.72959	3.23328	5.52803	0.429376	1.00593	0.503426	0	0	0.255145	0.91394	0.641343	0.4897	0	0	0.725991	0	0.625979	0.169715	0.248497	1.58371	0.656109	0	0.135132	0.193082	0.366184	0.112617	0.5152	1.10868	1.11607	1.50883	0.920773	0	0.319959
PGSC0003DMG400042340	-0.382179	0.0187191	0.225924	-0.428102	-0.147432	-0.419289	-0.225871	-0.146896	0.0850183	0.501473	0.611245	-0.605291	2.04927	1.15061	2.37806	1.52004	2.06114	1.6757	1.3082	0.818881	0	1.16954	0.629198	1.05945	1.26791	1.30082	1.35495	0.971244	0	0.157255	1.47105	1.59715	1.56365	0.765751	1.12883	1.43396	0.587439	0.935539	0.800358	0.866098	0.819905	0.362817	0.693147	0.985315	0.622201	1.03823	1.24267	1.23399
PGSC0003DMG400042301	0.793541	0.537441	0.340847	0.287013	0.258026	0.177403	-0.387754	-0.558594	-0.656689	-0.397744	-0.478995	0.0378915	1.21766	0.352238	0.962114	1.93333	2.15941	4.10444	12.0779	31.6478	33.6979	2.67066	0.310004	2.75545	0.5881	1.83863	0.461837	15.4181	9.77257	20.4555	0.460124	0.172846	0.566742	1.7007	0.375724	0.383285	23.0991	17.4131	14.9931	0.56181	0.693781	0.055086	0.500213	0.067615	0.058419	7.92691	8.75914	11.0301
PGSC0003DMG400042297	0.269707	0.323413	0.64677	0.165669	-0.107125	-0.11735	-0.0427117	-0.299841	-0.0571236	0.0857207	0.233257	-0.382425	2.03274	1.40131	0.952877	1.04202	0.892121	1.19687	2.1156	0.54448	0.507996	0.296145	0.281768	0.431672	0.771682	0.452533	0.554134	0.714327	0.977949	1.10183	0.788787	0.697306	0.544624	0.831364	0.957656	1.32729	0.748542	2.17445	1.01545	0.564972	0.515876	0.964199	0.692102	1.12315	1.41597	0.475038	0.66322	0.632347
PGSC0003DMG400041994	-0.0586926	0.104804	-0.299202	0.403613	0.0128459	0.276476	0.508464	0.293102	-0.016945	0.262075	-0.538623	0.413437	16.2612	13.0476	12.6673	26.2273	27.2799	29.1855	26.4428	27.6851	21.5764	29.0436	25.5556	37.9722	45.1172	37.8881	43.0729	25.4971	23.0483	28.2738	21.6309	30.2611	23.1914	29.6571	35.0252	26.2194	25.056	32.544	32.194	22.9416	26.1402	25.0366	37.3554	36.1132	32.3544	30.2579	29.1729	22.238
PGSC0003DMG400041963	0.565018	0.306531	0.28959	0.384873	0.954433	0.73173	0.00887548	-0.314963	-0.446573	-0.23056	-0.533763	0.168797	6.40041	5.36024	6.70565	12.0549	14.6157	15.2875	24.5301	13.5313	12.6069	8.9831	7.88189	8.65277	14.2719	13.8422	14.6198	19.4997	25.6096	17.4299	9.34079	7.68202	7.41559	11.5088	11.143	9.24127	13.1826	12.3623	13.7413	8.6885	9.30567	6.93642	16.144	14.6869	18.4421	39.36	59.6687	29.4062
PGSC0003DMG400041876	-0.387756	-0.472035	-0.457228	-0.075189	-0.156861	0.0722777	0.420872	0.771823	0.436809	-0.116244	-0.164886	0.481776	0	0	0	0	0	0	0	0	0	0.529443	0.857374	1.38133	0.060443	0.143954	0.183748	0	0	0	0	0	0	0	0	0.205291	0	0	0	0.850497	0	1.76926	1.2988	0.236045	0.519769	0	0	0
PGSC0003DMG400041780	0.458141	0.494238	0.773875	0.245094	-0.0939481	-0.200535	-0.18874	-0.431052	-0.233615	0.0364109	0.10221	-0.297645	5.37763	4.37103	4.91273	3.93103	5.41432	5.43018	15.1394	2.12667	0.416784	0.966004	0.500309	0.304755	1.30538	2.39496	2.07503	3.79961	3.09794	3.57128	2.87931	4.86231	2.568	4.14984	3.76475	5.7746	5.53275	9.86872	11.7756	1.89585	1.49286	2.06341	2.8982	2.63331	4.33394	2.14735	1.56703	0.792338
PGSC0003DMG400041750	-0.302962	-0.22709	0.146148	-0.351802	-0.236074	-0.347872	-0.185842	-0.0865158	0.261549	0.0922001	0.706573	-0.495191	8.70137	6.25994	0.67431	0	0.695655	1.05803	0	0	0	0	0	0	0.258346	0	0	0	0	0	0.72601	0.925649	2.03919	2.40572	0.3977	2.23385	0	0	0	0.66294	0.39928	0	0	0	0	0	0	0
PGSC0003DMG400041652	0.873505	0.418883	0.373585	0.514356	0.711086	0.527704	-0.246594	-0.541932	-0.610761	-0.515218	-0.563653	0.168997	0	0	0.276944	0.313826	0.061923	0.156717	13.0811	9.97809	15.1961	0.822948	0.353409	0.381675	0.566126	0.247768	1.23091	12.9494	12.1052	12.4846	0.299436	0.303248	0.264089	0.99225	0.454013	1.22375	18.1426	18.7077	15.9294	0.183899	0.29803	0.1	1.47662	0.967175	3.15267	10.7209	28.1695	27.7525
PGSC0003DMG400041467	0.244201	-0.116999	-0.248209	0.789172	0.030606	0.357149	0.511703	0.188455	0.196468	-0.296018	-0.413786	0.663649	1.19365	1.12035	0.158198	1.28779	1.07371	2.0726	11.5946	9.17751	13.2814	14.5057	13.2516	11.7311	27.4577	26.422	10.5871	14.0688	9.84087	19.1776	16.5582	17.5037	10.4598	24.1171	20.9665	13.609	35.8912	38.8066	41.7711	25.4862	27.1495	13.0783	19.9318	28.303	40.6896	18.9336	12.3005	16.0398
PGSC0003DMG400041458	0.648356	0.234049	0.218633	0.785926	0.585051	0.755996	0.368537	-0.185253	-0.135641	-0.364478	-0.520523	0.40436	1.05774	1.00516	0.730794	1.04406	1.30219	1.19916	2.50041	1.84366	1.80408	0.760652	0.683042	0.926557	0.778711	1.74889	1.93319	2.577	2.55114	2.45513	1.95403	1.42413	0.897982	1.95153	1.15106	2.11574	2.30702	2.6667	2.22328	2.22085	1.1456	0.845806	2.09213	3.40833	3.38451	2.50719	3.32714	3.56327
PGSC0003DMG400041435	0.440495	0.0445772	0.122161	0.312791	0.948553	0.766944	-0.0182456	-0.228904	-0.302795	-0.36193	-0.395162	0.224244	0	0	0	0	0	0	0	1.77748	0.572594	0	0.750782	0.419153	0.121894	0	0.098235	2.2484	2.88153	5.56788	0	0.059645	0.112357	0.140345	0.449172	0.229737	1.3309	0.660855	0.400179	0.572258	0.505024	0	0.897182	1.47083	1.12162	15.4167	14.6819	4.71165
PGSC0003DMG400041402	0.538494	0.152976	-0.0388082	0.824643	0.436039	0.70597	0.431806	-0.0544443	-0.17026	-0.31743	-0.68129	0.593643	0.810675	2.08635	1.64607	2.38859	2.05663	1.47678	3.65931	3.41202	5.28108	1.45893	2.64153	2.18603	3.86616	4.88286	5.72352	4.80202	3.80017	5.81695	2.9939	2.81804	1.35092	4.41118	3.67675	2.57473	6.12864	6.47939	6.04037	3.08661	2.90347	4.02972	5.67383	7.07736	5.62336	7.7746	4.94535	3.80075
PGSC0003DMG400041203	0.36099	0.502723	0.728026	-0.0617061	-0.00151634	-0.223138	-0.474163	-0.606285	-0.357038	0.152527	0.307103	-0.62128	1.63368	1.7551	1.92419	1.90995	1.63967	1.52474	1.77388	1.18772	0.701489	0.510078	0.583272	0.226137	0.343713	0.322261	1.04913	1.06839	1.7835	1.41233	1.34572	0.981045	0.646991	0.931277	1.40113	1.17497	0.85967	1.57374	2.41627	0.951319	0.785175	0.432473	0.527104	0.592584	0.500316	1.21982	0.986725	0.584625
PGSC0003DMG400041108	-0.336228	-0.00195479	0.104896	-0.381452	-0.225832	-0.289805	-0.0954025	0.145311	0.0588352	0.411501	0.301204	-0.387072	13.7132	0.628487	5.94827	0	2.13227	15.6114	0	0	0.906407	4.10208	6.00719	4.73546	4.04193	1.94903	0	0.501574	0	0.343461	0	0.212001	0	0	0.627591	0	0.240681	0	0	0.818108	0.221424	2.83424	0	0.593041	3.02168	0.112887	0	0.315955
PGSC0003DMG400041029	0.276782	0.278882	0.677741	-0.345766	0.373929	-0.0581886	-0.555203	-0.521596	-0.367004	-0.0527476	0.255289	-0.517543	13.8664	7.38052	9.23308	6.72884	7.03603	8.74173	13.9701	6.60992	4.02385	4.64042	3.69947	5.63866	5.00025	4.76138	6.43611	6.96202	11.2071	6.3107	6.97737	6.718	7.64363	6.31919	5.99995	6.54929	3.78547	4.30306	4.35881	4.09352	5.17671	5.00738	3.0899	3.10322	2.6699	9.70473	10.0824	9.37903
PGSC0003DMG400040994	-0.438868	0.345345	0.0195847	-0.211746	-0.373065	-0.358423	0.106157	-0.048656	-0.0110416	0.970122	0.27112	-0.56756	5.76433	4.27516	6.14447	13.7118	13.0144	13.8775	1.88907	3.17381	2.44046	3.25176	1.97406	1.89935	7.55792	7.71123	9.468	1.60321	1.49087	0.998561	4.7051	4.03927	3.88063	6.87177	6.23044	4.437	2.20071	2.63716	3.95167	2.99948	3.69778	2.60895	5.39519	5.9416	5.9401	0.98866	2.75175	3.14486
PGSC0003DMG400040962	0.457329	0.310897	0.696687	-0.112534	0.330754	0.0983035	-0.403541	-0.477298	-0.361081	-0.220659	0.0856334	-0.293554	0.691054	0.542064	0.828169	0.362424	0.708818	0	1.14441	0.421543	0.319169	0	0.127484	0	0	0	0	0.731598	0.719301	0.529031	0.252866	0.225209	0.445612	0	0.199653	0.083184	0.14586	0.267417	0.377358	0	0.404167	0	0.059554	0.451482	0.22999	0.864784	0.501063	0
PGSC0003DMG400040684	0.368753	0.650346	0.866905	-0.138885	0.0740043	-0.199743	-0.361836	-0.447309	-0.417333	0.247106	0.074894	-0.507074	0.598137	0.168213	0.262715	0.412431	0.689878	0.769934	1.25049	0.3192	0.119133	0.036654	0.082322	0.077453	0.028	0.087191	0.285599	0.405118	0.60167	0.167783	0.102808	0.199406	0.074761	0.049043	0.405125	0.661755	0.370625	0.264409	0.20774	0.304526	0.150157	0.080957	0.117938	0.103454	0.066017	0.157709	0.368754	0.153763
PGSC0003DMG400040677	-0.162995	0.3674	0.128249	-0.141932	-0.167152	-0.207441	-0.0490459	-0.145756	-0.156551	0.604176	0.108233	-0.410433	0	0	0	1.85555	0.264276	0.47194	0	0	0	0	0	0	0	0.101872	0.111035	0	0	0	0	0	0	0	1.1463	0	0	0	0	0	0	0	0	0.136433	0	0	0	0
PGSC0003DMG400040636	-0.617982	-0.553468	-0.188627	-0.558996	-0.401451	-0.507786	-0.137087	0.201849	0.602763	0.0750561	0.877579	-0.303875	1.6322	1.60761	1.40312	0.598299	0.417256	0.447933	0	0	0.271461	0.407364	0.583603	0.478878	0.177424	0	0.133081	0	0	0	2.17437	1.05224	1.25137	0.176495	0.469528	0.608593	0	0	0	1.0584	0.678075	0.68673	0.254212	0.649804	0.198607	0.1537	0	0
PGSC0003DMG400040547	0.223866	0.534741	0.445314	-0.0975837	0.555196	0.206219	-0.265172	-0.435674	-0.502706	0.401333	-0.0892865	-0.490554	1.17667	0.60967	1.90274	3.05984	3.94458	5.43362	1.67967	0.834638	1.06822	0.334438	0.076769	0.142968	0.570098	0.331336	0.73867	1.40513	1.11426	0.621864	0.10782	0.202431	0.46604	0.619133	0.590685	0.340064	0.19407	0.386319	0.347138	0.25359	0.211246	0.074816	0.446787	0.533728	0.379064	3.3674	5.48934	2.26001
PGSC0003DMG400040260	0.683473	0.327844	0.0953498	0.598416	0.1659	0.226367	-0.109744	-0.350676	-0.396989	-0.39435	-0.488626	0.322297	25.6537	24.2657	18.9529	31.5909	26.0421	38.1976	40.0855	94.9288	109.349	43.9328	32.9163	62.5933	44.1498	59.498	38.9032	84.4878	52.1564	76.6345	45.4278	47.7566	53.4899	33.6733	43.7996	27.4226	172.653	131.5	130.627	43.6701	39.9218	32.4251	35.4906	54.7729	62.0577	50.9057	62.1345	84.6519
PGSC0003DMG400040066	0.0103096	0.0853692	0.0883164	0.166319	-0.0545219	-0.0226748	0.114244	-0.153943	0.0828892	0.0440291	0.131093	-0.173945	0.447794	0.285417	0.166	0.299545	0.258857	0.387522	0.289234	0.877351	0.22521	0.532592	0.421053	0.109392	0.359424	0.346323	0.845764	1.68956	0.304105	0.298684	0.534347	0.31236	0.333565	1.76635	1.87293	2.8176	0.50382	0.417375	0.411683	0.280941	0.255007	0.312593	0.3806	0.251112	0.401723	0.332669	0.688881	0.348099
PGSC0003DMG400040046	0.610347	0.253305	0.123965	0.904715	0.204161	0.461421	0.365943	-0.147356	-0.148176	-0.333253	-0.55148	0.482758	1.90928	1.80412	0.940979	3.01649	2.62913	2.79135	29.2661	23.1985	20.7072	9.63606	10.76	8.86906	29.1636	24.1084	18.3906	23.0615	27.238	27.8316	10.1705	14.5913	10.0967	28.132	29.3411	24.7093	47.2092	53.9133	61.2033	14.1546	15.2136	9.36429	33.5179	34.1093	42.1542	22.5119	24.0545	24.0977
PGSC0003DMG400039791	-0.308177	-0.477314	-0.557168	0.300103	-0.176231	0.135073	0.6566	0.793524	0.560739	-0.114052	-0.272917	0.760258	1.66019	1.03281	1.5491	1.46343	1.1528	1.98851	2.72383	1.79517	2.30872	4.28732	5.0729	4.89613	3.7506	4.83885	5.50806	1.41229	1.75685	2.0875	3.90247	2.22762	3.03713	2.80293	2.41821	2.13067	4.3544	3.3333	4.10025	6.73527	5.14148	4.84127	4.77158	5.36656	6.62336	1.87612	2.7747	1.77472
PGSC0003DMG400039532	0.908679	0.495616	0.519345	0.343405	0.61362	0.453483	-0.309261	-0.477142	-0.675261	-0.562311	-0.637531	0.202809	3.00616	2.80349	4.14125	3.19876	3.78408	3.25691	36.8586	28.2534	28.9223	6.19743	6.44576	10.9612	4.52352	4.2525	6.19576	23.9035	17.8965	23.8876	1.75227	2.23861	2.7396	3.97029	6.03352	4.74229	18.7414	19.9553	17.4506	6.93177	4.76718	6.68531	7.94587	6.43925	4.99821	27.1909	23.589	22.1389
PGSC0003DMG400039453	0.480605	0.307156	0.521355	-0.0684374	0.14726	-0.19599	-0.629932	-0.793933	-0.334717	-0.286428	0.352503	-0.498898	44.2166	45.8643	45.7786	29.3892	29.5873	29.7125	47.1023	51.2676	51.9722	16.6478	12.5321	17.6745	15.8444	17.9317	20.816	36.019	39.961	42.8224	48.1643	44.628	51.3733	43.0992	29.8002	44.9109	40.4647	43.1069	40.3192	18.2212	21.9972	18.0717	13.0811	12.7117	15.8525	35.1821	41.9803	36.0949
PGSC0003DMG400039376	0.393762	0.275566	0.118158	0.600085	0.196911	0.30148	0.18114	-0.368495	-0.151854	-0.0653286	-0.200286	0.00522525	1.86131	1.18662	0.658438	2.0128	1.12775	1.19488	1.60039	2.99757	2.51557	0.67504	0.4482	0.812886	2.03157	2.23709	3.88461	2.08842	1.15608	4.60491	1.65252	1.37894	2.08751	4.21382	4.23695	4.45192	2.94605	3.81321	3.53603	0.608285	1.42325	1.06945	1.37866	1.27696	4.05779	1.6982	3.94137	2.75772
PGSC0003DMG400039347	0.219922	0.39764	0.0355889	0.714992	0.119801	0.480136	0.598642	-0.0453198	-0.101275	0.384033	-0.44129	0.167946	0.47528	0.835246	0.642013	3.74089	5.48295	6.10331	1.56705	1.81443	1.82402	0.185677	0.548256	0.589637	4.17654	6.04966	5.87239	3.83358	3.57141	3.66535	0.966254	0.561258	0.67358	5.28416	3.48125	3.3666	5.26705	3.41223	6.02372	1.3997	0.538335	0.347649	5.09148	8.63767	8.86796	3.61963	3.6552	4.19012
PGSC0003DMG400039263	0.252383	0.415255	0.410241	-0.147888	0.166637	-0.165403	-0.46578	-0.628931	-0.298848	0.163962	0.312246	-0.590296	1.74291	2.17815	2.60081	2.42527	2.74878	3.31701	1.79864	2.92606	3.15914	0.531648	0.853365	0.206842	0.597086	0.749522	1.12732	0.956217	1.41712	2.18839	2.53705	2.48918	1.98019	1.69971	1.61834	1.4925	1.91656	2.05622	1.40026	1.46613	1.94779	0.929322	0.883378	0.82249	1.4059	2.21355	2.72087	1.57702
PGSC0003DMG400039256	0.41837	0.0268168	0.108684	0.519447	0.436963	0.489103	0.175948	-0.112106	-0.0467604	-0.347778	-0.260105	0.26982	0.384688	0.390811	0.420922	0.125055	0.071373	0.202615	0.271053	0.244495	0.303169	0.229879	0.398342	0.154846	0.27075	0.098204	0.299471	0.085178	1.5336	0.228858	0.369244	0.534548	0.198898	0.103607	0.096809	0.35366	0.453553	0.655134	1.32706	0.285644	0.213948	0.316387	0.241172	0.214639	1.74451	0.749608	0.917067	1.57377
PGSC0003DMG400039214	0.59258	0.318043	0.185762	0.207094	0.436914	0.377351	-0.238132	-0.377131	-0.474881	-0.400704	-0.426623	0.0947177	3.03125	3.9753	1.91394	1.31879	1.11668	5.61644	16.2141	647.124	272.314	29.9886	22.5727	30.0731	5.29814	5.70621	7.44346	286.114	28.0974	269.855	8.29892	5.84645	4.35489	18.6504	2.05315	19.2153	132.107	135.323	55.204	34.7231	19.115	22.6581	20.8741	23.9524	20.3717	360.849	182.106	114.913
PGSC0003DMG400038913	-0.179585	0.614269	0.167847	-0.162268	-0.266389	-0.302806	-0.0671034	-0.238298	-0.341382	0.937769	0.0159471	-0.564153	7.00385	6.45659	6.14032	40.6056	41.5607	44.5287	6.57362	8.94462	9.23728	6.01243	3.38108	2.68783	27.4662	24.067	20.0739	8.39698	9.56921	3.16546	4.82339	2.72912	4.5083	13.7063	17.9244	11.7102	8.00271	6.70479	11.7699	3.62628	3.24126	2.72569	8.86454	7.49311	8.07592	1.68222	5.90219	3.98141
PGSC0003DMG400038469	-0.55363	-0.81233	-0.552981	-0.27112	-0.119681	-0.0364483	0.255493	0.781539	0.655854	-0.300975	0.174736	0.419213	17.2452	16.9663	9.05453	5.77113	2.13199	2.26273	2.33062	3.82327	5.3959	26.0482	30.3872	23.4264	4.89544	5.1676	10.2545	5.44796	4.69656	7.78184	14.55	13.7212	10.1944	11.713	6.71418	12.3406	4.33579	4.95667	6.59348	30.4996	24.8928	33.3608	14.5772	14.5005	13.763	14.5859	8.63565	10.9112
PGSC0003DMG400038453	-0.338475	-0.231666	-0.50539	0.282813	0.120873	0.437876	0.665169	0.512639	0.211048	0.272845	-0.398096	0.469584	2.81685	4.03087	3.23269	6.67104	5.38038	4.62593	2.81881	2.63059	2.57409	6.88755	6.08378	4.99748	8.37744	7.94105	7.71401	3.82624	3.29458	5.3218	3.58761	3.44942	3.47881	5.32398	5.74915	4.99692	5.73611	3.80301	3.50877	4.89039	6.479	6.67633	9.64969	7.40824	7.4138	6.86593	6.24922	6.5508
PGSC0003DMG400038332	-0.0773317	-0.157858	-0.376869	0.682195	-0.0492029	0.384638	0.851361	0.48439	0.430113	0.0685293	-0.341712	0.629489	3.18795	3.57611	3.02151	4.32323	5.73874	6.99924	5.22705	5.78782	7.38822	5.46112	7.20618	7.71416	9.05253	14.5966	14.4721	5.88537	5.18074	4.36999	9.02198	7.68474	4.83348	9.97481	8.51986	7.49596	12.8375	8.97528	11.4094	13.325	7.69074	6.47691	14.3185	17.344	23.7769	6.62265	7.77298	8.22684
PGSC0003DMG400038230	0.758359	0.248106	0.168941	0.630211	0.796471	0.851593	0.0869915	-0.233679	-0.436708	-0.531979	-0.735383	0.452274	2.3251	3.45594	2.91564	5.31822	9.17468	5.99734	17.1029	35.4912	25.3929	8.13035	16.9781	22.6873	12.2238	11.7018	12.8265	46.0813	33.418	41.5384	4.83017	5.60295	3.22197	12.3238	8.85899	12.8753	33.425	32.4495	30.3921	18.0986	9.5261	10.5941	26.689	24.376	28.0587	58.2991	55.0477	47.7614
PGSC0003DMG400037894	-0.432073	-0.652477	-0.381598	-0.147054	-0.296062	-0.242447	0.149224	0.415807	0.767512	-0.24833	0.555108	0.194696	23.3487	21.6253	7.98928	0.561858	0.542094	0.538657	0.065203	14.3911	3.82513	9.53771	23.3083	18.9845	0.871714	1.09242	2.72976	3.38403	0.206475	2.1935	60.3956	29.7936	35.324	18.9514	6.48949	17.005	9.91757	14.7397	6.52953	49.4232	21.2216	16.5091	12.451	17.4157	19.4516	7.82439	2.68002	3.78109
PGSC0003DMG400037865	-0.212424	0.193298	-0.134391	0.379272	-0.0908864	0.273097	0.622143	0.196163	0.123977	0.657067	-0.170237	0.0134912	2.6123	2.50543	1.8815	9.0097	7.68067	8.12616	0.354964	0.967499	1.12852	0.714437	2.47805	2.02863	4.37138	8.03593	8.4936	2.65272	2.07807	4.14085	2.05485	2.22478	1.2063	5.48709	4.25019	4.71589	2.69287	4.90253	3.92718	3.21351	2.82876	3.06407	7.31065	10.0158	8.73571	6.13821	1.95621	3.67052
PGSC0003DMG400037860	0.284949	0.322584	0.717071	-0.278855	0.00264856	-0.307804	-0.459159	-0.32281	-0.258866	-0.0523457	0.236707	-0.424077	2.14183	3.25832	3.29984	1.8818	2.06901	2.39045	4.99256	1.83418	2.13787	1.78411	1.58662	1.17425	0.893687	0.55845	0.792891	1.04354	1.95361	1.75187	1.44155	1.18511	1.10498	0.51591	0.913492	2.31908	1.42788	2.71448	1.56793	1.80147	2.3018	0.721974	0.801068	0.828445	1.4388	1.3152	1.7192	0.89506
PGSC0003DMG400037859	0.617217	0.187218	0.214574	0.905869	0.554119	0.765907	0.470293	-0.151059	-0.0704253	-0.363709	-0.48304	0.431084	0.521623	0.678966	0.686871	0.358907	0.559825	0.566862	2.10695	1.77721	1.31215	0.274921	0.580778	0.343989	0.700639	0.735294	1.5482	1.98865	1.75511	1.55851	0.724148	0.935044	0.743487	2.08706	1.48877	2.06697	2.81584	3.15262	2.63476	0.943751	0.651149	0.490265	2.51615	3.09011	4.2816	3.97131	2.64639	3.24803
PGSC0003DMG400037636	-0.566231	-0.664288	-0.561151	0.0388471	-0.216448	0.145663	0.7091	0.939142	0.769846	-0.0388864	0.034413	0.555213	3.62126	3.14543	1.95998	1.64451	0.744844	1.33693	0.134102	0.331667	1.33481	5.30377	9.1796	9.61015	2.47522	2.02147	3.95092	0.374899	0.181343	1.38831	3.49216	3.68269	2.71523	1.14624	1.99851	3.55992	1.93914	0	0.348128	7.66068	3.45921	5.50485	7.79546	7.80985	11.5684	2.35148	1.45658	0.257772
PGSC0003DMG400037616	0.766041	0.635578	0.868449	0.130899	0.369836	0.0845147	-0.487593	-0.674768	-0.632467	-0.221368	-0.188728	-0.239345	1.00921	0.780023	0.493053	0.962212	1.08744	0.417608	3.44375	1.63576	0.474463	0	0	0	0.0993	0.322067	0.306919	0.919017	1.0877	1.4488	0.332902	0.508114	0.237403	0.330846	0.870335	0.5933	1.37603	1.00485	1.36823	0.162607	0.62556	0	0	0	0.130958	1.33717	1.05607	1.25234
PGSC0003DMG400037424	0.0819848	0.269104	0.0502001	0.0602137	0.471385	0.281804	0.038143	-0.111284	-0.273337	0.267963	-0.246094	-0.0898968	0	0	0	11.0687	11.029	0	0	1.97328	0	0	0.179865	0.189596	0	3.27478	12.9136	2.34585	0.083294	0	0	0	0	0	0	0	3.10947	0	0	0	0	0	8.71937	0	0	3.19934	20.3585	2.21409
PGSC0003DMG400037344	-0.424557	-0.399156	-0.0930173	-0.395206	-0.337021	-0.469677	-0.206933	-0.0780248	0.481111	0.0242167	0.863802	-0.35894	1.07511	0.874075	0.807253	0.15948	0.156943	0.282971	0	0	0.07419	0	0	0	0	0	0	0	0	0	1.45886	1.16746	1.89677	0.625584	0.330081	0.454311	0.085845	0	0	0.599172	0.140577	0	0.15464	0	0	0	0	0
PGSC0003DMG400037026	0.330715	-0.0852253	-0.0660819	0.269522	0.432899	0.518001	-0.00524805	-0.0127206	-0.181816	-0.404048	-0.390992	0.368434	0	0	0	0	0	0	0	0	0.780188	0.18688	0.46946	0.78924	0	0	0	0.079814	0	1.22736	0	0.126624	0	0	0	0	0	0.251417	0.808003	0	0.526706	0	0	0.092732	0.37763	1.52987	0.165873	0.591645
PGSC0003DMG400036760	-0.508166	-0.612733	-0.560075	-0.0246495	-0.300473	-0.0586651	0.437796	0.655021	0.658349	-0.101869	0.169517	0.409348	0	0.98022	0	0	0	0	0	0	0	0.770372	2.0208	1.95543	1.4008	0	0.307982	0.204928	0	0	1.23914	1.02989	2.34991	0	1.15551	0.850878	0.316167	0.624874	0.151647	0.821123	1.01037	0.743982	1.08045	2.24232	1.13383	0	0	0.494968
PGSC0003DMG400036566	0.534866	0.201581	0.0336486	0.897666	0.145635	0.481062	0.436505	-0.0709559	-0.10301	-0.294699	-0.566074	0.537107	2.9321	1.90999	0.900389	3.40225	3.12516	4.92604	38.5809	36.5726	36.2714	16.8428	21.2636	16.0601	53.7901	47.8602	34.9762	43.3992	46.0658	47.9664	18.5472	22.1373	16.4336	43.7018	50.5673	40.1004	76.5506	77.1922	107.165	23.2209	24.203	16.0351	67.3858	59.5008	73.2678	40.8732	28.4827	39.339
PGSC0003DMG400036549	0.318207	0.485131	0.808156	-0.136259	0.177779	-0.155644	-0.415723	-0.496667	-0.368365	0.161057	0.237584	-0.562133	2.14514	2.49943	1.25458	2.3596	1.34686	1.35627	2.82908	1.18013	0.136604	0	0.583213	0.116181	0.3006	0.653842	0.885254	1.50998	0.921142	0.420349	0.464052	0.485281	0.365627	0.517182	0.747786	1.8432	0.96224	1.20789	1.47574	0.600425	0.74558	0.190689	0.299397	0.20486	0.406594	1.77781	1.41661	0.441245
PGSC0003DMG400036538	-0.519283	0.276449	-0.0714624	-0.267913	-0.425713	-0.373374	0.127866	0.0411008	0.0143117	0.978078	0.233687	-0.496164	52.8915	61.3426	53.2132	151.475	215.479	218.623	4.50549	15.2455	20.1465	49.0503	41.6592	16.9224	137.092	141.409	113.834	7.21542	10.9296	6.87465	49.1195	51.0708	36.8031	79.8542	100.083	65.7874	9.96721	8.0823	15.308	30.4628	30.3529	35.4667	55.7318	70.9642	74.0827	1.09839	3.20964	4.65815
PGSC0003DMG400036493	0.670678	0.0839248	0.171921	0.533604	0.670886	0.74524	0.095922	-0.183588	-0.273915	-0.632412	-0.580127	0.486471	1.49614	1.32885	1.29729	1.01933	1.08554	0.207776	2.92954	1.96405	2.44017	1.28833	0.93282	1.61719	0.996849	1.19796	1.9736	3.54149	3.84175	2.82837	1.30081	1.69548	1.28878	2.42809	0.661211	0.758124	2.49316	1.79114	3.14069	2.14187	1.82817	2.49928	2.67171	2.63858	2.77502	4.5227	3.04094	4.20526
PGSC0003DMG400036004	0.029546	-0.0482931	0.0325929	0.353574	-0.249848	-0.203178	0.114942	-0.124007	0.253956	-0.0100129	0.308462	-0.111639	6.69112	5.42689	8.49878	4.26387	3.82248	3.42445	3.3399	2.52622	3.4945	3.85652	3.2883	1.55846	4.55014	3.50921	6.16307	2.51892	1.83882	1.26164	10.5385	6.43859	4.60204	9.23292	5.02681	7.49008	7.8143	19.1957	8.02294	3.32683	4.35654	3.75599	4.7018	6.71285	6.14126	2.72127	2.63567	4.55013
PGSC0003DMG400035905	0.924443	0.485651	0.433716	0.536851	0.685442	0.577433	-0.14662	-0.455967	-0.628959	-0.538315	-0.715692	0.292316	3.52936	2.17301	2.73359	3.45927	3.09562	3.367	20.5923	15.6638	16.3144	3.54759	4.61968	6.27879	7.44131	6.35754	8.51401	17.8328	15.7182	13.917	3.85046	4.31685	3.58037	6.50405	4.43428	3.7425	13.649	13.8226	17.7778	4.83084	4.09797	5.96362	8.83078	8.14386	8.9202	14.5302	21.8799	17.0839
PGSC0003DMG400035893	-0.288785	-0.51114	-0.513178	0.5315	-0.097075	0.402831	0.92681	0.737609	0.714739	-0.110683	-0.154029	0.677765	12.5881	10.9382	12.786	10.227	11.3593	11.242	10.668	9.56099	13.517	14.7073	20.1634	18.5162	12.2733	16.1196	17.6674	10.6184	13.5112	13.9267	17.3768	14.233	12.7003	18.5883	16.7238	17.7009	16.1286	15.6811	14.6479	18.1498	14.9632	18.2024	23.8583	25.4194	28.3809	15.8564	12.1861	14.9741
PGSC0003DMG400035878	0.11004	0.0120523	0.0939041	0.371186	-0.189181	-0.172708	0.0786263	-0.143281	0.159754	-0.0435861	0.219755	-0.0984098	13.8507	8.14846	15.4807	6.35715	7.37476	5.10363	7.54256	6.79913	6.976	6.51544	6.64574	4.08912	7.9718	6.55009	14.2973	2.4132	3.96229	2.35792	14.2272	12.1913	7.79455	14.8943	10.1296	13.1618	14.625	38.2041	14.0562	5.8101	7.39984	6.42345	8.35164	8.93174	11.598	6.05459	5.28382	9.16697
PGSC0003DMG400035805	-0.385199	-0.34401	-0.436493	0.247974	-0.261844	0.165834	0.71341	0.628553	0.482568	0.146504	-0.142302	0.417913	0.689888	0	0	0	0	0.200169	0	0	0	0.610481	0.549933	0.491721	0.900844	0.904419	1.05601	0.329587	0	0.184634	0.160026	0	0.661844	0	0.280116	0.500226	0	0.733082	0	0.502664	0	0.740835	0.848058	1.48985	1.3609	0	0	0
PGSC0003DMG400035783	-0.58731	-0.698561	-0.408855	-0.42327	-0.449714	-0.489314	-0.0464674	0.388708	0.688298	-0.193879	0.690094	-0.0252807	51.2141	62.5268	33.4487	17.1956	16.0312	11.1259	4.06858	34.7082	26.1899	52.1597	49.0309	54.7541	6.85266	8.92858	8.88434	9.9857	3.49254	13.4819	66.17	58.3341	62.702	37.3234	39.5006	43.6292	22.923	35.0618	14.6935	46.4815	59.2014	46.2352	25.9478	22.5396	22.207	15.7402	8.25591	8.17095
PGSC0003DMG400035647	-0.667053	-0.796505	-0.646546	-0.100906	-0.0971148	0.155068	0.59867	0.866686	0.76474	-0.0647998	0.130443	0.463748	8.92431	8.41035	4.11746	2.01419	3.47682	2.85155	0.619965	2.36188	1.63487	9.29484	8.99894	11.891	6.92779	4.77217	9.74369	2.677	2.9374	4.89484	6.50729	6.10633	5.23153	6.97609	4.49684	5.78322	1.99066	1.80241	0.718812	11.1268	11.2765	9.58728	9.2446	10.9893	11.8755	6.66936	6.73026	3.52743
PGSC0003DMG400035643	-0.103511	0.430596	-0.0310885	0.0648847	0.00373153	0.191845	0.29148	0.132807	-0.272679	0.6757	-0.44915	-0.0269823	44.166	41.4117	29.4482	121.078	133.431	163.147	76.7432	74.2916	64.3817	67.0108	95.0881	97.9142	150.701	120.767	126.617	82.7615	93.7274	94.3743	38.5279	52.7301	35.2071	72.3275	101.658	67.5683	50.5815	51.6705	56.0175	70.4194	56.8557	59.3546	105.008	99.763	99.8346	89.5261	73.9566	78.5633
PGSC0003DMG400035598	-0.749074	-0.644542	-0.56918	-0.105385	-0.411883	-0.0770698	0.669671	0.844291	0.763442	0.194961	0.219373	0.310768	13.9456	14.5073	23.4747	11.1818	6.28852	6.2565	0.343982	0.065278	1.13515	17.0753	28.1376	16.8375	12.7877	17.622	21.8361	0.6395	1.01895	0.707981	11.1909	14.8341	9.61512	11.7292	11.1596	10.7795	3.22235	1.15929	1.01791	15.4274	18.569	26.4794	29.8792	34.5532	29.4571	1.31818	0.193043	0.363806
PGSC0003DMG400035573	0.620087	0.457359	0.278612	0.434173	0.0390117	-0.0320974	-0.2242	-0.44783	-0.396928	-0.250097	-0.258251	-0.0117675	0.680847	1.17997	0.987635	2.40544	2.07696	2.5545	5.80787	35.6982	22.1442	0.248474	0.230988	0.209011	0.143028	0.451018	0.540263	2.10093	2.03327	3.75129	1.50748	1.1919	0.742043	7.23715	3.60014	5.9473	30.946	36.6735	24.3757	0.435822	0.465802	0.083147	0.518618	0.568658	0.931128	4.3087	4.12719	3.52377
PGSC0003DMG400035559	-0.111282	-0.437653	-0.358069	0.499004	0.0526004	0.412994	0.749204	0.597443	0.595544	-0.253266	-0.185552	0.668167	9.66315	7.11793	12.4036	8.98101	7.64305	7.9714	11.4745	7.60635	9.39683	10.1665	18.5793	12.0252	10.1687	13.177	14.696	10.3042	16.1401	10.8454	16.2901	13.7611	10.7667	16.4635	9.0392	10.9145	11.6728	12.0566	15.0167	14.6545	14.5377	13.4315	17.8537	19.6159	23.5581	12.3926	12.7805	11.5679
PGSC0003DMG400035370	-0.115859	-0.456514	-0.455118	0.408719	0.0213783	0.421043	0.689424	0.746994	0.518626	-0.306703	-0.343295	0.761431	2.42311	3.81295	3.01701	1.68635	2.74592	4.31821	3.10636	3.723	4.31292	5.98208	7.10982	7.55303	2.63209	3.02609	4.89277	4.10805	4.11592	4.26891	4.29402	3.93359	3.16127	4.72941	3.06443	3.18508	5.15608	3.80478	5.80476	6.96577	5.45589	5.87752	6.80599	7.6028	9.29196	4.9266	3.78579	4.96701
PGSC0003DMG400035320	0.954586	0.545317	0.638454	0.398262	0.458317	0.356863	-0.371841	-0.636761	-0.65002	-0.512055	-0.460588	0.0811665	1.88957	2.15151	3.15504	2.21258	1.74655	1.93822	9.39079	5.41056	5.6049	1.04998	1.23021	0.897841	0.845697	1.97984	1.72424	6.16211	8.19709	7.87505	2.98236	1.92012	2.15588	2.08503	1.84339	1.45414	6.46704	6.25937	7.12903	2.10408	1.70192	1.54657	2.08188	2.07177	2.20301	5.45467	4.66646	5.6909
PGSC0003DMG400035312	0.878606	0.705084	0.620062	0.206875	0.320339	0.153543	-0.475852	-0.620148	-0.780888	-0.326321	-0.506757	-0.053343	17.6954	10.9635	14.643	26.6778	27.7026	17.1732	66.2621	67.9349	55.5075	12.2612	13.1739	21.2363	14.4251	16.1464	16.6626	59.7734	41.1912	44.8753	9.82044	10.7607	8.99641	14.1203	12.1961	8.91325	50.7643	40.6834	41.3424	9.64458	10.8393	8.47498	8.68264	10.6106	9.50162	30.5668	31.9033	26.4479
PGSC0003DMG400035299	0.82469	0.521627	0.326491	0.781703	0.43182	0.479305	0.0175156	-0.466552	-0.505056	-0.276529	-0.598193	0.246781	4.3248	4.47313	4.82692	14.4421	16.0163	21.7763	28.1042	29.2805	33.3416	5.79327	9.02433	8.86289	14.4258	18.7846	20.0552	28.7986	26.1121	30.5415	7.80035	7.06893	9.35963	22.9731	22.2764	17.3694	67.4269	54.5356	47.3664	11.9938	9.22528	8.45426	18.4378	22.2191	29.5388	35.3689	33.7454	49.1907
PGSC0003DMG400035142	0.311409	0.596953	0.845955	-0.0793996	0.166668	-0.0682371	-0.308544	-0.501339	-0.377854	0.336566	0.204738	-0.639574	6.71858	3.56961	3.22804	4.43206	6.0789	5.98563	6.69073	2.87598	0.545509	0.792764	1.57747	0.37888	1.0273	1.02696	1.35423	3.24895	2.53537	3.31292	1.98809	0.936943	0.711725	1.27597	3.23378	4.29927	3.22751	2.84212	2.49281	1.23777	1.31818	0.344779	1.71951	2.09233	1.96237	3.04526	4.38716	1.79544
PGSC0003DMG400035130	0.858844	0.792123	0.563915	0.335706	0.259734	0.174493	-0.358576	-0.645468	-0.803976	-0.181413	-0.577907	-0.0688904	0.883814	0.22391	1.16056	7.18253	4.05948	6.39275	13.9643	14.3412	14.0413	2.33415	0.327809	0.736472	6.15543	3.2277	3.20216	11.3071	9.77886	7.75368	0.695343	0.243603	0.941716	1.33962	5.08193	2.25156	8.45217	11.6219	11.6399	0.873783	1.19923	1.6265	3.11426	2.9445	1.8878	5.76347	3.72807	10.6129
PGSC0003DMG400035001	-0.377544	0.288706	0.0624264	-0.184598	-0.444333	-0.454466	-0.00669756	-0.123006	0.0102311	0.847051	0.3577	-0.562668	0.441215	0.403308	0.60182	0.620372	1.12614	1.4407	0.119998	0.05765	0.163207	0.290187	0.085248	0.099052	0.711051	0.755326	0.4985	0.07076	0.174271	0.143219	0.44904	0.420556	0.310189	0.698562	0.231539	0.596892	0.379002	0.418698	0.437446	0.310273	0.2481	0.314169	0.25455	0.098832	0.551411	0.03697	0.083857	0.030341
PGSC0003DMG400034947	-0.657133	-0.522915	-0.55518	0.085352	-0.381077	-0.0242532	0.742	0.685854	0.7671	0.219862	0.208237	0.279109	2.04264	0.678337	2.86974	2.49149	2.65989	0.484211	0	0.552677	0	2.86338	5.04461	1.8569	3.42409	3.31527	4.18089	0.43051	0.199822	0	4.47944	2.28757	3.49871	7.26416	2.99817	4.6577	0.863985	0.333057	0.528099	3.23776	4.84447	4.55707	7.24898	9.04292	5.54451	0.209853	0.279287	0.132081
PGSC0003DMG400034813	-0.334192	-0.244797	-0.0159267	-0.389787	-0.159733	-0.261273	-0.110387	0.223154	0.198768	0.0793056	0.341471	-0.234049	31.3658	0.604441	1.33153	0.561551	3.34407	8.17386	0	0.191561	4.51679	7.57435	14.7776	6.00903	0.889755	3.60771	0.327638	0.871045	1.20301	1.6252	3.04794	0.736985	2.32837	2.52139	5.12872	0.279046	0	0.274731	0.377311	0.831651	3.17147	9.87674	0.742956	1.82913	1.33638	0.517982	3.21154	0.125044
PGSC0003DMG400034780	0.790208	0.603567	0.519838	0.306656	0.180417	0.0101991	-0.473146	-0.735651	-0.617594	-0.272866	-0.238965	-0.153853	0.785195	1.06179	1.19659	1.2093	1.52334	1.05022	2.22268	2.20852	2.87976	0.729684	0.050719	0.392841	0.881374	0.20991	0.838064	1.67834	2.18485	1.53531	1.34881	1.49649	0.59379	1.05546	0.772992	1.05185	3.34511	2.94708	2.03836	0.4238	0.427855	0.688547	0.185668	0.300048	0.878672	1.43581	1.06795	1.80735
PGSC0003DMG400034745	-0.773165	-0.259963	-0.131059	-0.651183	-0.51657	-0.603609	-0.0891086	0.218412	0.333511	0.596652	0.724502	-0.559135	13.2485	12.2967	16.2838	14.4322	8.85228	10.2547	0.153337	0.645951	0.641354	8.46155	7.94731	7.73622	8.46714	7.0199	4.44022	0.987819	0.238797	0.424097	5.44607	6.78642	6.47461	5.34543	8.62928	8.70955	0.773278	0.497951	1.17058	5.00836	6.6953	5.19091	4.84097	3.44464	3.27938	0.697022	1.07217	0.136618
PGSC0003DMG400034672	0.752329	0.320865	0.247036	0.446969	0.534921	0.658372	-0.14472	-0.427122	-0.557627	-0.44808	-0.602442	0.244124	1.39667	0.307726	0.262089	4.58837	2.33053	5.20432	15.1372	19.5071	23.3264	5.31654	5.2108	8.45969	8.04823	10.8471	9.26501	72.341	45.2139	95.7136	1.48195	1.2424	1.81776	3.61946	4.02218	4.18185	38.4732	29.9088	28.0545	2.11837	1.15434	1.08993	9.89043	10.8308	17.0747	39.2195	39.6698	60.6481
PGSC0003DMG400034554	0.778484	0.465565	0.719368	0.220075	0.556745	0.307743	-0.379591	-0.616849	-0.506054	-0.399436	-0.18164	-0.165896	2.07915	1.81093	1.89244	1.25708	1.73445	1.25158	3.47637	2.50332	1.40575	1.00991	1.00512	1.22038	0.678394	0.763378	1.4512	2.69776	2.68039	2.16984	1.74244	1.6053	1.68068	1.12594	1.8758	1.0355	1.64193	2.38532	2.02161	1.11039	0.629675	0.868061	0.909109	1.2286	1.82239	2.07718	3.03563	2.77502
PGSC0003DMG400034531	-0.36598	0.00288564	0.130402	-0.480036	-0.217621	-0.289666	-0.0781744	-0.00725224	0.121904	0.404065	0.457202	-0.463222	8.53373	9.47194	7.32874	7.01132	6.32459	8.49571	6.83482	7.71439	5.43348	4.87128	4.58125	5.6849	4.00739	6.9303	9.07961	5.03865	5.7709	6.15814	5.96259	7.11797	6.13084	6.74698	7.67968	5.397	3.62761	2.6457	2.88129	6.35331	4.55624	5.61875	5.52684	7.7828	4.53064	6.22817	4.97683	3.74994
PGSC0003DMG400034395	-0.271267	-0.296108	-0.263783	0.299209	-0.14134	0.232334	0.678991	0.455494	0.505171	0.0511725	0.013516	0.299591	0	82.4966	0	0	0	0	0	0	0	101.355	96.7765	0	0	0	0	0	0	0	0	141.991	0	0	214.374	0	0	0	0	0	0	0	139.711	309.821	219.717	0	0	0
PGSC0003DMG400034377	-0.274912	0.257044	0.14248	-0.220553	-0.256363	-0.22289	0.0141945	-0.0486162	0.00894544	0.607928	0.282885	-0.452001	0	0	1.08373	1.60449	1.99698	1.86222	0	0	0	0	0	0.716876	0	0	0	0	1.20761	0	0	0.893353	0.71312	0	1.91509	1.16692	0	0	0	0.795189	0	0	1.67382	0	0	0	0	0
PGSC0003DMG400034369	0.921273	0.766051	0.600523	0.417185	0.352031	0.243109	-0.345704	-0.703778	-0.754492	-0.246653	-0.513925	-0.0693535	3.58597	4.52076	5.38601	13.7371	14.5559	16.8628	32.8329	27.8587	33.9571	1.72917	2.41216	2.57201	4.15459	9.61527	10.0339	31.0666	37.3743	21.2703	5.96183	5.90693	4.68223	12.2562	12.7603	8.89087	30.0482	26.2535	31.3221	2.78626	2.32859	1.3851	5.53746	8.56875	9.15229	12.8869	20.4754	25.3963
PGSC0003DMG400034352	0.908124	0.43494	0.364189	0.512122	0.618839	0.539561	-0.231057	-0.531868	-0.614584	-0.566061	-0.612525	0.223874	0.923443	1.15614	0.757571	0.915358	1.0919	0.566243	5.04722	6.31464	6.20609	1.67291	0.587027	0.966951	0.851835	1.26759	1.40166	6.2669	6.35707	5.65265	1.06247	0.895417	1.55947	0.95907	1.32865	0.955076	6.60472	6.60693	4.99239	1.65545	1.11148	1.82293	1.7903	1.34332	3.29966	4.87778	6.88346	9.53317
PGSC0003DMG400034322	0.68935	0.859965	0.526845	0.216167	0.339884	0.209773	-0.324395	-0.599109	-0.838923	0.164279	-0.590124	-0.148932	11.8715	7.77107	8.42255	29.0075	24.5173	30.7829	31.8535	22.6829	25.4771	13.9145	9.81259	16.1089	20.8159	21.8152	24.4811	28.844	30.3523	21.8521	11.9414	12.574	16.2958	13.7474	14.7308	11.327	23.3387	21.784	24.1087	11.9923	11.5243	10.2726	12.7095	16.4391	13.862	22.6267	22.0891	27.8261
PGSC0003DMG400034312	0.707248	0.946511	0.664877	0.239648	0.280985	0.135484	-0.326753	-0.657456	-0.82332	0.223149	-0.481922	-0.310884	16.9233	20.2118	17.7802	54.1126	44.2735	47.685	54.8616	51.1881	31.4031	16.6752	17.8634	20.9584	33.5667	30.295	35.3725	41.8526	44.0498	40.3614	20.0473	15.4258	21.5982	26.6058	26.5045	26.6521	34.1235	46.3495	44.5474	14.3715	20.2726	17.7756	25.3167	23.9176	21.9262	32.4969	39.8301	34.1703
PGSC0003DMG400034310	-0.135147	0.0225482	0.488538	-0.186247	-0.268509	-0.328381	-0.0982203	-0.183306	0.25584	0.195566	0.735767	-0.566269	10.0227	9.48567	9.66021	6.90132	5.62069	6.75592	7.6346	6.02573	2.67061	3.13371	5.06278	3.22123	3.7631	3.24086	3.23102	3.98652	4.82	4.85666	6.91979	5.61332	6.72977	5.27527	6.56057	8.04045	4.01776	5.24191	6.4167	5.38561	4.29877	2.94652	5.47176	4.97765	7.2225	4.89535	3.49047	3.73975
PGSC0003DMG400034309	-0.612038	-0.593044	-0.559925	-0.211929	-0.298279	-0.0909695	0.441978	0.943497	0.591852	0.0330271	-0.0104755	0.457267	20.6018	19.8165	24.6596	17.0421	18.4192	17.2556	5.64976	3.61016	4.02055	49.1723	114.231	101.354	33.4167	37.5666	45.967	4.10229	3.88894	2.50197	15.9312	22.5096	15.4082	14.3794	16.2503	18.8273	5.525	4.91481	6.60583	97.3591	43.6688	60.4643	48.3068	47.0385	53.0162	2.62768	4.37382	6.10309
PGSC0003DMG400034307	0.899791	0.689978	0.798327	0.316141	0.29785	0.103699	-0.409867	-0.629186	-0.6593	-0.327948	-0.376839	-0.0730672	8.26076	6.68696	10.5464	9.59278	11.7252	12.6127	60.0437	26.4266	19.7924	1.4746	2.82749	2.13547	3.20971	4.89203	6.12986	30.8145	31.3975	17.0611	6.29969	6.36535	5.4834	6.7599	7.85929	6.83088	30.4995	31.0896	37.9961	5.4471	4.56095	2.98882	3.75122	5.32599	6.57168	12.9251	16.8479	20.7378
PGSC0003DMG400034100	-0.141211	0.487928	0.548424	-0.340401	-0.310467	-0.443473	-0.256396	-0.297192	-0.184706	0.720072	0.438379	-0.79694	4.04299	2.77716	3.14185	4.27917	4.62995	5.17546	2.77099	1.97064	0.754785	1.43933	1.60968	1.20003	1.92501	1.43222	1.52508	2.5009	1.26199	1.14553	1.60807	1.26539	1.50741	1.39053	2.02615	3.3112	1.78383	1.883	1.83738	1.1293	1.23739	0.947006	1.3017	1.65983	1.68542	1.42243	0.911896	0.698437
PGSC0003DMG400034096	0.00283116	0.25321	0.672035	-0.236837	-0.125055	-0.28557	-0.220898	-0.253796	0.00132886	0.274016	0.549009	-0.633448	13.3886	9.54976	9.67114	9.39387	6.71004	10.9084	10.0761	7.1508	3.71477	4.94343	6.25493	4.01391	3.50171	3.48388	4.36572	5.60584	6.66444	5.8854	5.97723	5.1385	6.14001	4.37899	7.79609	10.5022	6.32621	6.19164	6.53491	6.55198	5.45744	3.96959	6.51189	5.3458	6.59028	6.12345	6.10159	3.57926
PGSC0003DMG400033931	0.708142	0.721826	0.673304	0.112475	0.296247	0.172597	-0.374147	-0.607278	-0.751394	-0.0672595	-0.445184	-0.156322	2.63638	1.53715	3.351	4.73653	5.33633	4.04234	11.6353	5.55513	3.99407	0.85654	0.295618	0.886552	6.27497	3.71935	3.8096	10.4051	9.82947	5.79895	2.1802	1.4256	0.661431	3.42175	1.3972	2.88467	5.68711	3.94071	3.43913	0.703113	1.58984	2.66696	2.96689	2.52006	1.10382	4.41627	4.2391	4.21966
PGSC0003DMG400033930	0.797919	0.673841	0.539025	0.244632	0.386472	0.25153	-0.294504	-0.561212	-0.69999	-0.280378	-0.542429	-0.0279873	3.02072	4.08016	2.84572	10.0081	5.94364	5.62876	28.1612	29.8052	25.2998	3.24604	2.88153	3.38524	6.69747	9.54823	10.6538	20.639	17.4035	14.3464	2.93328	1.89836	1.06593	11.5462	8.19106	7.80271	9.91004	15.1332	8.24285	3.12835	4.88872	1.88988	6.63583	6.25826	4.81467	15.344	12.9184	12.4543
PGSC0003DMG400033914	0.918329	0.586515	0.670269	0.422795	0.447495	0.347114	-0.309573	-0.660812	-0.610804	-0.423894	-0.381125	-0.0314604	1.58308	1.5031	1.61526	1.02345	1.93063	1.26117	3.63853	2.91703	2.83485	0.560097	0.868616	0.498004	0.545546	0.994057	0.60387	2.90734	3.55022	2.51496	1.20611	1.22478	0.841489	1.95905	0.911455	1.20102	2.87529	2.98914	2.802	0.720992	1.01298	0.858149	1.22884	1.6042	1.56186	3.14181	1.93664	2.27593
PGSC0003DMG400033905	-0.457505	-0.563824	-0.509117	-0.214483	-0.186789	-0.0568138	0.293016	0.849043	0.477903	-0.143384	-0.0898143	0.507554	0	0.393254	0.600218	0	0	0.096158	0	0	0	2.26696	6.53827	8.85262	0.234148	1.60489	1.3665	0	0	0	0.565333	0.506185	0.192326	0	0.074723	0	0	0	0	4.84462	5.10336	3.47603	1.82633	1.34446	2.42253	0	0	0
PGSC0003DMG400033902	0.851389	0.447914	0.504059	0.182026	0.562681	0.396548	-0.397153	-0.51437	-0.657396	-0.582277	-0.534054	0.109009	4.57289	2.84395	6.36777	0.895754	1.10941	1.07729	41.0896	35.9416	32.0057	5.85448	6.43912	6.31032	1.45476	2.03111	5.44723	32.4406	33.3362	30.8006	3.99356	4.29485	3.28694	4.13868	1.96711	3.39587	12.4093	13.443	12.0583	3.95959	7.52013	4.3384	2.55525	5.49683	2.14342	23.2438	24.3291	30.4266
PGSC0003DMG400033883	-0.767188	-0.721349	-0.367882	-0.487225	-0.503129	-0.496744	0.0771746	0.415843	0.75957	0.0502266	0.838127	-0.162366	16.328	22.7317	21.3184	6.45152	5.20441	3.37991	0	1.1569	1.05381	11.9132	11.2951	13.243	4.58031	4.79756	4.41175	0	0.282163	0.337554	17.5475	15.6138	23.1107	9.42792	9.96844	15.9396	1.54197	3.31058	1.65112	12.2654	15.2077	12.0896	9.95117	8.90455	9.34735	1.02319	0.480351	0.291694
PGSC0003DMG400033872	0.308157	-0.185624	-0.0516144	0.412921	0.471251	0.502958	0.204732	0.13721	0.103338	-0.47513	-0.298446	0.598256	2.09817	1.05065	0.630264	0.871	0.214467	0.458084	2.58152	2.23732	1.6187	1.86072	1.84295	2.33477	0.356977	1.27159	1.36439	1.82761	2.1013	2.53373	4.04151	2.09431	0.828962	0.902348	0.92391	0.416515	8.92053	1.20104	1.26283	5.66915	2.65958	2.26878	3.63292	3.67392	3.30652	5.33419	5.36331	3.11082
PGSC0003DMG400033695	0.908322	0.56626	0.711524	0.42498	0.323146	0.184515	-0.374114	-0.65868	-0.570646	-0.445873	-0.286656	-0.0640308	1.0841	1.1337	1.06266	0.637596	0.622528	0.911156	3.02854	2.17748	1.80714	0.335384	0.468712	0.307213	0.399414	0.22815	0.217347	2.05519	1.56712	2.05936	0.692374	0.670406	0.876817	0.820532	0.684104	1.27338	2.51041	2.968	2.67283	0.473067	0.758992	0.286791	0.643113	0.708765	0.770935	1.54802	1.53869	1.22769
PGSC0003DMG400033694	-0.62916	-0.659242	-0.59104	-0.269292	-0.299301	-0.122125	0.379526	0.935442	0.611444	-0.0418737	0.0323483	0.46241	10.8365	13.9189	9.45672	5.49763	4.65133	4.64502	0	0.094613	0	36.8081	66.2078	61.6097	17.9687	15.9077	19.7657	0.273332	0	0.158189	13.2681	12.5866	7.88308	7.53313	7.89088	7.92152	0	0	0	55.5588	32.8167	33.6724	24.026	26.7607	23.3701	0	0	0
PGSC0003DMG400033693	0.822341	0.338055	0.360349	0.437201	0.835367	0.669019	-0.242586	-0.51311	-0.603701	-0.523898	-0.564787	0.219418	22.1003	19.103	30.1052	25.0785	23.1732	22.4657	642.326	514.223	545.82	23.8469	29.6256	48.9714	44.7692	39.4308	40.3677	705.451	800.067	824.863	28.6455	21.6113	15.7792	33.2329	29.8088	19.6968	957.275	508.724	419.385	29.8403	23.3975	18.3666	73.437	71.4269	62.0551	1400.5	1274.37	1471.84
PGSC0003DMG400033688	0.91871	0.448271	0.533867	0.409619	0.762428	0.538098	-0.306575	-0.528049	-0.64353	-0.571536	-0.584608	0.203212	1.04722	1.37217	2.33081	1.33239	1.3599	1.87064	82.8167	43.2531	43.4787	2.88478	5.68064	7.93845	2.78632	2.24236	2.3377	56.5535	41.1618	45.8195	4.08522	3.40668	2.26435	4.00796	5.54256	3.27403	54.9881	43.6231	36.8506	13.1954	5.64171	5.68692	3.99715	5.13468	7.46981	69.7219	77.9116	67.5443
PGSC0003DMG400033671	-0.276322	0.215444	-0.088411	-0.0224856	-0.197972	0.00425763	0.322724	0.170517	-0.0521007	0.622523	-0.172966	-0.04171	0.362176	0.682172	0.198906	1.14614	2.53029	1.06146	1.03141	0.270529	0	0.62618	0.084487	0.540848	2.25398	1.84982	1.3042	0.646682	0.326005	0.391748	0.63108	0.288817	0.338738	0.397269	0.553938	0.159812	0.322957	0.323573	0.230223	0.373939	0	0.923718	2.35053	1.6095	0.703162	0.31651	0.368974	0.211815
PGSC0003DMG400033670	0.755202	0.637215	0.888562	0.306452	0.378611	0.238403	-0.179767	-0.479034	-0.480055	-0.18104	-0.273164	-0.123313	2.36223	2.09661	2.65559	1.97869	2.827	2.95864	7.56522	3.86516	1.44751	1.11779	1.08069	1.00189	0.923518	1.39745	1.27873	3.69679	3.81017	2.70185	1.38978	1.46865	1.38848	1.4224	2.27204	2.07785	2.85348	3.44042	3.72111	1.96133	0.997218	1.3896	2.57929	2.12748	3.29037	3.28828	3.49675	1.97254
PGSC0003DMG400033650	0.446289	0.283485	0.13458	0.619373	0.0795056	0.312486	0.356202	0.0694256	-0.138367	-0.149686	-0.572756	0.463969	2.6754	2.24288	1.79403	3.63168	4.70079	4.35191	9.77795	4.95484	5.70084	5.65832	5.49279	6.01037	5.22271	6.93062	9.48915	9.88743	8.19054	3.5137	4.01548	5.04436	3.71643	3.59418	4.21478	4.40812	9.24394	7.37254	14.0417	5.19433	4.03009	2.97301	8.62341	12.7574	8.6413	2.71659	6.22696	5.84905
PGSC0003DMG400033646	0.586851	0.0250361	0.170756	0.698456	0.549831	0.731029	0.315679	0.10463	-0.0612565	-0.54054	-0.541301	0.569305	5.74718	3.84455	4.57414	3.30762	3.00236	4.11203	6.36618	6.08974	4.6742	4.24642	7.56292	6.63989	3.05269	4.30104	6.2531	6.63676	7.09906	7.91338	4.00565	3.78029	3.01131	4.71522	5.49003	5.3377	7.81553	8.29112	8.33516	9.07063	4.906	3.59589	6.90655	6.78061	8.44869	8.85658	8.0836	8.68706
PGSC0003DMG400033644	0.320714	0.38877	0.632247	0.31024	0.0271046	-0.010963	-0.0431953	-0.444385	-0.107702	0.125351	0.285829	-0.462278	4.30165	3.69105	3.02696	2.86789	2.752	3.46469	3.09787	2.77345	1.6515	1.19707	1.68974	1.22795	0.778113	1.36298	1.34131	2.33061	2.5276	2.28564	1.32984	2.08899	1.75363	3.10511	4.62715	4.3478	3.41524	3.49819	4.15266	1.82171	1.08766	1.18175	2.12818	1.88573	3.49453	2.779	2.46584	2.38099
PGSC0003DMG400033641	0.979004	0.597465	0.577465	0.495842	0.477876	0.378067	-0.354365	-0.647772	-0.705202	-0.465477	-0.545785	0.0911018	0.972393	0.390512	0.74105	1.91515	1.49681	2.79956	12.3911	8.32538	8.57762	0.128893	0.838161	0.408992	0.645574	1.13252	1.36543	11.4233	10.9374	11.2042	1.30826	0.986032	1.13714	1.42035	2.10459	1.64704	12.6345	14.0546	12.0613	0.881854	0.577463	0.341201	0.749862	1.01265	1.10529	8.1942	7.7948	10.9151
PGSC0003DMG400033638	0.866519	0.653293	0.800927	0.241624	0.332486	0.0754451	-0.469551	-0.647211	-0.646154	-0.360656	-0.306066	-0.139274	1.02691	0.707375	0.783106	0.588603	0.981206	0.959765	3.42728	2.06034	1.60052	0.363673	0.149593	0.42577	0.380932	0.167148	0.373749	2.16862	2.00854	0.961639	0.339388	0.459052	0.570425	0.55944	0.798477	1.20063	1.74171	1.99566	2.34631	0.693597	1.19265	0.379297	0.268019	0.374306	0.406939	1.2826	1.38051	1.2353
PGSC0003DMG400033634	0.910249	0.456608	0.357699	0.656368	0.680994	0.632411	-0.125409	-0.528692	-0.611236	-0.488353	-0.655835	0.255515	9.58629	4.27455	1.34664	21.0269	19.7562	30.9944	139.612	152.332	163.619	30.1898	22.9037	21.1118	53.8762	54.5745	49.9236	214.959	170.887	196.136	11.2009	9.31298	19.8206	63.4144	66.5773	54.3281	256.781	234.994	204.706	23.5655	8.78217	11.1363	66.8265	57.3292	94.747	207.663	268.551	287.954
PGSC0003DMG400033632	0.741569	0.447636	0.265971	0.870269	0.32705	0.470277	0.159738	-0.401109	-0.346743	-0.237084	-0.505955	0.240398	0.435392	0.77502	0.068306	1.99563	1.38972	2.72206	2.92057	3.48398	4.41452	0.194961	0.331481	0.442554	1.86014	3.07484	2.17775	4.00533	3.76374	5.16305	1.15414	0.936385	1.11366	4.73987	3.34963	2.8074	9.13568	10.9351	8.35019	1.60515	0.433705	0.638884	2.75864	3.62888	6.60655	4.8362	4.88539	5.08835
PGSC0003DMG400033607	0.579843	0.276638	0.373376	0.245595	0.201108	-0.0157169	-0.222782	-0.165285	-0.275956	-0.439699	-0.361498	0.295662	0.082706	0.036321	0.074395	0.12942	0.152579	0.154392	1.44225	0.524077	0.667625	0.237997	0.662891	0.447016	0.273107	0.273113	0.28498	0.442631	0.338481	0.129136	0.760223	0.33904	0.272569	0.097667	0.141624	0.093735	0.818715	0.747304	1.01543	0.187478	0.362565	0.609266	0.262174	0.07833	0.408251	0.365864	0.547226	0.314762
PGSC0003DMG400033591	-0.301642	0.366939	-0.0507763	0.0745041	-0.311268	-0.163425	0.312792	0.00416654	-0.00297412	0.872998	0.0215103	-0.295432	18.3657	18.5068	21.3991	103.009	126.029	174.316	10.8788	15.2118	27.7459	5.90453	8.69473	7.72536	77.6626	132.891	145.241	17.1122	25.9118	9.28794	42.3061	27.7023	21.9904	83.8719	100.52	46.8278	23.2027	21.0644	43.9725	22.1173	14.9249	11.5013	41.3747	75.1026	102.374	4.34961	13.5466	16.7347
PGSC0003DMG400033588	-0.343442	0.455055	0.0531897	-0.156336	-0.318228	-0.263014	0.113597	-0.0700017	-0.130398	0.980948	0.107417	-0.50684	8.32236	10.2761	9.63379	51.4674	58.0734	60.1286	1.74186	5.80785	6.25407	5.68947	3.4278	3.42316	26.7738	32.0203	27.3085	3.81434	5.97237	2.34696	6.93196	5.90542	6.75286	16.0626	26.2348	13.7087	5.46905	3.10254	7.16523	4.87973	4.46948	5.52797	18.0567	18.7166	18.5733	1.89845	3.37921	2.82443
PGSC0003DMG400033587	-0.535729	-0.608593	-0.619165	-0.0966042	-0.253417	0.00681217	0.508086	0.946873	0.577889	-0.0684776	-0.142908	0.594179	2.54338	0.817275	1.0941	0.778236	1.10304	0.828912	0.759397	0.433613	1.2611	9.87395	16.3151	14.7269	5.81243	6.35653	6.72092	0.975139	1.07167	0.735748	3.1598	2.37842	2.08279	2.5004	0.419222	1.59049	1.20369	0.955786	1.58225	13.7608	7.41927	10.683	6.29056	12.1945	8.37172	0.588856	0.1697	0.768174
PGSC0003DMG400033572	0.746067	0.654874	0.917937	0.170333	0.345535	0.0983785	-0.372902	-0.574347	-0.573758	-0.181674	-0.21425	-0.239455	3.11464	2.88344	2.70458	3.16509	3.01141	4.14919	11.4594	3.98821	2.20519	1.71785	2.00677	1.70148	1.2285	1.6193	2.04144	4.97705	4.69489	4.14572	1.58476	1.85905	2.25875	1.81235	2.89441	4.63216	3.16117	4.71765	5.52059	1.34778	1.80978	0.933767	2.18493	1.32708	2.23778	3.5465	4.64653	3.93125
PGSC0003DMG400033567	0.865276	0.794161	0.758883	0.237567	0.25382	0.0256151	-0.469819	-0.694439	-0.762069	-0.20155	-0.403528	-0.180197	26.779	24.6083	26.406	47.6776	47.5367	42.8593	130.084	78.0469	73.9635	20.7635	15.5657	14.3302	31.1993	30.2944	31.0596	71.8432	87.2161	39.9306	25.3894	23.7726	21.6604	26.2157	32.3225	30.0665	63.1032	80.933	88.2235	11.8117	19.7574	18.6564	21.3401	19.3252	16.2834	34.3424	46.7517	56.227
PGSC0003DMG400033566	-0.602021	-0.123447	-0.331417	0.157501	-0.424384	-0.0632347	0.724854	0.460583	0.541523	0.670688	0.201755	-0.0279765	7.82648	8.20705	7.98982	15.3594	16.617	21.692	0.884459	2.43295	2.27996	7.92995	9.24809	9.91996	12.6883	16.0247	17.8059	2.42382	2.48861	2.06372	11.6107	10.7642	6.30653	20.0393	20.1088	19.3257	5.26535	5.565	7.06309	9.72866	10.0272	8.96715	25.7308	22.4321	23.5761	2.06709	3.5052	4.4251
PGSC0003DMG400033356	-0.0627318	0.050154	-0.375725	0.380942	0.0632026	0.298472	0.498598	0.378466	-0.0621114	0.2144	-0.622009	0.518453	303.163	347.153	355.839	652.116	687.463	541.635	498.92	583.761	705.346	715.628	604.9	802.805	1247.8	1122.82	1028.79	504.781	482.035	413.755	321.165	368.116	298.656	519.912	644.459	551.679	842.644	738.049	716.904	905.915	598.242	671.101	967.31	954.098	749.388	790.073	667.634	627.439
PGSC0003DMG400033348	0.667503	0.681762	0.927995	0.0954149	0.35964	0.0943658	-0.421996	-0.697549	-0.577121	-0.0472697	-0.0350788	-0.46419	0.829995	0.840382	0.818253	0.936375	0.712554	0.974333	1.73061	1.14179	0.425636	0.184448	0.195481	0.170385	0.231311	0.20889	0.2979	1.10442	0.813188	0.959791	0.331902	0.493129	0.390283	0.430348	0.880518	0.922334	0.68391	0.933679	0.852926	0.273066	0.365954	0.248326	0.556663	0.265635	0.404803	0.959356	1.09979	0.470297
PGSC0003DMG400033340	0.255921	0.45768	0.774277	-0.0278114	0.153875	-0.103824	-0.264573	-0.473446	-0.232301	0.226693	0.323294	-0.635116	1.83552	1.67241	1.57758	1.39216	1.68954	1.83667	1.95505	1.3333	0.248122	0.622319	0.45822	0.239562	0.377505	0.21932	0.6683	1.28852	0.7252	0.524754	0.729465	0.401844	0.897962	1.20302	1.2184	1.55424	1.02239	1.49837	1.17634	0.920764	0.688035	0.82953	0.896657	0.89966	0.741248	1.57695	1.28883	0.924681
PGSC0003DMG400033172	0.00313527	0.684194	0.215814	0.0209386	-0.12666	-0.139987	0.0312936	-0.282914	-0.39399	0.785199	-0.157756	-0.435245	3.63521	3.87429	2.92441	13.4538	18.7441	11.4194	7.8963	8.55403	7.91927	3.82759	2.59299	2.964	11.9736	9.15135	10.0866	5.51578	4.74916	3.68415	2.42596	3.74564	5.04295	7.38652	8.31269	7.51903	5.31522	5.71133	5.87667	3.51273	3.52521	2.63126	6.36738	6.62069	7.91136	3.88949	6.15775	5.8829
PGSC0003DMG400033171	-0.00036748	-0.0375171	-0.11688	0.232805	0.237476	0.309304	0.398099	0.21377	0.0574663	0.0395621	-0.292855	0.304322	0.358203	0.994869	0.828413	0.680522	0.559626	0.46379	0.968577	0.5406	0.580548	0.449792	0.991494	0.523223	0.876945	1.3856	1.65871	0.530664	1.41919	0.315739	0.570016	0.517766	0.773608	0.708774	0.55087	0.52399	0.655618	0.462838	0.60702	0.557699	0.403032	0.726834	0.661502	1.6124	1.25779	0.79671	1.21699	0.764076
PGSC0003DMG400033153	0.323494	0.181022	-0.0180973	0.501544	0.0955671	0.389116	0.427143	0.23952	-0.142725	-0.133354	-0.7066	0.573273	2.94658	3.16364	3.20848	3.46875	3.95056	3.51273	6.3681	4.65806	4.69444	4.25103	5.49486	4.45491	5.65311	7.00353	7.57129	5.77404	7.51094	4.64459	3.03924	3.90056	2.54567	3.94871	3.43573	3.42846	5.41062	5.55312	6.72018	4.7017	3.93041	5.67359	7.54951	6.08011	6.78473	4.04917	4.66862	3.80922
PGSC0003DMG400033135	-0.510198	-0.501483	-0.421863	0.202477	-0.453314	-0.182412	0.506046	0.496954	0.738905	0.114061	0.371416	0.245279	4.86761	3.61882	3.88201	3.35742	4.33668	3.2572	1.91673	2.18482	1.80741	5.38692	5.11003	3.61422	5.03757	3.39714	4.03127	2.52957	2.48125	1.97212	5.90003	5.69053	4.88281	5.75838	5.84164	5.8111	6.03762	3.79517	6.39271	7.2271	4.7849	4.29151	5.78398	5.07347	6.36192	2.84943	2.13847	3.61478
PGSC0003DMG400033126	0.628757	0.0445996	0.0985618	0.486876	0.846866	0.827919	0.00174599	-0.24981	-0.310548	-0.576084	-0.506304	0.374612	2.30277	2.17045	2.4727	1.03849	1.27676	1.75602	2.33389	3.79747	4.17855	1.87491	3.68507	3.89385	1.63515	2.37826	3.02709	5.0506	8.00679	9.04203	3.78105	3.2865	2.08419	2.76671	2.00454	2.78738	4.61092	5.12307	4.34168	3.36065	2.72682	1.94284	3.36997	3.91031	4.46439	10.4636	10.5844	9.50722
PGSC0003DMG400033121	0.0594346	-0.350957	-0.133596	0.213952	0.493916	0.715212	0.340094	0.239817	0.131852	-0.375107	-0.196057	0.339357	7.32799	9.38109	6.24149	3.9349	2.34729	2.1358	2.4356	4.45724	4.86398	4.83031	5.4648	8.25851	4.38691	3.9006	3.72244	6.5996	5.91686	11.0225	1.7908	3.5141	3.28711	4.90132	4.74045	6.66028	3.36697	3.80202	2.65726	6.66144	4.6186	5.61608	11.153	7.21413	7.86919	12.3336	9.1956	7.04512
PGSC0003DMG400033120	0.666672	0.267429	0.234718	0.286777	0.710133	0.6802	-0.0518434	-0.12832	-0.514177	-0.490941	-0.78283	0.436272	0.14479	0.256268	0.17559	2.10636	1.50379	0.390804	14.3716	10.5658	8.61418	4.61196	4.55945	9.34142	4.36374	7.40765	8.26974	15.8253	13.3379	14.1896	0	0	0	0.290877	0.677844	0.297985	3.67742	5.34156	3.88784	8.17322	3.38386	4.98574	6.41604	4.74115	6.56219	14.5898	16.6501	10.2596
PGSC0003DMG400033112	-0.349762	-0.627427	-0.571003	0.436122	-0.0869742	0.366631	0.854226	0.793483	0.781491	-0.166973	-0.0768902	0.696274	23.0812	22.2623	20.0737	10.0573	10.7696	13.5636	6.17872	12.1562	14.1517	29.4992	47.1241	43.6637	21.3217	31.4704	34.7856	15.4408	16.662	23.2824	38.6159	30.837	26.5125	33.8129	25.7859	27.4652	27.904	30.542	27.3975	58.982	34.7726	36.383	47.1048	62.757	86.8368	30.5794	21.1872	31.9735
PGSC0003DMG400033102	0.576673	0.337753	0.51235	-0.0407711	0.457524	0.137534	-0.356953	-0.301102	-0.47948	-0.427856	-0.380147	0.0847443	0.284587	0.056238	0.125519	0.203827	0.14819	0	1.29469	0.556141	0.615591	0.409917	0.044517	0.341478	0.118122	0.136899	0.156086	0.432231	0.452098	0.16982	0.268353	0.153375	0.072239	0.107413	0.044481	0.049299	0.21835	0.170205	0.276666	0.083867	0.049655	0.582134	0.189631	0.130992	0.090405	0.594261	0.576848	0.23579
PGSC0003DMG400033100	0.6941	0.250564	0.210838	0.350335	0.700453	0.725694	-0.170007	-0.396768	-0.547072	-0.464307	-0.586529	0.233952	4.2246	4.84827	3.63722	6.73291	8.82013	13.6962	24.6664	36.1842	39.9524	15.1921	13.8757	23.901	14.2805	16.5065	19.5302	108.568	107.302	153.966	4.82069	5.50317	6.24498	8.43098	6.75363	7.78199	43.2993	30.7583	32.2564	12.742	7.95481	7.33727	13.138	15.169	23.6564	102.661	100.666	131.428
PGSC0003DMG400033085	0.219957	0.140395	0.566208	-0.355161	0.288704	-0.026242	-0.532988	-0.476097	-0.287632	-0.131809	0.377134	-0.540437	4.95851	5.52069	6.01888	2.85811	3.28333	2.65197	3.89729	3.66078	2.17521	1.94745	1.66983	2.27303	1.29449	1.11727	1.33384	3.35135	3.28187	3.49407	2.20836	2.00528	3.33581	1.91427	1.96912	2.33283	1.89884	2.29906	1.71171	1.77607	1.87058	1.28097	2.01055	1.50566	1.21798	4.51522	3.88272	2.49703
PGSC0003DMG400033084	-0.475981	-0.376426	-0.118283	-0.320937	0.0860219	-0.0604539	0.117315	0.375643	0.365727	0.149852	0.385798	-0.198934	0.950042	0.723732	0.459413	0.634785	0.277561	0.284865	0	0	0	0.422304	1.16181	0.446211	0.383269	0	0.232859	0.080781	0	0	0.278981	0.295782	0	0.363584	0.153465	0.775716	0	0	0	0.288605	0.175772	0.309771	0.247116	0.393332	0.348867	0.308525	0.909941	0.152659
PGSC0003DMG400033083	-0.634297	-0.366266	-0.0304244	-0.696637	-0.38123	-0.616171	-0.280861	0.0932298	0.382596	0.262581	0.86082	-0.559212	3.05833	1.96699	1.3763	1.15702	1.20948	0.894955	0.291119	0.336397	0	1.08572	0.689508	1.02355	0.315112	0.382073	0.357825	0	0	0	0.930226	1.35617	1.97321	0.704747	1.27379	1.07182	0	0	0	0.923485	1.13943	0.940791	0.324096	0	0	0	0.589828	0
PGSC0003DMG400033078	0.0660052	-0.430058	-0.204188	0.146064	0.343842	0.504167	0.352349	0.484837	0.229831	-0.551682	-0.386402	0.670057	3.36066	3.90075	3.27412	1.50935	1.24034	1.29267	4.88779	3.1192	2.7465	4.0962	4.87575	5.00653	2.09295	3.8421	5.20187	4.83455	6.11704	3.89424	3.31629	3.76412	2.30298	2.26312	2.23398	2.39811	2.8814	2.56114	2.55207	3.98713	5.31302	6.61386	5.05681	6.54897	5.17862	5.1666	4.64735	4.68994
PGSC0003DMG400033075	0.533251	0.587012	0.645943	0.131203	-0.0136928	-0.152541	-0.369144	-0.507764	-0.475452	-0.0199965	-0.10897	-0.309293	2.48784	0	0	1.35475	1.51679	1.1214	2.81013	1.1504	0	0.512939	0	0	0	0.50013	0	2.69173	2.30807	0	0	0	0.219098	2.20222	0.526658	0	1.86369	1.78544	2.60968	0	0.510137	0.801456	0	0	0	0	0	1.27101
PGSC0003DMG400033067	0.947692	0.658896	0.789506	0.441974	0.457953	0.28111	-0.356726	-0.671275	-0.651081	-0.356261	-0.388463	-0.0625454	4.21282	2.68995	3.37283	3.79262	3.44624	4.57895	14.2997	6.5728	4.86242	0.641298	1.38715	0.823265	1.14891	1.93375	2.4919	8.13992	9.62993	7.56049	2.76048	2.23226	1.99283	2.90798	3.11948	3.54524	8.69552	10.8529	11.1939	2.26268	1.90299	1.16658	1.66647	1.87369	3.83507	6.73921	7.74671	7.72771
PGSC0003DMG400033065	0.764799	0.303336	0.158345	0.475351	0.495534	0.582512	-0.0994718	-0.328112	-0.480426	-0.54475	-0.628832	0.331608	0.449728	0.187179	0.293185	0.446344	0.359363	0.400804	0.947942	3.47939	4.57004	0.593655	0.87834	1.52484	0.317127	0.510069	0.478021	4.5894	1.99068	4.10481	0.374701	0.613444	0.347865	0.266706	0.264261	0.537224	3.04045	2.85644	2.04664	1.56012	0.533107	0.731061	1.10257	1.23915	2.33945	3.09035	2.65196	3.29182
PGSC0003DMG400033059	-0.501311	-0.398263	-0.0730069	-0.426603	-0.332326	-0.392505	-0.0520799	0.13334	0.385185	0.122853	0.677954	-0.370087	0.865788	0.640907	1.51291	0.312607	0.34206	0	0	0.22979	0	0.406756	0.5254	0	0.234546	0.257872	0	0	0	0	0.255331	0.819247	0.299631	0.360602	0.201448	0.53099	0	0	0	0.265231	0	0.28457	0	0.887261	0	0	0	0
PGSC0003DMG400033050	0.317471	-0.138538	-0.0275176	-0.0958208	0.255615	0.239175	-0.223483	0.108294	-0.190863	-0.641778	-0.341353	0.325519	58.5144	76.4074	63.5492	28.1748	14.6352	13.1235	72.4932	133.781	131.202	80.3223	110.759	149.852	28.6734	26.0237	34.2086	95.5791	61.9995	135.984	34.096	50.3981	36.641	28.7704	27.7415	34.9133	55.582	67.7967	46.8036	69.0287	63.1749	85.8774	52.4873	44.1705	45.7012	103.344	69.6482	56.0281
PGSC0003DMG400033048	0.835508	0.783815	0.903613	0.216247	0.378208	0.146788	-0.45233	-0.7626	-0.720507	-0.119149	-0.246409	-0.328609	7.44541	6.93251	8.15941	8.73558	9.51977	11.0447	19.7668	11.738	8.02718	2.49658	2.71285	2.97545	3.63061	4.24338	5.93527	15.1986	13.0431	10.5556	4.1551	5.08513	4.95895	5.6561	6.80422	10.3063	11.9935	10.9131	11.3751	2.87788	3.0698	3.23345	3.69081	4.36992	5.13965	10.8285	10.8502	8.05589
PGSC0003DMG400033047	0.913194	0.731504	0.582291	0.339727	0.291417	0.178157	-0.416894	-0.659597	-0.777247	-0.305721	-0.536351	-0.0224945	1.21646	1.29593	1.5227	7.20201	4.20124	5.61645	17.3889	17.5813	16.507	1.60137	0.734954	2.25469	4.39789	3.44613	2.97024	13.6837	13.3399	14.2022	1.71921	1.68609	1.67732	2.83185	2.34359	2.33256	16.1481	14.4924	14.4016	0.696917	1.43375	1.07119	2.30636	1.82865	1.73839	6.29307	8.36538	6.15117
PGSC0003DMG400033044	-0.495645	-0.537817	-0.590314	0.110336	-0.207111	0.196826	0.751383	0.918095	0.598831	0.00695	-0.218617	0.624506	1.24041	2.13941	0.857562	0.59331	0.058963	0.101433	0.111653	0.157546	0	13.8999	20.9197	15.0764	12.0918	9.53432	9.7587	0	0.089183	0	1.05556	2.22902	1.12322	1.12022	1.74762	1.04601	0	0	0	15.7674	9.50403	20.0471	22.9353	26.9026	22.7391	0	0	0.068481
PGSC0003DMG400033032	-0.293607	0.284216	0.257154	-0.168271	-0.466921	-0.528017	-0.101905	-0.288211	0.0894832	0.706992	0.631229	-0.748056	2.10706	1.46198	1.80532	2.14661	2.36134	3.04269	0.597217	0.745312	0.798814	0.719252	0.405384	0.368957	0.758417	1.0128	1.27348	0.684307	0.790759	0.470534	1.42628	1.3596	1.65227	1.78052	1.68925	2.39465	1.05132	1.26243	1.98204	0.713146	1.07559	0.551108	0.947416	0.878377	1.13845	0.402286	0.461694	0.435189
PGSC0003DMG400033028	0.666303	0.20996	0.042255	0.629385	0.680349	0.853353	0.190154	-0.146087	-0.431474	-0.43759	-0.828406	0.556809	4.0602	4.04339	3.54263	4.1005	6.62624	7.2248	14.3888	18.9182	18.3808	12.2132	13.3732	14.2483	21.0292	22.4491	22.75	32.2152	37.6961	34.5218	6.56701	4.90731	5.17086	7.06497	6.46594	5.85774	26.8153	20.8197	23.3265	10.7622	8.88918	12.7276	24.3819	27.0114	24.0293	36.7876	34.7159	38.1199
PGSC0003DMG400033027	-0.0911307	-0.280341	-0.307925	0.3876	0.0994059	0.439484	0.652313	0.463263	0.367799	-0.142236	-0.27586	0.501255	0	0	0	0	0	0	0	0.143059	0	0	0.32175	0.213197	0	0.243346	0.286519	0	0.446412	0.371351	0.125192	0	0	0	0.360106	0.426348	0.187785	0.248699	0	0	0.997863	0.473999	0.768958	1.08384	0.630459	0	0.43236	0.249928
PGSC0003DMG400032829	-0.212873	-0.16765	-0.335967	0.244836	-0.22938	0.060849	0.569871	0.613665	0.293041	0.0984546	-0.356022	0.516775	1.90356	2.39532	4.88761	5.72337	3.38166	4.0317	8.78533	4.53329	3.61843	8.49493	11.6428	10.8556	6.98465	13.8264	21.9578	4.60306	8.45915	2.35079	4.39718	4.86405	3.87137	6.97324	7.46344	4.37769	5.25588	9.76177	8.44807	10.2085	6.49335	10.3336	10.8992	12.3962	13.1559	2.47192	3.17957	3.58953
PGSC0003DMG400032827	-0.49095	0.303145	-0.0120629	-0.306408	-0.387953	-0.346312	0.0765786	0.0248796	-0.0361688	0.974454	0.240555	-0.553419	5.99402	5.46292	5.96338	16.1847	17.4939	16.1948	0	1.39727	1.2949	2.6242	3.20605	2.46549	10.6739	8.54879	7.3413	0.688896	0.551084	1.9425	1.99368	3.19184	2.5189	4.98065	6.90145	3.32847	0.10107	1.82305	1.35365	2.92304	3.38333	2.87222	5.1371	5.95075	5.33615	0.705542	0.693897	0.725311
PGSC0003DMG400032825	-0.691715	-0.553102	-0.568556	0.078678	-0.41438	-0.0520112	0.720476	0.721015	0.806139	0.239607	0.273788	0.257013	2.41219	1.60357	1.7785	1.7513	1.48949	2.36332	0.278475	0.965912	1.24032	2.39392	3.81586	2.36514	2.21712	2.08918	2.72337	0.927156	0.816289	1.01788	3.34226	2.19123	2.50349	2.72711	3.41935	3.29325	1.67195	1.97221	1.1139	2.2264	2.4634	3.03624	4.93989	3.66069	3.49948	1.11716	1.21121	1.02537
PGSC0003DMG400032821	-0.5957	0.177789	-0.0509943	-0.334495	-0.509332	-0.483943	0.107841	0.113813	0.140764	0.945747	0.391593	-0.545051	115.159	86.7955	114.814	183.992	228.127	278.514	25.1373	38.0441	28.7537	82.3896	83.701	80.0449	127.054	133.611	189.107	17.5943	24.1711	14.4553	83.662	93.117	76.2252	110.549	115.31	146.446	38.8084	50.1195	54.366	60.2168	76.4823	62.9811	98.6742	80.9567	87.5456	12.0076	17.8135	17.4192
PGSC0003DMG400032817	-0.698726	-0.642142	-0.478718	-0.604426	-0.371394	-0.422177	-0.0057355	0.682503	0.487142	0.00041708	0.300253	0.12072	5.21092	3.70704	4.80434	2.99715	2.90174	1.59535	0.659032	0.399624	0.237703	9.2621	11.8902	8.00788	2.9333	2.22118	3.65731	0.082766	0.094682	0.207822	2.87768	4.16371	5.03185	1.31518	1.15721	1.5664	0	0.159802	0.123927	5.71495	9.81241	10.451	2.37876	1.16081	1.39	0	0.233927	0.114153
PGSC0003DMG400032814	0.0543873	0.736362	0.403703	-0.0405284	-0.141732	-0.151255	-0.0630498	-0.306951	-0.399036	0.793352	-0.0489647	-0.560438	6.26425	6.37223	5.85818	16.2763	18.101	23.3564	9.14242	13.1394	6.7148	2.7911	4.83089	6.25596	10.5902	7.8556	8.16965	7.46884	5.11424	7.58734	3.80764	5.85659	3.55692	7.35935	9.10836	7.87428	6.59414	9.32358	6.68217	3.63011	4.38793	3.60104	9.24095	6.30658	8.6783	7.82173	5.32361	4.18484
PGSC0003DMG400032803	-0.434474	-0.549273	-0.45279	0.11063	-0.270103	0.0554329	0.65053	0.859306	0.645414	-0.0874334	-0.0737123	0.557719	0.349072	0.301482	0.331864	0	0	0	0.303647	0.066833	0.060994	0.962792	1.28869	0.720773	0.242905	0.34245	0.728398	0	0.137565	0	0	0	0.427389	0.34442	0.382482	0.265164	0.503844	0.167216	0.149582	1.01263	0.47976	0.912251	0.53006	1.09689	1.50304	0	0	0
PGSC0003DMG400032794	0.482635	0.788639	0.717854	0.0305837	0.00584548	-0.202493	-0.394073	-0.55716	-0.634814	0.272908	-0.124413	-0.476278	5.36569	4.56723	5.43924	8.47407	7.40496	5.73191	8.92026	4.78523	6.6943	3.32716	3.95788	2.78951	5.44416	3.18073	4.07746	6.27142	5.45194	3.42086	2.45288	3.52846	2.94382	4.17823	5.63914	3.51138	5.18637	6.04745	8.46436	3.86033	3.36999	2.43051	4.53383	3.54628	3.19331	4.00617	4.34113	4.04449
PGSC0003DMG400032792	-0.461449	-0.2089	-0.309274	0.29609	-0.550627	-0.178426	0.632036	0.436969	0.628871	0.393182	0.27042	0.0910903	3.19259	2.48175	1.63124	2.59965	2.99977	4.5408	0.889215	1.41587	1.46636	2.94223	3.47385	2.91028	3.9085	4.08028	2.72583	1.16259	1.22321	1.39194	3.51465	3.5364	3.95288	4.61874	5.76576	5.06637	2.89586	5.09734	3.81388	5.26544	2.84106	1.4505	4.52551	4.52292	7.18743	0.347886	0.524404	0.717867
PGSC0003DMG400032780	-0.580084	-0.61008	-0.513092	-0.0244292	-0.198614	0.112315	0.677794	0.925821	0.661774	0.0303287	-0.0429092	0.520181	24.221	20.7101	22.1339	14.4622	16.1365	14.8764	18.2165	14.4122	10.4805	28.8178	35.9527	35.5346	24.1629	26.1921	37.7317	15.369	15.2202	13.6828	17.6863	20.2615	19.4736	15.5192	15.5623	21.3185	11.3187	15.5005	14.8413	31.7231	27.9344	30.2023	38.1146	35.269	38.563	17.9101	18.6776	12.8582
PGSC0003DMG400032778	-0.243086	0.383655	-0.0270059	0.137876	-0.15385	0.0220636	0.387301	0.05618	-0.0383174	0.827883	-0.100256	-0.244294	0.829277	0.61492	0.615962	1.963	3.87312	3.29134	0.437618	1.05136	0.639168	0.928628	0.259227	1.08482	1.66109	2.53295	1.91522	0.925396	0.51225	0.611333	0.681172	0.332496	0.460896	1.63786	1.69704	1.39097	0.87728	0.954492	0.843039	0.773191	0.792631	0.865087	1.7303	1.7535	2.78894	0.835554	1.21632	0.978165
PGSC0003DMG400032572	0.262726	-0.16416	0.292303	0.324936	0.237349	0.30353	0.215395	0.00427	0.27652	-0.46309	0.128621	0.22992	0.614006	0.906427	0.817562	0.211509	0.375016	0.423626	0.976025	0.77612	0.584878	0.212121	0.634984	0.383266	0.300029	0.449222	0.366634	0.547221	0.764728	0.613106	0.802446	0.710892	0.60932	0.489127	0.675954	0.955465	0.678209	0.762613	0.658123	0.775712	0.742056	0.573867	0.990526	0.803637	0.853087	1.12907	0.623206	0.408713
PGSC0003DMG400032555	0.861081	0.465373	0.349527	0.714388	0.445351	0.599336	-0.00368146	-0.417936	-0.529821	-0.387005	-0.67951	0.320806	6.66772	5.35873	2.88602	9.04546	9.2742	18.729	31.0339	25.3267	20.7953	11.7001	10.251	14.2061	21.2785	17.7157	18.2836	35.4758	32.7506	53.1768	9.73571	9.75098	10.9704	14.5422	14.261	15.3678	40.0902	45.8337	41.0826	15.1876	8.99955	5.45923	15.8703	18.5593	30.6933	29.9506	27.4127	40.474
PGSC0003DMG400032545	0.601928	0.39111	0.730563	0.164674	0.336504	0.112121	-0.392909	-0.579196	-0.349835	-0.261565	0.0713078	-0.315902	0.894939	0.442867	0.636654	0.351614	0.690124	0.512104	1.04348	0.766357	0.105823	0.182183	0.24353	0.254324	0.152815	0.066731	0.247195	0.908764	0.604143	0.535563	0.453933	0.674927	0.743138	0.397258	0.392125	0.350666	0.334627	1.08317	0.91288	0.31618	0.307708	0.29775	0.29829	0.333655	0.398712	0.887587	0.640441	0.687876
PGSC0003DMG400032539	0.458244	0.842942	0.631534	-0.0600716	0.0481104	-0.076627	-0.322018	-0.39123	-0.698459	0.330599	-0.379514	-0.332741	4.24139	3.91374	3.73396	6.95036	7.22229	10.3376	9.45646	8.83213	6.13991	4.67251	4.78763	5.63436	6.00234	5.19601	4.89369	7.74671	6.21132	5.23257	3.25993	3.18724	3.01846	2.74011	4.22512	5.08107	5.12395	5.49834	6.19576	3.35439	3.34729	3.94459	5.26136	4.63837	3.54663	5.07074	4.69235	3.54589
PGSC0003DMG400032529	-0.309751	0.368629	-0.0905477	0.0665441	-0.311965	-0.129812	0.343332	0.0955361	0.00301862	0.878222	-0.0463873	-0.232212	0.261074	0.284883	0.305275	3.08342	3.89725	5.88307	0.05441	1.20232	0.791251	0.16835	0.217704	1.01191	2.59551	2.99165	3.79833	0.391577	0.12386	0.097322	1.26745	0.837454	0.761871	1.35186	1.67592	1.15237	0.98089	1.33736	0.875777	0.871644	0.813781	0.739131	2.32824	2.9565	2.52313	0.466228	0.202059	0.373735
PGSC0003DMG400032527	-0.398351	-0.514075	-0.453285	-0.192494	-0.155318	-0.0340004	0.259964	0.815948	0.442249	-0.158548	-0.101046	0.48922	0	0.16109	0	0.076821	0.071445	0	0	0	0	28.7235	72.3336	89.9616	6.18658	5.32174	6.29439	0	0	0	0	4.1035	0	0	0.243359	0.133526	0	0.125162	0	88.4551	35.0522	26.991	15.4309	16.9211	15.5214	0	0	0
PGSC0003DMG400032510	-0.313224	-0.463684	-0.400414	0.507774	-0.171217	0.330797	0.901037	0.673608	0.729281	-0.0468189	-0.0116086	0.501884	2.65069	2.17295	1.7108	0.954925	0.894504	1.56131	0.398781	1.11118	0.530129	3.924	4.97193	3.22106	1.75807	2.32754	1.4829	1.80597	1.15499	1.71735	2.51184	2.07959	2.03264	5.31823	4.25558	4.53329	3.02495	3.52805	2.67666	4.84489	2.63138	2.28382	6.83398	8.5798	8.61922	2.34184	1.27711	1.92672
PGSC0003DMG400032506	-0.423444	-0.314016	-0.531303	0.318779	-0.218823	0.210934	0.81855	0.738168	0.481894	0.250086	-0.277933	0.549567	11.565	13.7069	14.1003	16.8629	18.3982	17.7261	13.5442	12.9601	10.1631	19.5225	28.8018	25.8167	33.0421	35.2622	40.3808	14.0359	14.3176	14.1292	16.1465	18.5719	14.8375	22.8417	17.7096	19.3326	16.1681	21.7112	20.1111	27.4189	23.8111	24.4407	38.9721	38.1984	38.582	16.2601	15.1323	12.7718
PGSC0003DMG400032503	-0.609562	0.157712	-0.00347005	-0.410755	-0.483587	-0.492865	0.0292672	0.0257306	0.146779	0.940114	0.519751	-0.644297	25.33	21.2797	22.4026	39.2506	46.7016	45.2698	2.10056	4.29218	2.94239	9.40469	9.9584	7.12605	22.3224	20.781	24.1125	2.27633	2.56717	2.87499	16.2449	17.19	17.1975	16.7012	21.1456	21.4175	4.12215	3.57926	5.33486	11.628	13.5119	9.37511	14.9335	13.8829	15.3788	2.64195	2.27244	2.83255
PGSC0003DMG400032279	-0.0696987	0.438145	-0.0196561	-0.236944	-0.250103	-0.16835	-0.188226	-0.278367	-0.379055	0.549904	-0.0676251	-0.37872	0.487948	0.451186	0.492251	1.44557	1.17967	1.11079	0	1.18987	0.934869	0.519242	0.314351	0.224324	0.718368	1.11886	1.19203	0.591174	1.31036	0.929683	0.44267	0.626849	0.751364	0.393959	0.962849	0.139107	0.212438	0.209025	0.495173	0.405962	0.09681	0.484752	0.535168	0.515718	0.303905	0.508869	0	0.478659
PGSC0003DMG400032274	-0.100039	0.0395181	-0.162133	0.188977	0.346094	0.5034	0.319314	0.125008	-0.122209	0.327573	-0.303943	0.0884356	10.1677	13.8862	13.9855	20.6975	22.6811	14.9224	4.71729	5.76665	5.74361	11.8843	12.0294	13.0577	17.6819	15.985	15.3726	11.6413	12.8444	13.6205	6.26882	8.41474	9.05143	10.5853	9.94559	9.91838	11.6832	11.3901	12.5027	11.3038	10.407	16.4654	23.9528	18.5596	13.2096	24.2421	17.2129	23.0971
PGSC0003DMG400032273	0.295891	0.111545	-0.100563	0.39011	0.487266	0.655205	0.221481	0.0210686	-0.343705	-0.114904	-0.711104	0.44818	2.06193	1.5053	0.385845	4.43837	2.08099	4.05534	5.20876	4.04384	3.35919	11.0048	3.00539	5.58195	11.1166	9.54381	9.39896	5.80059	6.4512	12.3519	1.21718	2.1617	2.40116	3.63555	4.48794	3.10557	3.80615	6.11123	6.29727	5.94831	2.15083	2.94492	7.70216	4.9059	6.67899	11.9734	9.53934	7.19304
PGSC0003DMG400032265	-0.650736	-0.113061	-0.0672689	-0.658472	-0.442847	-0.565648	-0.178292	0.155386	0.193363	0.620428	0.579301	-0.552984	2.35983	1.15265	2.34216	2.51646	1.80726	2.78002	0	0	0.207947	1.60177	1.0669	0.323691	1.19879	0.483101	0.569618	0	0	0	0.89905	0.606297	1.30777	0.526641	0.271387	0.319687	0.249724	0	0	1.23745	1.5365	1.41238	0.563655	1.00764	0	0.036453	0	0
PGSC0003DMG400032260	-0.352868	0.404707	0.0277503	-0.13491	-0.324324	-0.266974	0.131136	-0.0292159	-0.0940805	0.947261	0.0961985	-0.443157	4.04663	3.09259	1.87428	14.3869	19.2781	33.0391	0.231679	1.2882	1.50181	1.54895	2.20969	0.908979	13.5585	15.7504	13.8688	0.529415	0.928937	0.276316	3.9836	2.11677	1.70545	4.92793	12.8867	6.07312	2.05355	0.781684	2.35687	1.79552	1.45497	1.6462	5.69862	7.22898	6.86117	0	0.120333	0.521022
PGSC0003DMG400032259	-0.350803	0.373206	-0.0498027	-0.00323726	-0.303816	-0.179821	0.271103	0.00871742	-0.0640232	0.916671	0.00465075	-0.32239	2.71105	1.86856	1.53068	23.6462	24.8805	31.3556	1.70236	1.14017	1.2982	2.14256	0.612364	0.767289	25.6657	25.6403	21.1679	1.2701	1.04868	0.243834	3.63151	1.22781	1.84071	11.1994	22.36	12.6916	3.41375	1.72489	3.37506	3.11854	1.37311	1.00428	9.90196	12.7139	12.9157	0.469513	1.41759	1.53946
PGSC0003DMG400032250	-0.398781	0.366107	-0.0406519	-0.0649333	-0.335926	-0.204268	0.267889	0.0319473	-0.0221631	0.962163	0.0783847	-0.393163	160.456	146.525	115.247	733.728	837.215	1028.92	37.6566	95.4509	92.206	93.4705	80.1322	104.157	616.862	654.202	516.571	60.1027	52.1111	61.6431	138.398	112.61	137.225	357.557	568.249	331.008	85.9172	67.6282	87.1268	126.304	77.3356	86.2158	359.455	445.123	431.802	37.2644	61.3184	57.3897
PGSC0003DMG400032249	0.767788	0.648649	0.323273	0.30459	0.281894	0.238211	-0.387294	-0.579085	-0.789073	-0.188209	-0.586383	0.0011505	19.3352	21.6825	20.1287	216.267	208.428	286.098	159.561	517.162	566.461	213.385	8.49944	218.486	133.44	145.522	98.537	364.12	346.833	470.274	1.32448	6.68268	5.95809	40.8361	56.3122	42.2758	515.577	329.453	469.073	6.84179	9.7746	0.937649	33.6306	38.6268	26.9831	282.939	205.016	314.23
PGSC0003DMG400032247	-0.283003	0.374558	0.22767	-0.28346	-0.382713	-0.515219	-0.214468	-0.321592	-0.041578	0.76937	0.528265	-0.739666	2.90875	2.35352	1.63872	6.60035	4.26072	6.12429	0.523501	1.05932	1.24995	0.565332	0.146862	0.12113	1.05912	1.20766	1.59417	0.575931	0.438489	0.233028	3.49504	2.64892	1.93684	1.63397	5.19119	2.59542	1.20487	1.49426	1.80017	0.928439	0.96661	0	0.461659	0.572022	0.680998	0.385532	0.273684	0.502919
PGSC0003DMG400032246	0.775925	0.272133	0.625665	0.413465	0.435394	0.393645	-0.0766017	-0.214265	-0.295512	-0.61499	-0.413017	0.30275	2.35688	1.67282	2.20089	0.956683	0.522218	0.915948	7.64165	3.05511	1.67291	1.02591	2.73247	2.25008	0.797953	1.22243	1.55494	3.93957	4.05066	3.59884	1.50804	2.269	1.5565	1.206	1.58074	1.73737	3.28098	4.25142	3.84115	2.47142	1.90104	2.14352	2.60637	2.75466	3.23133	3.38131	3.24152	3.26864
PGSC0003DMG400032245	0.340503	-0.28565	-0.130086	0.51507	0.584918	0.733828	0.331559	0.0934861	0.177472	-0.602805	-0.321008	0.624109	4.17637	3.9213	4.01476	2.44135	2.94309	2.5841	4.43391	4.91849	4.154	3.09124	4.44123	4.8899	3.43249	4.70441	5.59053	5.5508	5.92709	6.70162	7.12078	5.17519	4.21662	4.45825	4.68635	4.00561	5.15598	4.93508	4.23745	5.21493	5.47676	4.45219	5.0073	6.50962	6.61027	7.657	6.97688	5.80663
PGSC0003DMG400032243	-0.30556	-0.157414	0.127203	-0.451201	-0.459266	-0.730773	-0.406547	-0.191995	0.30125	0.0956108	0.807694	-0.477666	44.5125	34.2154	32.3863	26.9281	27.7984	36.2003	38.1593	21.4136	22.7872	33.8413	25.0644	20.3868	19.2891	19.2703	18.3723	17.9895	19.2887	13.4041	60.5157	51.4996	52.0581	34.6817	31.487	40.7563	28.7157	28.4187	29.2284	27.5492	29.6425	22.9381	13.8911	11.3439	12.6126	8.77478	15.5713	19.6101
PGSC0003DMG400032233	-0.474602	-0.415445	-0.534038	0.261624	-0.211803	0.264919	0.887022	0.808799	0.61945	0.165162	-0.170175	0.53993	2.46534	1.49365	0.830998	2.38955	3.44663	2.44099	0	1.4896	0.912073	6.31124	6.04673	12.7705	9.11956	7.32782	9.70022	0.202559	0.099297	0.446645	2.68769	2.11598	2.26206	4.75838	4.15014	3.70461	0.602233	0.70532	0.473187	9.33513	8.9472	6.87015	19.4446	22.6877	20.3798	1.1564	1.08552	0.468894
PGSC0003DMG400032232	0.851482	0.587934	0.755963	0.355135	0.36837	0.157488	-0.367852	-0.705076	-0.524412	-0.364289	-0.185759	-0.169334	2.16216	2.21188	2.2803	1.6805	2.39641	1.5234	5.54953	4.313	2.86808	1.28565	0.904409	0.712804	0.709353	1.2641	1.38064	2.87829	3.18162	2.83653	2.83552	1.78883	1.93576	1.79803	2.14183	2.44048	3.25285	4.89364	3.36805	0.812557	0.820282	1.13162	1.23528	1.43751	2.33578	3.20223	3.07582	2.79136
PGSC0003DMG400032231	-0.614689	-0.115908	-0.386358	0.0531596	-0.406548	-0.111714	0.595968	0.43644	0.41052	0.657687	0.104659	-0.0144136	8.41924	7.09967	4.23716	15.1618	15.0362	16.8237	2.80609	4.58925	3.45856	15.4494	11.7154	9.7066	22.1898	17.6078	18.4288	3.74609	3.05303	6.68215	7.61937	6.98372	9.17687	19.6001	24.6219	19.5005	5.83378	5.31165	3.9763	13.9519	8.54399	7.69477	14.1151	18.1721	20.1802	3.79843	5.35806	3.67984
PGSC0003DMG400032229	0.116476	-0.261816	-0.316478	0.552252	0.378253	0.860498	0.685646	0.444536	0.187814	-0.293188	-0.562794	0.699767	1.67324	1.05456	0.550759	0.545804	0.28378	0.124265	0	1.96195	1.9555	3.88773	6.21836	7.01889	4.74045	3.93028	5.24111	6.52523	5.59218	11.6097	0.127153	0.693469	0.968403	3.53121	3.00231	2.28701	2.42713	2.06607	2.34791	7.00359	3.4631	1.82171	12.3544	10.0279	12.7341	9.50841	5.69358	9.35765
PGSC0003DMG400032228	0.703101	0.43999	0.417374	0.15547	0.483339	0.455866	-0.377546	-0.531153	-0.700679	-0.312084	-0.507685	-0.000812025	2.76324	1.78133	3.02589	2.96277	3.29136	3.97079	6.77631	4.20321	4.02465	3.53594	1.90535	2.13412	4.17347	3.23934	3.35228	9.20663	11.0278	15.0011	1.37638	1.47757	1.52584	2.79074	1.68276	1.73009	4.11681	5.32807	3.40316	1.35785	2.37858	2.06891	1.44783	1.03648	1.07091	6.32352	6.85967	6.63872
PGSC0003DMG400032227	0.86544	0.801884	0.706618	0.350123	0.256731	0.059099	-0.448018	-0.7627	-0.732587	-0.135642	-0.317923	-0.257942	7.34627	5.92815	6.47771	9.34559	9.96003	11.9911	16.2498	16.5558	14.5391	2.98645	2.70163	2.81223	4.22944	4.87568	4.74056	12.5658	9.97846	10.3358	5.38985	5.11045	4.97649	6.02348	7.30718	6.28312	16.6583	17.7831	16.7838	3.95533	3.96752	2.81722	4.60834	4.92104	4.14053	7.97943	10.8607	10.2245
PGSC0003DMG400032215	0.462776	0.649978	0.846928	-0.0623591	0.143484	-0.0239383	-0.314825	-0.470632	-0.483965	0.148612	-0.0646346	-0.4223	0.903105	0.828727	1.05141	0.604869	2.09073	1.90202	3.39131	1.571	0.408697	0.46985	0.094652	0.100744	0.251613	0.368913	0.452433	0.817458	1.20552	1.46611	0.260547	0.12186	0.33069	0.040717	0.953961	1.42167	0.51513	1.05154	0.430704	0.603829	0.616706	0.305279	0.514125	0.581517	0.572975	1.00088	0.629879	0.906699
PGSC0003DMG400032211	-0.752673	-0.10839	-0.273569	-0.501904	-0.429934	-0.369198	0.149126	0.420388	0.248136	0.783381	0.313942	-0.330162	194.963	252.17	155.931	342.801	358.145	296.283	19.6477	46.3233	41.922	196.056	183.202	240.986	225.697	204.632	198.314	44.8933	44.0848	64.9047	101.81	92.5665	100.347	130.108	139.792	134.038	30.5189	34.1348	38.5487	226.199	154.669	200.809	183.664	171.757	135.608	82.6941	61.2306	50.2112
PGSC0003DMG400032208	-0.71777	-0.6845	-0.565146	-0.261249	-0.369369	-0.144908	0.474564	0.945743	0.733836	0.0485887	0.188272	0.363026	23.1762	20.022	22.0943	13.4414	12.091	11.4902	0.079392	1.11662	1.38687	34.7865	68.5939	58.6583	14.587	14.5136	24.2118	0.307469	0.884165	0.284568	23.7308	16.3911	12.613	16.4092	11.9599	21.1291	2.22875	1.86117	1.69481	51.7962	33.9275	40.0846	48.4624	27.7995	33.9844	1.08898	1.63962	0.449836
PGSC0003DMG400032202	-0.182307	-0.369273	-0.0608746	0.408074	-0.106259	0.126403	0.507416	0.21596	0.676868	-0.0499312	0.455412	0.0878971	7.02509	4.98545	5.38206	2.61128	2.7342	3.80537	1.93523	2.3282	2.2455	1.91717	3.93258	2.77826	1.30319	2.40663	4.25983	2.82859	2.50678	3.41607	6.34776	5.30665	4.15138	5.84416	6.40921	7.02928	5.79507	5.49775	4.58317	6.68491	3.49064	2.60647	4.84146	5.74367	8.942	4.81141	3.81106	3.6398
PGSC0003DMG400032199	-0.0697547	-0.417814	-0.354706	0.241251	0.131272	0.365263	0.438033	0.64843	0.417665	-0.360775	-0.262516	0.656247	3.106	1.67099	0.233484	0.872419	1.01937	0.428618	1.59567	12.6395	5.96021	8.50664	21.186	25.1526	3.23751	2.65835	2.21788	6.42809	1.53957	7.39646	6.206	3.95323	9.14978	2.64297	1.12463	1.39676	5.94897	11.3055	6.65807	33.9861	7.73362	8.2155	11.759	10.1555	25.5277	18.7768	7.02542	6.18838
PGSC0003DMG400032197	-0.64327	-0.499544	-0.477649	-0.233541	-0.296765	-0.0876747	0.439511	0.826763	0.54348	0.179122	0.0954796	0.250657	1.8102	0.995817	0.671254	1.72879	1.2357	0.477289	0	0.469635	0.47978	1.73498	3.98327	4.00163	1.27409	0.853574	2.2365	0	0	0.770946	0.664344	0.674307	0.537709	0.79511	1.36169	2.35063	0.339015	0	0.209802	1.91983	1.35526	1.48786	2.13502	2.15913	1.41153	0.61708	0.512589	0
PGSC0003DMG400032182	-0.552057	-0.68013	-0.599385	-0.0409853	-0.27763	0.021829	0.577457	0.935393	0.74527	-0.136408	0.0420939	0.559907	4.51577	7.61103	2.5408	1.39581	2.42079	1.6161	1.0573	5.00145	4.13253	9.21134	18.094	19.2156	4.77002	4.9652	5.75859	2.31279	1.36859	1.3764	5.86163	5.43456	7.93909	6.26461	4.24784	7.66064	3.99462	3.14631	1.2106	19.7603	9.26021	10.6941	12.6602	11.9198	15.0619	4.20736	1.11137	1.66132
PGSC0003DMG400032181	-0.767018	-0.326159	-0.527125	-0.0848081	-0.427295	-0.105665	0.673936	0.747783	0.576975	0.576964	0.104593	0.141857	28.8195	27.6418	19.5427	42.1797	43.798	51.0614	9.53848	13.7871	15.0595	38.2134	49.9984	53.2052	54.1664	45.9507	46.8735	10.3129	10.6531	11.0302	26.8253	24.9953	25.3469	42.0126	46.7582	45.1292	14.0555	13.1221	12.7611	46.7361	37.4933	41.0375	67.5384	60.0079	51.1432	14.1069	16.3404	13.9853
PGSC0003DMG400032173	0.499954	0.72587	0.923738	-0.0688922	0.126087	-0.103562	-0.427552	-0.552345	-0.551607	0.197262	-0.00756888	-0.533338	2.36096	1.03663	1.09884	2.41734	2.34044	2.65942	4.45242	1.58143	0.676408	0.493527	1.01315	0.465774	0.188112	0.531817	0.822357	2.06466	1.22117	1.70378	0.355318	0.496357	0.799714	0.752821	1.42043	1.5122	1.06141	1.45019	1.70722	0.617926	0.387824	0.289028	0.449929	0.304387	0.747083	1.44747	0.906553	1.73604
PGSC0003DMG400032162	-0.512346	-0.693524	-0.477279	-0.022324	-0.121041	0.167943	0.550278	0.807081	0.6962	-0.146442	0.124253	0.452582	3.718	3.76975	2.89098	1.51571	1.41267	1.27127	0.852085	1.55199	1.04012	3.30313	4.45854	4.39838	3.35814	1.95934	1.07731	1.80246	2.02489	1.43403	2.32086	2.41853	1.85718	2.46163	1.65038	2.94778	1.54711	1.19451	1.71827	7.32377	3.00863	3.66683	5.05729	5.03661	4.25837	3.06208	1.72778	2.37916
PGSC0003DMG400032159	-0.536834	-0.548195	-0.520038	0.181744	-0.182205	0.233048	0.795182	0.765891	0.705107	0.0656835	0.0557098	0.41055	2.19239	3.94941	1.51066	1.83427	1.81288	2.04973	0.204218	1.17249	1.40607	3.21633	4.53084	4.87232	2.55557	2.35894	1.9903	1.40321	0.758581	1.50287	2.03978	2.56937	1.85525	3.68811	3.52567	5.06598	1.71219	1.37284	1.4117	3.83565	3.59755	3.60724	8.94556	5.98652	5.15284	2.35562	2.07239	1.93776
PGSC0003DMG400032157	0.71258	0.299576	0.123164	0.529041	0.465815	0.651253	-0.0265837	-0.316268	-0.472193	-0.44614	-0.635903	0.305884	10.906	15.4872	6.52191	13.237	13.7356	24.873	8.69925	68.8185	59.425	20.5018	20.8437	26.1254	16.495	23.2745	17.9824	78.0124	38.1231	99.2988	7.51821	11.433	17.7442	13.3867	18.1655	16.597	49.1819	72.3283	41.8245	27.9453	14.442	20.499	37.2225	33.5636	38.0525	70.1653	45.0521	56.4286
PGSC0003DMG400032156	-0.638558	-0.652724	-0.643163	-0.165478	-0.309182	-0.0330144	0.533982	0.964208	0.636751	-0.00124557	-0.0474955	0.524494	2.9803	2.57975	3.2609	1.73477	1.41672	1.98054	0	0.172504	1.07768	13.2682	16.8417	15.5555	5.26504	5.05924	9.56693	0.324687	0.264793	0.59786	4.42643	3.8937	2.47563	1.99867	1.86215	2.61156	0.662557	0.543787	0	10.6263	8.44721	12.8566	11.7184	10.0242	10.5056	0.439592	0	0.329597
PGSC0003DMG400032152	-0.733836	-0.779344	-0.580418	-0.278743	-0.375065	-0.211456	0.398699	0.862769	0.830592	-0.0423905	0.374265	0.301187	10.9225	8.53126	5.22572	3.02967	2.47577	2.77334	0.369419	2.08399	1.36484	7.8407	17.0171	18.5831	4.77181	3.90486	5.9024	0.329209	0.483761	1.40562	10.0406	7.65847	8.50338	9.76458	6.02951	6.30648	1.59622	2.05892	1.16684	15.8279	10.7005	9.85214	9.32016	7.65691	10.4896	1.95941	1.92262	1.86583
PGSC0003DMG400032151	0.731564	0.510571	0.872949	0.134783	0.281826	0.0393852	-0.435119	-0.564769	-0.469943	-0.339727	-0.0844126	-0.175647	1.20806	0.79144	0.917378	0.5752	0.754952	0.575753	2.875	1.22755	0.764149	0.37237	0.462592	0.319049	0.239331	0.224531	0.20873	1.17864	1.30383	0.954452	0.7857	0.601402	0.465086	0.61893	0.932863	0.679922	1.15919	0.93594	1.56751	0.786892	0.383089	0.210079	0.40708	0.445064	0.379097	1.29815	0.714541	0.855504
PGSC0003DMG400032148	-0.615143	-0.136091	-0.407937	0.0520665	-0.397767	-0.102505	0.601513	0.469686	0.421624	0.635237	0.075285	0.0347821	3.0266	1.93721	1.58859	5.43876	5.11995	6.2085	1.20191	1.61743	1.23987	6.50918	3.93081	4.14378	8.34333	6.74393	6.34325	1.57374	1.24459	2.19338	3.55181	2.24116	3.07814	6.98372	7.20871	7.31267	2.01971	1.88539	1.75355	5.38424	3.32168	2.65501	5.07928	5.63514	8.1621	1.45823	2.03518	1.51164
PGSC0003DMG400032147	-0.015872	-0.407506	-0.239079	0.214616	0.171488	0.352202	0.380896	0.649941	0.359964	-0.413306	-0.29775	0.676978	4.1001	3.92802	1.69807	0.708489	0.405564	1.07606	7.77326	4.00114	1.91644	9.65213	15.559	17.3258	3.81417	3.72449	2.42788	5.47892	8.04506	5.16104	3.51205	4.52785	4.69998	1.16428	1.55039	1.11697	5.16891	8.07121	9.83868	28.7626	7.65845	6.92266	10.6035	10.7009	14.2867	10.5738	8.4625	6.40276
PGSC0003DMG400032129	0.783378	0.668514	0.521078	0.245542	0.243806	0.168372	-0.352605	-0.490816	-0.690509	-0.248176	-0.517839	-0.0243557	4.06502	2.20766	2.294	4.69894	5.92549	5.54564	10.2996	15.1191	9.43944	3.32177	3.80043	6.44635	4.60933	4.11616	3.9234	8.79191	6.42795	10.479	1.78274	3.84339	2.39487	3.4297	3.43338	3.96012	7.92107	9.79877	8.15799	3.9814	3.72731	1.57391	4.50793	2.42913	3.4293	6.13044	6.21252	3.87668
PGSC0003DMG400032124	0.891521	0.570003	0.339121	0.705005	0.526516	0.605381	-0.0329906	-0.506699	-0.618076	-0.328198	-0.706651	0.239102	49.818	35.5896	39.0559	114.394	118.661	158.369	190.043	245.335	266.435	59.9546	87.7967	104.876	116.475	148.58	164.884	298.925	284.87	329.286	78.4055	65.062	65.3067	150.782	163.353	133.97	343.004	298.037	294.519	82.0877	64.928	53.2007	139.873	164.513	205.025	237.421	281.102	324.815
PGSC0003DMG400032121	0.775263	0.410112	0.208503	0.785839	0.62466	0.778304	0.203741	-0.341393	-0.449053	-0.342669	-0.71323	0.348536	3.54879	2.13513	0.667822	9.32914	6.7067	11.8513	14.8987	29.8009	24.1216	9.30998	4.5029	5.49372	13.8224	12.294	11.707	29.4453	19.6587	33.86	3.18079	3.25455	3.94775	12.9075	13.7383	11.3573	34.3233	30.5787	26.6287	6.32014	3.05732	2.93211	26.4125	24.6559	31.8074	28.924	39.385	41.2391
PGSC0003DMG400032117	0.574579	0.112406	0.191539	0.583233	0.295888	0.566279	0.26094	0.0101129	-0.154673	-0.500157	-0.52716	0.492236	0.601935	0.564196	0.622023	0.784655	0.093954	0.052989	1.68885	1.03426	1.24772	0.731701	0.655496	1.23129	0.149197	0.637175	0.878255	0.810868	1.19762	1.98349	0.348147	0.621885	0.49141	0.351066	0.362972	0.999875	1.41071	1.70799	1.65882	0.940573	0.532959	0.703681	2.56955	1.49027	1.00094	1.22404	0.957595	1.33408
PGSC0003DMG400032114	0.356841	0.0758994	-0.108734	0.877721	0.389311	0.803091	0.68959	0.108809	0.0141071	-0.152593	-0.604374	0.56312	0.238194	0	0.080939	0.959664	0.525814	0.625454	0.596741	1.09245	0.782203	0.577602	1.51676	1.03551	2.0266	2.82534	3.06433	2.88927	2.33852	3.26453	0.664696	0.079185	0.42789	2.28038	2.43246	2.72917	3.25607	2.42166	3.30821	0.897425	1.16953	0.484009	4.46674	4.30076	5.51502	2.83487	3.44913	4.09643
PGSC0003DMG400032112	-0.772984	-0.618449	-0.590973	-0.216891	-0.38626	-0.105157	0.560165	0.91928	0.71978	0.208178	0.1796	0.292318	39.4652	31.2019	15.9204	31.3995	31.4435	25.9034	0.894634	8.15517	8.01092	48.9832	65.8506	76.4392	28.847	26.8031	30.4076	7.19666	5.8626	10.7908	25.4714	22.4543	22.9624	34.619	30.3195	36.5014	8.53444	7.89306	6.85771	56.7995	40.6527	49.4088	60.4314	48.7343	47.4372	14.4696	9.09705	7.6952
PGSC0003DMG400032099	0.121147	-0.0330105	0.5761	-0.213524	0.0527228	-0.110736	-0.278426	-0.229958	0.039676	-0.209816	0.473558	-0.377281	1.61337	1.10677	1.77174	0.781902	0.642506	0.450772	1.49073	0.731947	0.389744	0.485265	0.621333	0.49992	0.347701	0.321255	0.324782	0.653117	0.903303	1.05001	0.722395	0.645572	0.855396	0.479309	0.793875	1.22836	0.486081	1.09545	0.521824	0.840557	0.724946	0.697603	0.875572	0.329495	0.719479	0.941364	0.756031	0.515059
PGSC0003DMG400032094	-0.610533	-0.438149	-0.0191342	-0.392857	-0.417607	-0.399964	0.0749431	0.204475	0.583214	0.226264	0.851379	-0.417432	4.84744	3.46197	3.55301	1.40643	1.49596	1.53244	0.441	0.481517	0.207088	1.50719	1.6555	0.804777	0.805059	0.676128	0.708915	0.631951	0.494387	0.438195	2.27918	2.37721	1.19095	1.61842	2.72671	3.21648	0.474242	0.624736	0.270626	1.67399	2.05611	1.02242	2.19342	1.515	1.5811	0.695013	0.247253	0.371123
PGSC0003DMG400031871	0.600081	0.604632	0.571595	-0.062362	0.410411	0.147081	-0.425148	-0.535179	-0.64222	-0.143818	-0.284987	-0.281819	87.5285	53.1739	85.4901	124.531	57.9184	111.653	159.452	252.95	157.391	29.4834	37.6875	21.6639	43.803	29.9724	32.4811	85.3603	187.551	88.1149	19.4933	32.3677	26.7939	38.1006	51.8522	57.4359	52.0938	45.903	53.0562	50.4627	47.2959	71.851	46.1018	43.4845	41.24	117.362	129.412	97.2149
PGSC0003DMG400031864	-0.749036	-0.793261	-0.647806	-0.308051	-0.377853	-0.186442	0.406405	0.910606	0.779884	-0.0547717	0.250565	0.390931	23.1861	25.5333	16.6085	11.3547	9.17111	7.73015	0.08389	5.33505	2.75355	46.0855	52.02	57.3308	13.2616	16.5272	20.4415	3.86966	1.20299	2.4764	30.2824	24.559	27.4279	19.2735	12.5453	20.2231	3.89	5.67761	3.60036	50.538	40.1138	49.0231	38.3494	32.8335	29.5237	8.89147	2.05944	3.12586
PGSC0003DMG400031860	0.953472	0.532922	0.47763	0.514534	0.515761	0.404992	-0.326875	-0.612877	-0.673392	-0.499938	-0.558961	0.143736	0.460242	0.402473	0.382936	0.599219	0.900293	1.0582	6.31722	5.63353	5.84201	0.427834	0.273104	0.606367	0.337099	1.00347	1.01299	7.05757	5.94058	7.12392	0.790881	1.05881	0.787881	0.651604	0.761051	0.881971	9.59527	8.26108	7.38361	0.893229	0.166704	0.333726	0.491305	0.867752	0.974753	3.74604	7.28475	7.22753
PGSC0003DMG400031852	-0.161486	-0.0596711	-0.194073	-0.0111024	-0.168828	0.0472875	0.339282	0.570864	0.0787612	0.0832076	-0.415295	0.397852	1.74321	1.44329	2.04191	3.30365	2.57653	3.23274	3.55906	2.09872	3.34042	4.59218	4.76465	4.14882	2.66795	2.68533	2.41453	2.5272	2.04736	2.35374	1.41916	1.31957	1.17148	1.316	2.58552	1.83045	3.55494	1.84161	2.24164	2.46497	2.39905	5.19891	4.0327	4.02511	3.73304	2.18253	1.60719	1.58216
PGSC0003DMG400031851	-0.445592	-0.618626	-0.449617	-0.0339575	-0.344101	-0.133606	0.396882	0.704896	0.664554	-0.169807	0.190588	0.44458	0.72089	0.904101	0.696808	0.567199	0.349765	0.162398	0.473826	0.124731	0.89449	0.974607	2.08354	1.04029	0.185169	0.740316	0.636464	0.16528	0.159529	0.164951	0.983741	0.757487	1.15411	0.24238	0.318563	0.931492	1.23004	0.759913	0.39692	1.01545	0.805407	1.16407	1.14079	1.18398	1.26625	0.599136	0	0.339774
PGSC0003DMG400031850	0.0257677	0.624557	0.116796	0.0926904	-0.19456	-0.0850772	0.140458	-0.0866082	-0.378992	0.714554	-0.37276	-0.15107	2.28736	1.86676	2.59785	8.31008	7.04272	8.07444	5.46495	4.27055	5.23258	3.62815	3.20842	3.18034	6.29633	7.38971	8.88826	4.07764	4.50251	3.54624	2.61616	2.06205	2.79382	3.77167	4.34356	3.41987	5.2987	4.22701	4.05455	3.22462	2.29863	3.79657	5.32676	4.86233	4.95586	2.87214	2.91182	2.97285
[truncated: 5,126 more rows]
