# Supplementary material for: Transcriptomic Analyses Reveal the Role of Cytokinin and the Nodal Stem in Microtuber Sprouting in Potato (Solanum tuberosum L.)
Source: Int J Mol Sci. 2023 Dec 15;24(24):17534. doi: 10.3390/ijms242417534 (PMC10743403; doi:10.3390/ijms242417534)
Supplement: Supplementary file 1 [file ijms-24-17534-s001.zip › ijms-2753479-supplementary/Zhang_IJMS_supplementary files/Zhang_IJMS_Supplementary Tables/Supplementary Table S7. Gene Ontology (GO) analysis and KEGG enrichment analysis for 117 DEGs in red module .xlsx]

## Sheet: 117 DEGs  in mageta module
117 Genes detected in mageta module
Gene ID	Connectivity	kME(eigengene-based connectivities) value
PGSC0003DMG402024882	19.6902	0.851934
PGSC0003DMG402022640	27.5666	0.893088
PGSC0003DMG402004586	18.641	0.842777
PGSC0003DMG401007101	20.3286	0.862118
PGSC0003DMG401004603	33.0038	0.930273
PGSC0003DMG401004451	19.8544	0.852113
PGSC0003DMG400033121	7.35807	0.715212
PGSC0003DMG400032229	21.7457	0.860498
PGSC0003DMG400031310	18.9265	0.856106
PGSC0003DMG400031286	10.1604	0.772598
PGSC0003DMG400031175	9.33807	0.743042
PGSC0003DMG400031065	17.1987	0.839045
PGSC0003DMG400030591	34.2522	0.936964
PGSC0003DMG400030243	22.0958	0.866101
PGSC0003DMG400029852	13.004	0.78036
PGSC0003DMG400029830	6.46897	0.681438
PGSC0003DMG400029790	30.4231	0.92892
PGSC0003DMG400029750	12.188	0.781191
PGSC0003DMG400029190	17.554	0.833464
PGSC0003DMG400029004	29.7228	0.916286
PGSC0003DMG400028544	35.5857	0.942483
PGSC0003DMG400028426	27.2036	0.881979
PGSC0003DMG400028245	9.75409	-0.742416
PGSC0003DMG400028207	10.9716	0.776728
PGSC0003DMG400028198	24.8127	0.893776
PGSC0003DMG400028098	12.2629	0.779103
PGSC0003DMG400027745	18.6985	0.842059
PGSC0003DMG400027681	15.7918	0.816824
PGSC0003DMG400027632	20.0507	0.852156
PGSC0003DMG400027191	9.11534	0.746086
PGSC0003DMG400026632	23.508	0.883401
PGSC0003DMG400026591	11.6423	0.747336
PGSC0003DMG400025474	19.102	0.855324
PGSC0003DMG400025104	6.44251	0.672038
PGSC0003DMG400024897	19.3309	0.846619
PGSC0003DMG400024253	32.1451	0.925614
PGSC0003DMG400024149	8.77064	0.728902
PGSC0003DMG400023497	21.171	0.863154
PGSC0003DMG400022636	16.9485	0.833644
PGSC0003DMG400022533	29.6603	0.917025
PGSC0003DMG400022034	28.7864	0.915319
PGSC0003DMG400021838	12.9845	0.796175
PGSC0003DMG400021404	21.5937	0.870626
PGSC0003DMG400021033	7.61968	0.719795
PGSC0003DMG400020968	7.32667	0.693651
PGSC0003DMG400020943	13.1705	0.776108
PGSC0003DMG400020939	21.471	0.858102
PGSC0003DMG400020355	25.9994	0.885378
PGSC0003DMG400019656	15.2571	0.811137
PGSC0003DMG400018479	21.2981	0.865868
PGSC0003DMG400018279	9.47755	0.726082
PGSC0003DMG400017788	32.5541	0.938771
PGSC0003DMG400017199	31.9494	0.937032
PGSC0003DMG400016725	24.5046	0.888429
PGSC0003DMG400016715	15.1143	0.809558
PGSC0003DMG400016458	14.2927	-0.794233
PGSC0003DMG400016419	5.82197	0.691422
PGSC0003DMG400016161	18.6667	0.848647
PGSC0003DMG400015350	26.2077	0.884571
PGSC0003DMG400015332	10.1346	0.745583
PGSC0003DMG400014740	28.7442	0.92035
PGSC0003DMG400014573	16.424	0.823183
PGSC0003DMG400014563	19.2012	0.845274
PGSC0003DMG400014401	34.5207	0.93826
PGSC0003DMG400013547	24.8545	0.875974
PGSC0003DMG400012818	7.52386	0.710924
PGSC0003DMG400012113	23.4778	0.871715
PGSC0003DMG400011406	16.8588	0.82271
PGSC0003DMG400011148	28.6088	0.888732
PGSC0003DMG400011019	33.9337	0.929029
PGSC0003DMG400010726	36.8856	0.957214
PGSC0003DMG400009783	41.4924	0.974302
PGSC0003DMG400009159	24.3741	0.892273
PGSC0003DMG400009081	20.1078	0.858518
PGSC0003DMG400009036	31.2151	0.924032
PGSC0003DMG400008794	13.5373	0.779752
PGSC0003DMG400008492	26.7753	0.904195
PGSC0003DMG400008403	27.3251	0.898068
PGSC0003DMG400008183	20.3011	0.860449
PGSC0003DMG400008077	24.692	0.875402
PGSC0003DMG400008063	33.5029	0.94137
PGSC0003DMG400007689	30.2476	0.914671
PGSC0003DMG400007360	27.2987	0.909223
PGSC0003DMG400007143	14.1326	0.813685
PGSC0003DMG400006868	36.5418	0.958843
PGSC0003DMG400006867	27.7377	0.911763
PGSC0003DMG400006830	21.1937	0.865433
PGSC0003DMG400006485	19.0755	0.851571
PGSC0003DMG400006159	36.0534	0.944895
PGSC0003DMG400005823	20.6507	0.861038
PGSC0003DMG400005780	8.97053	0.738165
PGSC0003DMG400005749	14.0984	0.802068
PGSC0003DMG400005410	27.4947	0.89671
PGSC0003DMG400005404	36.4366	0.958214
PGSC0003DMG400005216	16.4882	0.833243
PGSC0003DMG400005137	5.65514	0.653306
PGSC0003DMG400004753	11.4445	0.764756
PGSC0003DMG400004416	3.96403	0.623189
PGSC0003DMG400004329	10.0074	0.74338
PGSC0003DMG400004119	10.5002	0.759785
PGSC0003DMG400004062	5.7346	0.673884
PGSC0003DMG400003750	14.514	0.788224
PGSC0003DMG400003678	29.1004	0.91497
PGSC0003DMG400003639	17.4466	0.826557
PGSC0003DMG400003638	24.0789	0.887262
PGSC0003DMG400003371	35.9881	0.946015
PGSC0003DMG400002763	7.41362	0.693964
PGSC0003DMG400002758	25.4388	0.8895
PGSC0003DMG400001655	23.1266	0.886706
PGSC0003DMG400001465	29.2286	0.906545
PGSC0003DMG400001204	29.3708	0.910609
PGSC0003DMG400001031	30.6113	0.918055
PGSC0003DMG400000716	14.2338	0.797677
PGSC0003DMG400000711	22.2331	0.86945
PGSC0003DMG400000520	27.9353	0.911871
PGSC0003DMG400000375	25.3269	0.895853
PGSC0003DMG400000277	12.0457	0.757057

## Sheet: Entrez gene ID
Entrez ID for 117 DEGs (121 DEGs have no Entrez ID )
Entrez ID for 117 DEGs (36 DEGs have no Entrez ID )	Entrez gene ID	Gene Description [Source: S. tuberosum PGSC_DM_v4.03]
PGSC0003DMG402024882	102584406	Conserved gene of unknown function
PGSC0003DMG402022640	102602758	Two-component sensor protein histidine protein kinase
PGSC0003DMG401007101	102581082	Conserved gene of unknown function
PGSC0003DMG401004451	102588894	Conserved gene of unknown function
PGSC0003DMG400033121	102598094	RING zinc finger protein
PGSC0003DMG400032229	102579986	Dirigent 2
PGSC0003DMG400031310	102588890	Cyclin-dependent protein kinase
PGSC0003DMG400031175	102578532	Transcription factor
PGSC0003DMG400031065	102578838	Pectate lyase
PGSC0003DMG400030591	102580787	Zinc finger protein
PGSC0003DMG400030243	102590200	Major latex
PGSC0003DMG400029852	102601166	Type-a response regulator
PGSC0003DMG400029790	102598699	Zinc finger family protein
PGSC0003DMG400029190	102578418	Auxin-induced SAUR
PGSC0003DMG400028544	102590910	Acyl-protein thioesterase
PGSC0003DMG400028245	102580004	Short-chain dehydrogenase/reductase 2
PGSC0003DMG400028207	102602646	Peptidase C14, caspase catalytic subunit p20
PGSC0003DMG400028198	107061384	VQ
PGSC0003DMG400028098	102587098	Myb RL3
PGSC0003DMG400027632	102600034	Gibberellin 2-oxidase 2
PGSC0003DMG400026591	102601330	Conserved gene of unknown function
PGSC0003DMG400025474	102589163	Nucleic acid binding protein
PGSC0003DMG400025104	102592683	AGP19 (ARABINOGALACTAN-PROTEIN 19)
PGSC0003DMG400024897	102599164	Conserved gene of unknown function
PGSC0003DMG400024253	102587127	Peroxidase 66
PGSC0003DMG400023497	102595423	Conserved gene of unknown function
PGSC0003DMG400022533	102588855	Conserved gene of unknown function
PGSC0003DMG400020968	102582041	Flavonol 4'-sulfotransferase
PGSC0003DMG400020355	102593643	Conserved gene of unknown function
PGSC0003DMG400018479	102600750	White-brown-complex ABC transporter family
PGSC0003DMG400018279	102603892	MYB domain class transcription factor
PGSC0003DMG400017788	102580284	Ovate
PGSC0003DMG400017199	102603304	ARPC2B
PGSC0003DMG400016725	102583526	Conserved gene of unknown function
PGSC0003DMG400016715	102577708	Expansin
PGSC0003DMG400016458	102593891	Multi antimicrobial extrusion family protein
PGSC0003DMG400016419	102583076	Cytokinin riboside 5'-monophosphate phosphoribohydrolase LOG7
PGSC0003DMG400015332	102592955	Calmodulin binding protein
PGSC0003DMG400014740	102597701	Serine/threonine-protein kinase bri1
PGSC0003DMG400014401	102585279	Glycosyltransferase, CAZy family GT8
PGSC0003DMG400013547	102586510	Sucrose sythase
PGSC0003DMG400012113	102578181	NAC domain protein
PGSC0003DMG400011406	102581681	Glutaredoxin
PGSC0003DMG400011148	102578178	Cellulose synthase 3
PGSC0003DMG400011019	102583122	Diphenol oxidase
PGSC0003DMG400010726	102580734	Rac-like GTP-binding protein RAC13
PGSC0003DMG400009159	102580248	D-3-phosphoglycerate dehydrogenase, chloroplastic
PGSC0003DMG400009081	102606318	Pectin methylesterase 1
PGSC0003DMG400009036	102603514	Beta-glucosidase
PGSC0003DMG400008794	102596896	Major latex
PGSC0003DMG400008492	102585477	Polygalacturonase inhibiting protein
PGSC0003DMG400008403	102590571	ATP binding / kinase/ protein serine / threonine kinase
PGSC0003DMG400008183	102582980	BHLH transcription factor PTF1
PGSC0003DMG400008077	102590252	Conserved gene of unknown function
PGSC0003DMG400008063	102603782	Fasciclin-like AGP 13
PGSC0003DMG400007689	102603345	Dopamine beta-monooxygenase
PGSC0003DMG400007360	102604248	MYB20
PGSC0003DMG400007143	102603840	Sialyltransferase
PGSC0003DMG400006868	102583278	MYB20
PGSC0003DMG400006830	102597940	Protein kinase APK1B, chloroplast
PGSC0003DMG400006485	102603382	Malonyltransferase
PGSC0003DMG400006159	102599340	Dopamine beta-monooxygenase
PGSC0003DMG400005823	102592926	Zinc finger protein
PGSC0003DMG400005780	102593589	Water channel protein
PGSC0003DMG400005749	102597155	Phosphoethanolamine N-methyltransferase
PGSC0003DMG400005410	102582189	NAD(P)H:quinone oxidoreductase
PGSC0003DMG400005404	102582514	NAD(P)H:quinone oxidoreductase
PGSC0003DMG400004753	102601854	Conserved gene of unknown function
PGSC0003DMG400004329	102593189	Nitrate transporter
PGSC0003DMG400004119	102583649	Auxin-induced protein 5NG4
PGSC0003DMG400004062	107061959	DOF domain class transcription factor
PGSC0003DMG400003750	102603681	Bell-like homeodomain protein 1
PGSC0003DMG400003639	102599324	Conserved gene of unknown function
PGSC0003DMG400003371	102601129	Arabinogalactan protein 2
PGSC0003DMG400002763	102581716	Kelch repeat protein
PGSC0003DMG400002758	102580710	Agenet domain-containing protein
PGSC0003DMG400001655	102600202	Auxin-induced protein 6B
PGSC0003DMG400001465	102604326	Protein COBRA
PGSC0003DMG400001204	102593468	Ca2+-binding protein 1
PGSC0003DMG400001031	102598920	Protein COBRA
PGSC0003DMG400000711	102589204	Basic helix-loop-helix protein BHLH7

## Sheet: KEGG enrichment analysis
KEGG enrichment analysis for 117 DEGs in magenta module
Category	Term ID	Term Description	Gene Count	Gene (%)	p Value	Entrez gene ID	Fold Enrichment	Bonferroni	Benjamini	FDR
KEGG_PATHWAY	sot04075	Plant hormone signal transduction	4	4.93827	0.0340677	102578418, 102601166, 102600202, 102602758	5.06846	0.464154	0.613219	0.613219

## Sheet: DEGs  in Plant hormone signal
The hub genes enriched in "Plant hormone signal transduction" pathway for 117 DEGs
				TPM value
Gene ID	Gene Description	Function	kME(eigengene-based connectivities) value	3-stMT-bd-Con			3-hMT-bd-Con			3-stMT-st-Con			3-stMT-bd-GA			3-hMT-bd-GA			3-stMT-st-GA			3-stMT-bd-CK			3-hMT-bd			3-stMT-st			3-stMT-bd-GACK			3-hMT-bd-GACK			3-stMT-st-GACK
				1	2	3	1	2	3	1	2	3	1	2	3	1	2	3	1	2	3	1	2	3	1	2	3	1	2	3	1	2	3	1	2	3	1	2	3
PGSC0003DMG402022640	RR4	Type-A response regulator	0.781755	25.6941	32.0789	30.9301	16.613	15.8537	16.0278	46.3581	34.5001	35.3188	29.7064	25.4681	26.6837	27.8627	27.8273	25.9695	52.0082	69.2181	58.9588	19.8473	27.6983	27.2295	41.8581	32.9635	42.8577	60.6117	64.7819	58.4793	35.5493	29.2456	42.1953	74.7553	79.9635	81.5812	101.411	106.813	113.871
PGSC0003DMG400029852	RR9d	Type-A response regulator	0.78036	3.80622	4.35207	2.53494	1.47003	0.714418	0.750859	8.93466	5.60211	3.99872	4.16875	4.9105	6.82558	2.00326	1.62372	1.31168	4.87942	9.15461	8.69793	2.53864	3.37794	2.39099	4.97381	3.5573	5.5255	7.21847	11.827	9.4911	9.62813	4.97661	4.99873	19.1643	12.8797	18.0365	15.5135	9.30785	8.96117
PGSC0003DMG400029190	SAUR	Auxin responsive SAUR family	0.833464	0.137438	0.688163	0.65037	0.815573	1.30099	0.257209	3.19153	6.73431	6.78297	0.251541	0.580098	2.02239	3.03452	1.8292	2.36781	5.33577	5.92271	8.47788	0.141793	0.172447	0.469602	1.13473	0.822387	2.16001	3.46321	3.50755	2.80074	1.04914	0.933599	1.33579	11.9209	12.4613	10.8739	9.15626	5.11912	7.51927
PGSC0003DMG400001655	SAUR	Auxin-responsive SAUR family	0.886706	4.78611	8.34383	3.58752	3.1472	1.60387	1.76644	10.889	10.0452	11.1602	6.03411	7.73238	10.6853	4.13832	2.72147	3.24173	12.5442	12.7485	17.3656	4.33298	4.35372	4.90074	4.39992	3.52897	4.73919	5.9413	3.66813	4.96479	12.9592	6.38655	9.12784	18.662	17.2175	18.3156	22.7478	21.5136	18.4911

## Sheet: Gene Ontology  analysis 
Gene Ontology (GO) analysis for 117 DEGs in magenta module
Category	Term ID	Term Description	Gene Count	Gene (%)	p Value	Entrez gene ID	Fold Enrichment	Bonferroni	Benjamini	FDR
Categorie of Biological Processes
GOTERM_BP_DIRECT	GO:0009834	plant-type secondary cell wall biogenesis	5	6.17284	5.59168e-06	102603782, 102589163, 102578178, 102584406, 102601129	41.867	0.000324266	0.000324317	0.000318726
GOTERM_BP_DIRECT	GO:0009903	chloroplast avoidance movement	3	3.7037	0.000747535	102599324, 102599164, 102588855	72.0113	0.0424461	0.018654	0.0183324
GOTERM_BP_DIRECT	GO:0009904	chloroplast accumulation movement	3	3.7037	0.000964864	102599324, 102599164, 102588855	63.5394	0.0544506	0.018654	0.0183324
GOTERM_BP_DIRECT	GO:0052324	plant-type cell wall cellulose biosynthetic process	2	2.46914	0.0215967	102598920, 102604326	90.0142	0.718136	0.313151	0.307752
Categorie of Cellular Component
GOTERM_CC_DIRECT	GO:0005886	plasma membrane	10	12.3457	0.0058307	102603782, 102592683, 102578178, 102583649, 102599164, 102580734, 102585477, 102601129, 102593589, 102597701	2.90192	0.105157	0.0723717	0.0685627
GOTERM_CC_DIRECT	GO:0005829	cytosol	7	8.64198	0.00761808	102582189, 102599324, 102583076, 102599164, 102582514, 102593468, 102588855	3.93682	0.135235	0.0723717	0.0685627
GOTERM_CC_DIRECT	GO:0000139	Golgi membrane	4	4.93827	0.0422387	102589163, 102603840, 102584406, 102585279	5.06893	0.559559	0.267512	0.253432
Categorie of Molecular Function
GOTERM_MF_DIRECT	GO:0008753	NADPH dehydrogenase (quinone) activity	2	2.46914	0.0246438	102582189, 102582514	78.5769	0.752747	0.788215	0.788215
GOTERM_MF_DIRECT	GO:0050136	NADH dehydrogenase (quinone) activity	2	2.46914	0.0358164	102582189, 102582514	53.7632	0.870298	0.788215	0.788215
