# Supplementary material for: Transcriptomic Analyses Reveal the Role of Cytokinin and the Nodal Stem in Microtuber Sprouting in Potato (Solanum tuberosum L.)
Source: Int J Mol Sci. 2023 Dec 15;24(24):17534. doi: 10.3390/ijms242417534 (PMC10743403; doi:10.3390/ijms242417534)
Supplement: Supplementary file 1 [file ijms-24-17534-s001.zip › ijms-2753479-supplementary/Zhang_IJMS_supplementary files/Zhang_IJMS_Supplementary Tables/Supplementary Table S8. Gene Ontology (GO) analysis and KEGG enrichment analysis for 275 DEGs in red module.xlsx]

## Sheet: 275 DEGs  in red module
275 DEGs detected in red module.
Gene ID	Connectivity	kME(eigengene-based connectivities) value
PGSC0003DMG404024620	21.9636	0.767984
PGSC0003DMG403028522	11.0949	0.66231
PGSC0003DMG402031064	19.6469	0.745427
PGSC0003DMG402029824	51.5683	0.922591
PGSC0003DMG402028370	5.43504	0.606869
PGSC0003DMG402028319	28.3299	0.831161
PGSC0003DMG402027811	4.10467	-0.493174
PGSC0003DMG402022475	15.7331	0.737974
PGSC0003DMG402018368	8.74251	0.632992
PGSC0003DMG402016333	6.18458	-0.617491
PGSC0003DMG402014608	7.88744	0.573531
PGSC0003DMG402006167	33.7074	0.849593
PGSC0003DMG402003720	17.7106	0.707179
PGSC0003DMG402000083	5.86208	0.562752
PGSC0003DMG401029709	12.1554	0.681824
PGSC0003DMG401026447	30.1869	0.839403
PGSC0003DMG401023705	22.2786	0.750951
PGSC0003DMG401023109	19.6678	0.742577
PGSC0003DMG401021153	17.6347	0.692713
PGSC0003DMG401020176	12.7605	0.707086
PGSC0003DMG401016370	18.7571	0.759733
PGSC0003DMG401014608	20.9968	0.731532
PGSC0003DMG401012435	4.60412	0.581778
PGSC0003DMG401011556	26.4049	0.81668
PGSC0003DMG401009319	8.18583	0.653671
PGSC0003DMG401002606	18.7633	0.692403
PGSC0003DMG401002514	4.81753	0.568049
PGSC0003DMG400046928	33.2995	0.846497
PGSC0003DMG400041750	15.3194	0.706573
PGSC0003DMG400040636	45.8689	0.877579
PGSC0003DMG400037344	41.9206	0.863802
PGSC0003DMG400034310	16.5015	0.735767
PGSC0003DMG400033153	11.881	-0.7066
PGSC0003DMG400033083	37.0875	0.86082
PGSC0003DMG400033059	9.87886	0.677954
PGSC0003DMG400033032	13.9191	0.631229
PGSC0003DMG400032273	10.9351	-0.711104
PGSC0003DMG400032243	27.6111	0.807694
PGSC0003DMG400032202	3.1469	0.455412
PGSC0003DMG400032094	35.6303	0.851379
PGSC0003DMG400031838	51.9236	0.929072
PGSC0003DMG400031809	15.7446	0.700961
PGSC0003DMG400031522	27.1788	0.788359
PGSC0003DMG400031299	38.234	0.859481
PGSC0003DMG400031207	1.81678	0.429928
PGSC0003DMG400031206	26.1498	0.787465
PGSC0003DMG400031197	56.015	0.906745
PGSC0003DMG400031074	50.4206	0.879405
PGSC0003DMG400030925	11.8989	0.649464
PGSC0003DMG400030896	2.51175	-0.520324
PGSC0003DMG400030686	11.5239	0.707367
PGSC0003DMG400030624	23.0799	0.775511
PGSC0003DMG400030594	59.6309	0.937546
PGSC0003DMG400030572	44.9476	0.896677
PGSC0003DMG400030541	40.2422	-0.858408
PGSC0003DMG400030330	13.9726	0.718487
PGSC0003DMG400030030	11.6179	-0.658379
PGSC0003DMG400029834	29.466	0.786883
PGSC0003DMG400029705	31.5886	0.811544
PGSC0003DMG400029620	5.02372	0.558449
PGSC0003DMG400029447	23.8996	0.803777
PGSC0003DMG400029162	38.3693	0.871549
PGSC0003DMG400028989	35.7277	0.823074
PGSC0003DMG400028912	21.434	0.780176
PGSC0003DMG400028856	8.69384	0.651664
PGSC0003DMG400028641	57.7505	0.91669
PGSC0003DMG400028622	39.9886	0.858341
PGSC0003DMG400028535	54.8758	0.935905
PGSC0003DMG400028530	25.312	0.811625
PGSC0003DMG400028220	67.456	0.955377
PGSC0003DMG400028213	20.8979	0.70717
PGSC0003DMG400028100	45.3464	0.895484
PGSC0003DMG400027963	52.4318	0.927084
PGSC0003DMG400027867	13.5604	0.662545
PGSC0003DMG400027692	26.5844	-0.822805
PGSC0003DMG400027378	38.3426	0.86614
PGSC0003DMG400027332	45.1643	0.892199
PGSC0003DMG400027180	37.728	0.810614
PGSC0003DMG400027167	28.3934	-0.812541
PGSC0003DMG400027102	43.3379	0.889166
PGSC0003DMG400026955	30.7591	0.77454
PGSC0003DMG400026576	46.5435	0.877625
PGSC0003DMG400026502	44.6044	0.873615
PGSC0003DMG400026260	18.4488	-0.699712
PGSC0003DMG400026191	55.0732	0.919194
PGSC0003DMG400026184	2.73381	0.535424
PGSC0003DMG400026107	45.4458	0.890345
PGSC0003DMG400025934	13.8598	-0.699648
PGSC0003DMG400025896	44.2914	0.870634
PGSC0003DMG400025868	37.0392	0.837331
PGSC0003DMG400025836	44.0805	0.888769
PGSC0003DMG400025784	60.2021	0.957663
PGSC0003DMG400025717	9.49259	-0.659734
PGSC0003DMG400025470	8.35864	0.565879
PGSC0003DMG400025158	46.419	0.884693
PGSC0003DMG400025096	43.997	0.859566
PGSC0003DMG400025030	30.572	0.809787
PGSC0003DMG400024995	3.52847	0.524073
PGSC0003DMG400024914	38.6915	0.886075
PGSC0003DMG400024887	6.77114	0.540727
PGSC0003DMG400024863	10.9176	-0.63247
PGSC0003DMG400024802	69.1573	0.966975
PGSC0003DMG400024703	18.5368	-0.680479
PGSC0003DMG400024670	5.36945	-0.570377
PGSC0003DMG400024563	45.3395	0.874439
PGSC0003DMG400024249	50.0276	0.892398
PGSC0003DMG400024192	25.7684	0.792834
PGSC0003DMG400024094	12.3916	0.672815
PGSC0003DMG400023980	19.5433	0.735369
PGSC0003DMG400023939	19.4888	0.715186
PGSC0003DMG400023897	48.2582	0.916501
PGSC0003DMG400023725	9.14116	0.63691
PGSC0003DMG400023699	41.3909	0.838729
PGSC0003DMG400023570	16.6565	-0.684931
PGSC0003DMG400023493	48.1957	0.870373
PGSC0003DMG400023146	14.4916	0.644975
PGSC0003DMG400022832	7.52236	0.609681
PGSC0003DMG400022676	15.3014	0.695767
PGSC0003DMG400022448	14.5963	-0.726981
PGSC0003DMG400022440	13.7274	-0.700399
PGSC0003DMG400022412	27.2252	0.797702
PGSC0003DMG400022406	29.061	-0.807094
PGSC0003DMG400022258	3.32645	-0.404984
PGSC0003DMG400022174	15.7028	-0.732218
PGSC0003DMG400022114	7.44125	0.588309
PGSC0003DMG400022049	16.223	0.718727
PGSC0003DMG400021680	46.094	0.897683
PGSC0003DMG400021211	46.1601	0.904802
PGSC0003DMG400021118	7.68112	0.583084
PGSC0003DMG400020863	28.4621	-0.810514
PGSC0003DMG400020744	12.3011	0.644281
PGSC0003DMG400020213	48.1452	0.916406
PGSC0003DMG400020128	49.3867	0.868441
PGSC0003DMG400019882	39.294	0.832427
PGSC0003DMG400019622	40.4992	0.812465
PGSC0003DMG400019401	29.9379	0.820618
PGSC0003DMG400019322	25.0738	-0.795204
PGSC0003DMG400019289	7.80305	0.648608
PGSC0003DMG400019162	32.6128	0.812484
PGSC0003DMG400018934	58.0021	0.939578
PGSC0003DMG400018822	2.0883	0.416698
PGSC0003DMG400018550	3.45345	0.526529
PGSC0003DMG400018356	15.8888	0.684691
PGSC0003DMG400018171	48.2665	0.899832
PGSC0003DMG400018112	7.58471	-0.569334
PGSC0003DMG400018110	55.3116	0.906729
PGSC0003DMG400017928	13.8022	-0.685243
PGSC0003DMG400017895	16.589	-0.72734
PGSC0003DMG400017776	54.1552	0.927096
PGSC0003DMG400017775	19.0802	0.752693
PGSC0003DMG400017540	43.3652	0.840253
PGSC0003DMG400017432	52.0298	0.922834
PGSC0003DMG400017291	42.5052	0.880222
PGSC0003DMG400017110	51.4018	0.917541
PGSC0003DMG400016914	43.5886	-0.885461
PGSC0003DMG400016892	40.9677	0.871499
PGSC0003DMG400016887	28.0925	0.763661
PGSC0003DMG400016874	41.5169	0.881037
PGSC0003DMG400016643	9.38392	0.67536
PGSC0003DMG400016616	58.5875	0.936366
PGSC0003DMG400016528	21.2843	0.758406
PGSC0003DMG400016190	16.9311	-0.711917
PGSC0003DMG400016145	31.7629	0.803633
PGSC0003DMG400016116	8.73293	0.613347
PGSC0003DMG400016033	2.09006	0.484457
PGSC0003DMG400015815	13.6736	-0.709257
PGSC0003DMG400015780	44.4896	0.892339
PGSC0003DMG400015650	20.6358	-0.742848
PGSC0003DMG400015413	14.806	-0.728754
PGSC0003DMG400015376	9.28746	0.616775
PGSC0003DMG400015289	56.4595	0.937577
PGSC0003DMG400015088	49.4251	0.905585
PGSC0003DMG400014702	28.872	0.785528
PGSC0003DMG400014615	12.3721	-0.651102
PGSC0003DMG400014607	25.4595	0.741959
PGSC0003DMG400014591	18.5576	0.739873
PGSC0003DMG400014417	10.8502	-0.682472
PGSC0003DMG400014124	24.9842	0.808497
PGSC0003DMG400013965	17.6884	0.754873
PGSC0003DMG400013836	13.2812	0.707638
PGSC0003DMG400013691	17.4555	-0.737815
PGSC0003DMG400013670	48.2867	0.899831
PGSC0003DMG400013659	59.326	0.920858
PGSC0003DMG400013493	27.7342	-0.791933
PGSC0003DMG400013450	35.7942	0.871943
PGSC0003DMG400013199	17.9541	0.718449
PGSC0003DMG400013008	8.79444	0.577784
PGSC0003DMG400012891	15.8363	0.741391
PGSC0003DMG400012888	30.6791	0.811782
PGSC0003DMG400012823	22.7118	0.762049
PGSC0003DMG400012697	5.4652	0.545374
PGSC0003DMG400012648	16.3371	-0.722453
PGSC0003DMG400012440	31.9062	0.802609
PGSC0003DMG400012215	14.3129	0.683417
PGSC0003DMG400012130	20.3282	-0.756355
PGSC0003DMG400011977	45.7228	0.86416
PGSC0003DMG400011745	12.6365	-0.640106
PGSC0003DMG400011255	63.6526	0.941047
PGSC0003DMG400011125	47.3286	0.912432
PGSC0003DMG400011027	22.5842	0.738133
PGSC0003DMG400010870	12.5147	-0.669313
PGSC0003DMG400010769	26.4385	0.792648
PGSC0003DMG400010767	7.66592	0.610422
PGSC0003DMG400010477	64.9102	0.959183
PGSC0003DMG400010410	20.6596	-0.774292
PGSC0003DMG400010169	27.9621	0.798713
PGSC0003DMG400010147	55.6833	0.921964
PGSC0003DMG400010077	5.43267	0.550717
PGSC0003DMG400010055	43.7813	0.889195
PGSC0003DMG400010043	41.5419	0.873045
PGSC0003DMG400009981	38.9546	0.842637
PGSC0003DMG400009927	45.2116	0.896775
PGSC0003DMG400009916	19.9627	0.73413
PGSC0003DMG400009620	61.5982	0.947952
PGSC0003DMG400009511	60.7	0.939823
PGSC0003DMG400009268	34.328	0.837172
PGSC0003DMG400009122	75.1177	0.99185
PGSC0003DMG400008368	21.7052	-0.755133
PGSC0003DMG400008296	5.19112	0.544211
PGSC0003DMG400008224	32.06	0.818748
PGSC0003DMG400007910	40.2636	0.868233
PGSC0003DMG400007899	13.2387	-0.700211
PGSC0003DMG400007844	39.1731	0.876662
PGSC0003DMG400007516	46.7748	-0.903572
PGSC0003DMG400006457	4.16251	0.561613
PGSC0003DMG400005943	24.5767	0.754774
PGSC0003DMG400005526	26.4072	0.778738
PGSC0003DMG400005401	22.095	-0.736163
PGSC0003DMG400005269	52.4218	0.886514
PGSC0003DMG400005083	29.6878	0.812533
PGSC0003DMG400004972	19.135	0.754722
PGSC0003DMG400004953	23.0427	-0.755445
PGSC0003DMG400004636	21.9641	-0.761441
PGSC0003DMG400004621	39.0185	0.878126
PGSC0003DMG400004532	56.1063	0.923243
PGSC0003DMG400004496	21.0149	0.76607
PGSC0003DMG400004448	32.6171	0.80589
PGSC0003DMG400004398	9.21949	0.662945
PGSC0003DMG400004150	8.74545	0.533207
PGSC0003DMG400004035	58.6318	0.948121
PGSC0003DMG400003878	32.8012	0.858708
PGSC0003DMG400003773	69.0444	0.962206
PGSC0003DMG400003737	3.76571	-0.471877
PGSC0003DMG400003649	38.4347	0.876089
PGSC0003DMG400003644	7.54407	0.648178
PGSC0003DMG400003569	26.5112	0.762284
PGSC0003DMG400003344	11.241	0.694329
PGSC0003DMG400003339	31.2047	0.809743
PGSC0003DMG400003316	52.8357	0.928429
PGSC0003DMG400003220	44.1255	0.883727
PGSC0003DMG400003047	44.112	0.894647
PGSC0003DMG400002821	53.3423	0.930394
PGSC0003DMG400002615	16.805	-0.684534
PGSC0003DMG400002132	38.5052	0.879427
PGSC0003DMG400002012	13.6705	0.697572
PGSC0003DMG400001865	18.7833	-0.752759
PGSC0003DMG400001544	29.6918	0.777205
PGSC0003DMG400001527	2.8778	0.524236
PGSC0003DMG400001526	46.754	0.85863
PGSC0003DMG400001253	21.561	0.784197
PGSC0003DMG400001216	31.9836	0.842635
PGSC0003DMG400001178	66.6937	0.959871
PGSC0003DMG400000843	27.7961	-0.831202
PGSC0003DMG400000811	9.07025	-0.619846
PGSC0003DMG400000758	16.4432	0.747479
PGSC0003DMG400000725	30.2025	0.786362
PGSC0003DMG400000685	4.64294	-0.592922
PGSC0003DMG400000466	46.1644	0.891494
PGSC0003DMG400000460	44.1669	0.905086
PGSC0003DMG400000374	24.2186	-0.802038
PGSC0003DMG400000360	35.4387	0.833926
PGSC0003DMG400000293	28.3966	0.817822
PGSC0003DMG400000139	10.5254	-0.674828
PGSC0003DMG400000122	58.1244	0.947027
PGSC0003DMG400000080	60.1795	0.921947

## Sheet: Entrez gene ID
Entrez ID for 275 DEGs (121 DEGs have no Entrez ID )
PGSC gene ID	Entrez gene ID	Gene Description [Source: S. tuberosum PGSC_DM_v4.03]
PGSC0003DMG404024620	102581174	Conserved gene of unknown function
PGSC0003DMG402031064	102581594	PEThy;ZPT2-6
PGSC0003DMG402028370	102595216	Pentatricopeptide repeat-containing protein
PGSC0003DMG402028319	102599057	Alpha/beta hydrolase
PGSC0003DMG402016333	102600925	Conserved gene of unknown function
PGSC0003DMG401029709	102582383	Squamosa promoter binding
PGSC0003DMG401026447	102596939	F-box family protein
PGSC0003DMG401016370	102591792	Lipase
PGSC0003DMG401014608	102595601	ThiF family protein
PGSC0003DMG401011556	102591973	Conserved gene of unknown function
PGSC0003DMG401002606	102602452	AR791
PGSC0003DMG400034310	102588591	LIGULELESS1 protein
PGSC0003DMG400032273	102601440	N-acetyltransferase
PGSC0003DMG400032243	102595383	Homocysteine s-methyltransferase
PGSC0003DMG400032202	102590545	Callose synthase 3
PGSC0003DMG400031809	102593728	Lipoxygenase
PGSC0003DMG400031522	102594043	Peptidylprolyl isomerase
PGSC0003DMG400031299	102605067	Transcription factor
PGSC0003DMG400031074	102580920	Conserved gene of unknown function
PGSC0003DMG400030624	102584320	Hexokinase
PGSC0003DMG400030594	102603549	ATP synthase subunit beta
PGSC0003DMG400030572	102590168	ATP binding protein
PGSC0003DMG400030541	102582165	Nutrient reservoir
PGSC0003DMG400029834	102603071	Aberrant large forked product
PGSC0003DMG400029705	102584927	Gene of unknown function
PGSC0003DMG400029447	107061997	Zeatin O-xylosyltransferase
PGSC0003DMG400029162	102591509	Squamosa promoter binding protein-homologue 3
PGSC0003DMG400028912	102581520	80 kDa MCM3-associated protein (GANP protein).
PGSC0003DMG400028622	102578306	Acyl-protein thioesterase
PGSC0003DMG400028535	102597244	Conserved gene of unknown function
PGSC0003DMG400028220	102595151	Cytochrome P450 monooxygenase CYP82E3
PGSC0003DMG400028213	102598664	Exostosin family protein
PGSC0003DMG400028100	102585758	DNA binding protein
PGSC0003DMG400027692	102577856	Calcium-binding protein CAST
PGSC0003DMG400027378	102599750	Vicilin
PGSC0003DMG400027332	102589493	Self-pruning interacting protein 1
PGSC0003DMG400027180	102585742	Anthocyanin 5-aromatic acyltransferase
PGSC0003DMG400026955	102604289	Gene of unknown function
PGSC0003DMG400026502	102582778	Vacuolar H+-ATPase A2 subunit isoform
PGSC0003DMG400026260	102599320	AP2 domain class transcription factor
PGSC0003DMG400026191	102604010	GRAS family transcription factor
PGSC0003DMG400026184	102600747	Conserved gene of unknown function
PGSC0003DMG400026107	102589904	Neutral/alkaline invertase
PGSC0003DMG400025934	102579843	Conserved gene of unknown function
PGSC0003DMG400025896	102601809	Proteinase inhibitor 1
PGSC0003DMG400025836	102580491	Conserved gene of unknown function
PGSC0003DMG400025470	102591722	Aspartic proteinase nepenthesin-1
PGSC0003DMG400025096	102598059	Conserved gene of unknown function
PGSC0003DMG400024995	102585451	Indole-3-acetic acid-amido synthetase GH3.6
PGSC0003DMG400024887	102588246	Chloroplast heat shock protein 70-2
PGSC0003DMG400024863	107062300	Cytochrome P450 hydroxylase
PGSC0003DMG400024249	102584697	Gibberellin 20-oxidase-1
PGSC0003DMG400024192	102604841	MurB reductase
PGSC0003DMG400023939	102586400	LOB domain-containing protein
PGSC0003DMG400023897	102586775	Self-pruning G-box protein
PGSC0003DMG400023725	102577517	3'-5'-exoribonuclease/RNA binding protein
PGSC0003DMG400023699	102602735	Patatin B2
PGSC0003DMG400023493	102581513	Acyltransferase
PGSC0003DMG400023146	102597513	Arginine N-methyltransferase family protein
PGSC0003DMG400022676	102600646	Pollen-specific lysine-rich protein SBgLR
PGSC0003DMG400022440	102597946	Conserved gene of unknown function
PGSC0003DMG400022412	107060604	Myosin vIII
PGSC0003DMG400022406	102595206	Surface protein Pls
PGSC0003DMG400022258	102598709	Alkaline alpha-galactosidase seed imbibition protein
PGSC0003DMG400022174	102585696	UPA24
PGSC0003DMG400020863	102596382	Harpin-induced 1
PGSC0003DMG400020128	102596573	Patatin T5
PGSC0003DMG400019882	102604175	UDP-glucose:glucosyltransferase
PGSC0003DMG400019622	102592303	Aspartic proteinase nepenthesin-2
PGSC0003DMG400019289	102587335	Conserved gene of unknown function
PGSC0003DMG400018934	102593304	Anthranilate N-hydroxycinnamoyl/benzoyltransferase
PGSC0003DMG400018822	102592569	Cyclin-dependent kinases regulatory subunit
PGSC0003DMG400018550	102599392	Conserved gene of unknown function
PGSC0003DMG400018356	102600618	Conserved gene of unknown function
PGSC0003DMG400018171	102600451	Receptor protein kinase
PGSC0003DMG400018112	102604598	Protein LATERAL ORGAN BOUNDARIES
PGSC0003DMG400018110	102603358	Alliin lyase
PGSC0003DMG400017928	102598989	Cysteine proteinase inhibitor B
PGSC0003DMG400017895	102602960	Wound-induced protein 1
PGSC0003DMG400017776	102604054	Homeobox protein
PGSC0003DMG400017540	102600604	BHLH071
PGSC0003DMG400017291	102593481	LRR receptor-like serine/threonine-protein kinase
PGSC0003DMG400017110	102583176	Conserved gene of unknown function
PGSC0003DMG400016914	102600009	Self-pruning interacting protein 1
PGSC0003DMG400016892	102589987	Conserved gene of unknown function
PGSC0003DMG400016887	102589003	Allene oxide synthase
PGSC0003DMG400016643	102579353	Two-component system sensor histidine kinase/response regulator
PGSC0003DMG400016616	102578359	Cytochrome P450
PGSC0003DMG400016528	102603645	Tonoplast intrinsic protein
PGSC0003DMG400016190	102599178	Anthocyanidine rhamnosyl-transferase
PGSC0003DMG400016033	102583390	Glutaredoxin family protein
PGSC0003DMG400015815	102587929	Pectase lyase
PGSC0003DMG400015780	102596045	Conserved gene of unknown function
PGSC0003DMG400015088	102586594	D6-type cyclin
PGSC0003DMG400014702	102581615	Conserved gene of unknown function
PGSC0003DMG400014124	102600539	Zinc finger protein
PGSC0003DMG400013691	102595713	SAUR family protein
PGSC0003DMG400013659	102596411	Purine transporter
PGSC0003DMG400013450	107062261	AP2/ERF domain-containing transcription factor
PGSC0003DMG400013008	102604140	Rad7
PGSC0003DMG400012888	102586495	MRNA binding protein
PGSC0003DMG400012823	102601452	Conserved gene of unknown function
PGSC0003DMG400012648	102591492	MYB transcription factor
PGSC0003DMG400012440	102598500	D-alanine aminotransferase
PGSC0003DMG400011977	102591853	Small heat shock protein
PGSC0003DMG400010870	102585105	NAC domain protein
PGSC0003DMG400010769	107060467	Glutaredoxin
PGSC0003DMG400010767	102583065	Monothiol glutaredoxin-S2
PGSC0003DMG400010477	102581470	Conserved gene of unknown function
PGSC0003DMG400010410	102598816	Calcium-binding protein CML23
PGSC0003DMG400010169	102591473	Beta-carotene hydroxylase
PGSC0003DMG400010077	102600724	Oligopeptidase B
PGSC0003DMG400010055	102591832	Receptor protein kinase
PGSC0003DMG400010043	102581565	Conserved gene of unknown function
PGSC0003DMG400009927	102586886	Auxin efflux carrier family protein
PGSC0003DMG400009916	102578601	FK506 binding protein
PGSC0003DMG400009122	102578992	Conserved gene of unknown function
PGSC0003DMG400008368	102587020	Beta-1,3-glucanase, acidic
PGSC0003DMG400008296	102593118	LRR receptor-like serine/threonine-protein kinase FLS2
PGSC0003DMG400007910	107061102	Conserved gene of unknown function
PGSC0003DMG400007899	102593683	CBL-interacting protein kinase 7
PGSC0003DMG400006457	102584712	3-phosphoinositide-dependent protein kinase-1
PGSC0003DMG400005269	102577730	Glucose-6-phosphate/phosphate translocator 2
PGSC0003DMG400004953	102601860	Homeotic protein knotted-1
PGSC0003DMG400004636	102603735	Auxin-induced protein 5NG4
PGSC0003DMG400004621	102584286	Fip1 motif-containing protein
PGSC0003DMG400004532	102599819	Chloroplast ferredoxin I
PGSC0003DMG400004035	102589598	ATP binding protein
PGSC0003DMG400003773	102591735	SAUR family protein
PGSC0003DMG400003737	102595063	Myb family transcription factor
PGSC0003DMG400003649	102600090	Farnesylated protein (ATFP6)
PGSC0003DMG400003569	102592061	Thaumatin protein
PGSC0003DMG400003344	102588014	Dual-specific kinase DSK1
PGSC0003DMG400003316	102581745	Tuber-specific and sucrose-responsive element binding factor
PGSC0003DMG400003047	102579355	GRAS family transcription factor
PGSC0003DMG400002821	102589632	Conserved gene of unknown function
PGSC0003DMG400002615	102580149	Avr9/Cf-9 rapidly elicited protein 146
PGSC0003DMG400002132	102592834	Purine transporter
PGSC0003DMG400002012	102602926	ATP binding protein
PGSC0003DMG400001865	102578921	2-deoxyglucose-6-phosphate phosphatase
PGSC0003DMG400001544	102584459	Conserved gene of unknown function
PGSC0003DMG400001178	102601711	Conserved gene of unknown function
PGSC0003DMG400000843	102604280	Conserved gene of unknown function
PGSC0003DMG400000811	102584696	RAV transcription factor
PGSC0003DMG400000758	102598433	Geraniol 10-hydroxylase
PGSC0003DMG400000725	102585029	2-hydroxyacid dehydrogenase
PGSC0003DMG400000685	102581337	Zinc finger protein
PGSC0003DMG400000466	102586946	Phosphatidylcholine-sterol acyltransferase
PGSC0003DMG400000374	102598300	Conserved gene of unknown function
PGSC0003DMG400000360	102603300	Malic enzyme
PGSC0003DMG400000139	102603898	Gibberellin receptor GID1
PGSC0003DMG400000080	102592387	C2 domain-containing protein

## Sheet: KEGG enrichment analysis
KEGG enrichment analysis for 275 DEGs in red module
Category	Term ID	Term Description	Gene Count	Gene (%)	p Value	Entrez gene ID	Fold Enrichment	Bonferroni	Benjamini	FDR
KEGG_PATHWAY	sot04075	Plant hormone signal transduction	5	3.28947	0.056783	102579353, 102585451, 102591735, 102586775, 102603071	3.27702	0.862977	1	1

## Sheet: DEGs  in Plant hormone signal
Genes enriched in "Plant hormone signal transduction" pathway for 275 DEGs in red module.
				TPM value
Gene ID	Gene Description	Function	kME(eigengene-based connectivities) value	3-stMT-bd-Con			3-hMT-bd-Con			3-stMT-st-Con			3-stMT-bd-GA			3-hMT-bd-GA			3-stMT-st-GA			3-stMT-bd-CK			3-hMT-bd			3-stMT-st			3-stMT-bd-GACK			3-hMT-bd-GACK			3-stMT-st-GACK
				1	2	3	1	2	3	1	2	3	1	2	3	1	2	3	1	2	3	1	2	3	1	2	3	1	2	3	1	2	3	1	2	3	1	2	3
PGSC0003DMG400003773	SAUR	Auxin responsive SAUR family	69.0444	102.982	104.43	85.6379	26.9476	28.0876	27.2644	0.154453	4.55905	5.28101	22.5454	23.3952	27.7545	7.90213	7.62441	6.78607	2.30856	0.681587	1.84342	95.5261	67.4756	80.9917	44.87	27.4119	51.1117	2.07458	3.04345	1.07757	31.8845	46.6833	32.3215	18.0349	13.7646	13.3727	3.9196	1.57743	0.694696
PGSC0003DMG400023897	ABF	ABA-responsive element Binding Factor	48.2582	15.9515	15.478	13.5345	6.69578	6.2367	7.15987	5.54218	4.06217	5.22404	4.49485	4.77177	5.48005	2.17683	2.48522	3.63432	1.48141	0.86636	0.72516	9.43122	8.36685	7.58325	6.75206	10.2461	9.63833	2.09968	3.92496	3.50424	4.42314	4.46661	4.10531	3.78045	1.60914	3.93145	0.532328	0.329634	0.363179
PGSC0003DMG400029834	NPR5	Regulatory protein	29.466	13.0639	14.6891	9.51069	6.18668	4.62291	5.02681	7.31486	6.59332	5.36463	5.1457	5.85182	4.87103	2.73727	3.6452	3.54176	5.47552	4.90195	8.01208	17.4364	13.2782	15.4188	9.69104	6.8972	9.22431	6.65191	7.75796	7.70208	10.6708	8.87463	7.79563	6.52349	5.73048	8.94864	7.23206	5.20564	5.08262
PGSC0003DMG400016643	RR17b	Type-A response regulator	9.38392	9.264	12.752	10.611	6.22093	6.69346	5.16491	7.55222	5.32704	5.09097	6.33732	3.76527	4.92811	2.85004	1.91746	1.73696	1.44309	2.92487	1.08234	8.53336	7.74284	7.88874	9.03355	7.67852	10.7314	8.43906	6.44758	6.37966	7.03836	8.75947	10.0776	11.2412	7.51548	7.5093	2.35254	3.457	3.653
PGSC0003DMG400024995	GH3.6	Auxin responsive CH3 gene family	3.52847	1.09987	1.06648	2.01412	1.50222	0.639651	1.04043	0.716356	0.716102	0.640767	0.720405	0.133491	0.199648	0.564488	0.633281	0.415088	0.678962	0.911499	0.28665	0.717068	0.964063	0.417811	0.480942	0.505795	1.65867	0.386873	0.558368	0.297948	0.273659	0.659821	0.546025	0.922818	0.820014	0.921379	0.732788	0.092469	0.096486

## Sheet: Gene Ontology  analysis 
Gene Ontology (GO) analysis for 275 DEGs in red module
Category	Term ID	Term Description	Gene Count	Gene (%)	p Value	Entrez gene ID	Fold Enrichment	Bonferroni	Benjamini	FDR
Categorie of Biological Processes
GOTERM_BP_DIRECT	GO:0009691	cytokinin biosynthetic process	4	2.63158	0.00559322	102581470, 102598059, 102580491, 102591973	10.9957	0.419616	0.49879	0.49879
GOTERM_BP_DIRECT	GO:0009736	cytokinin-activated signaling pathway	3	1.97368	0.0102843	102598059, 102580491, 102591973	19.3148	0.633129	0.49879	0.49879
GOTERM_BP_DIRECT	GO:0007346	regulation of mitotic cell cycle	2	1.31579	0.0473732	102579355, 102592569	40.7756	0.990974	1	1
GOTERM_BP_DIRECT	GO:0010597	green leaf volatile biosynthetic process	5	3.28947	0.0490834	102585758, 102605067, 102591492, 102595063, 102581745	3.5873	0.992417	1	1
GOTERM_BP_DIRECT	GO:0045839	negative regulation of mitotic nuclear division	2	1.31579	0.0550504	102589493, 102600009	34.9505	0.995882	1	1
GOTERM_BP_DIRECT	GO:0032875	regulation of DNA endoreduplication	2	1.31579	0.0626665	102589493, 102600009	30.5817	0.998122	1	1
Categorie of Cellular Component
GOTERM_CC_DIRECT	GO:0005634	nucleus	23	15.1316	0.020029	102589493, 102588591, 102604054, 102604010, 102601860, 102605067, 102603071, 102591509, 102584696, 102585758, 102581470, 102579355, 102578992, 102582383, 102584286, 102599320, 107062261, 102586594, 102601711, 102581745, 102586775, 102600604, 102600009	1.58977	0.384657	0.480697	0.480697
Categorie of Molecular Function
GOTERM_MF_DIRECT	GO:0003824	catalytic activity	5	3.28947	0.0104009	102598500, 102599057, 102586495, 102598709, 102587335	5.84494	0.641068	0.873579	0.873579
GOTERM_MF_DIRECT	GO:0003700	transcription factor activity, sequence-specific DNA binding	11	7.23684	0.0178281	102584696, 102585758, 102604010, 102582383, 102579355, 102598300, 102605067, 107062261, 102599320, 102595063, 102586775	2.34195	0.828457	0.873579	0.873579
GOTERM_MF_DIRECT	GO:0097573	glutathione oxidoreductase activity	3	1.97368	0.0331046	107060467, 102583065, 102583390	10.4235	0.963086	1	1
